# Supplementary material for: Coding RNA Sequencing of Equine Endometrium during Maternal Recognition of Pregnancy
Source: Genes (Basel). 2019 Sep 25;10(10):749. doi: 10.3390/genes10100749 (PMC6826732; doi:10.3390/genes10100749)
Supplement: Supplementary file 1 [file genes-10-00749-s001.zip]

Archive with 5 entries (4 files):
- genes-579179 - suppl/Supplemental Table S1.xlsx
- genes-579179 - suppl/Supplemental Table S2.xlsx
- genes-579179 - suppl/Supplemental Table S3.xlsx
- genes-579179 - suppl/Supplemental Table S4.xlsx
- genes-579179 - suppl/
