# Supplementary material for: Coding RNA Sequencing of Equine Endometrium during Maternal Recognition of Pregnancy
Source: Genes (Basel). 2019 Sep 25;10(10):749. doi: 10.3390/genes10100749 (PMC6826732; doi:10.3390/genes10100749)
Supplement: Supplementary file 1 [file genes-10-00749-s001.zip › genes-579179 - suppl/Supplemental Table S1.xlsx]

## Sheet: Day 9
Transcript ID	Gene	Day 9 P-Value	Day 9 P+ Avg.	Day 9 NP Avg.	Day 9 log2FoldChange
rna10804	ZFHX3	1.73772e-78	30.6667	1829.67	-5.84632
rna38453	NF1	1.04562e-57	1747.67	3.33333	9.09434
rna37557	ERBB2	3.55681e-57	348	2495.33	-2.79168
MSTRG.27804.1		1.70376e-54	539	10.6667	5.70066
MSTRG.15604.11		3.636e-54	1754.33	18.3333	6.63849
rna15117	MKLN1	1.48943e-40	147.333	1813	-3.57349
rna4085	LACTB	1.18615e-39	1756.67	35.6667	5.66235
MSTRG.13994.1		4.50965e-39	2698	621.667	2.15748
MSTRG.19114.13		1.96972e-34	612	16	5.28626
MSTRG.13516.12		1.05311e-31	10	312.667	-4.91589
MSTRG.14475.5		1.43305e-28	6	1480.67	-7.94452
rna45510	EGR1	3.82853e-28	6503.67	249.333	4.73908
MSTRG.10550.2		1.7596e-26	193	13.3333	3.89398
rna53003	AKAP11	1.00181e-25	18	356.667	-4.24394
MSTRG.10469.4		1.14358e-24	2119	0	13.5517
MSTRG.19003.10		1.75444e-24	389	5.66667	6.18282
rna75275	NXT2	2.2381e-24	402.333	2	7.71292
MSTRG.19003.12		2.91582e-24	210	3.66667	5.87281
MSTRG.2711.2		7.01293e-24	194	4	5.63916
rna53006	AKAP11	7.01293e-24	1513	0	13.0475
rna3580	COMMD4	9.75407e-24	203.333	764.333	-1.86706
MSTRG.13065.7		2.72316e-23	0	1509.33	-12.9548
rna22851	R3HDM2	9.74659e-23	1166	139.667	3.11269
MSTRG.2941.5		4.16311e-22	1.33333	606.333	-8.78974
rna2400	C1H1orf198	5.4414e-21	182	4	5.56966
rna73937	NHS	9.44516e-21	1.33333	488	-8.47424
rna62015	PHF20	1.38076e-20	145	13.6667	3.45232
rna66290	NCBP1	1.68693e-20	151.667	2.33333	6.06576
MSTRG.7187.7		2.11465e-20	2.66667	245	-6.46869
rna5114	TEP1	5.60866e-20	1.66667	257	-7.2108
rna42111	C13H7orf26	1.84415e-19	167.667	695.333	-2.01431
rna51241	RPSA	2.02781e-19	972.333	146	2.80492
MSTRG.18256.10		2.593e-19	0	669.333	-11.7756
MSTRG.15604.5		3.72725e-19	478.333	14.3333	5.11238
MSTRG.23284.12		8.69695e-19	111	10	3.5222
rna17257	PIGM	8.87841e-19	592	0	11.6931
MSTRG.8821.4		1.73061e-18	323	5.66667	5.85367
MSTRG.2649.7		1.93972e-18	1234.67	63.6667	4.34594
MSTRG.4681.18		3.91661e-18	2.33333	147.667	-5.93021
MSTRG.2507.2		5.2852e-18	2.33333	371.333	-7.25567
rna38646	SSH2	5.71664e-18	547	0	11.5958
MSTRG.22112.6		6.56892e-18	397.333	23.6667	4.1256
rna974	ERLIN1	8.39168e-18	154.333	24	2.72454
MSTRG.2565.2		8.39518e-18	3.66667	321	-6.41583
MSTRG.28588.3		1.49158e-17	619.667	0	11.7442
MSTRG.5592.1		1.55781e-17	2805	567	2.36348
MSTRG.10019.8		1.82154e-17	0	770.333	-11.9948
MSTRG.8351.15		1.92414e-17	463.667	0	11.3564
MSTRG.27804.7		2.23755e-17	0	538	-11.454
MSTRG.8631.10		2.23755e-17	0	648	-11.731
MSTRG.14125.32		2.67967e-17	0	846.667	-12.1331
rna12676	TBC1D1	1.01837e-16	127	1415.67	-3.43032
MSTRG.422.9		1.39119e-16	1350.67	20	6.1615
MSTRG.15604.15		1.67075e-16	0	529.333	-11.4497
MSTRG.7453.30		2.09164e-16	12	134	-3.4414
MSTRG.24468.3		2.20074e-16	1304	15	6.53983
MSTRG.27515.29		3.45671e-16	0	367	-10.9068
MSTRG.27515.28		3.90526e-16	0	359.667	-10.878
MSTRG.4021.14		4.94459e-16	769	102	2.98094
MSTRG.4021.13		9.90736e-16	6	112.333	-4.17659
MSTRG.19567.10		1.23288e-15	988.667	2967	-1.54848
rna10944	FUK	2.77991e-15	1044.67	0.333333	11.5263
rna71385	PPP6R2	2.85541e-15	396.333	0	11.1025
rna75503	XIAP	3.14538e-15	0	272.333	-10.4815
MSTRG.26480.12		4.12932e-15	0.333333	693	-10.8649
rna13842	EGFR	4.58906e-15	14	248.333	-4.1219
MSTRG.17439.4		5.01017e-15	0.333333	558.333	-10.5484
MSTRG.28156.7		9.2779e-15	0	1206.67	-12.6058
rna976	ERLIN1	9.97988e-15	349.333	52.6667	2.79373
rna52021	TFDP2	1.21317e-14	80.6667	504	-2.58819
MSTRG.15604.13		1.36823e-14	0	367.667	-10.9175
rna15350	DENND2A	1.36823e-14	0	307	-10.6429
MSTRG.12233.3		1.55819e-14	0	322.333	-10.7179
MSTRG.14334.11		2.04011e-14	228.333	4.33333	5.81046
MSTRG.24759.32		2.46063e-14	0	371.333	-10.9222
rna53285	ABCC4	2.54706e-14	304.333	0	10.7559
MSTRG.10452.6		2.54799e-14	0	360	-10.8865
rna48982	EFR3B	3.61534e-14	270.333	0	10.5495
rna46039	APC	4.00311e-14	0	332	-10.7583
rna8359	PLEKHG5	4.54457e-14	0	249.333	-10.3489
MSTRG.18380.15		6.60552e-14	0	242.333	-10.3147
rna29450	TRAPPC8	6.77602e-14	0	236.667	-10.2756
rna15354	DENND2A	1.04781e-13	0	216.333	-10.1549
MSTRG.10922.1		1.13582e-13	466.667	0	11.3792
rna37558	PGAP3	2.17192e-13	211.333	0	10.2108
MSTRG.20045.15		2.20068e-13	18	148.333	-2.97851
rna19802	FN1	3.1204e-13	3	79.3333	-4.68655
MSTRG.28138.6		3.53053e-13	98	1.33333	6.24668
MSTRG.8986.19		3.58972e-13	22.3333	132	-2.52532
rna8121	MFN2	3.58972e-13	192.333	2	6.67569
rna37359	DNAJC7	3.87267e-13	104.667	8	3.78135
MSTRG.6656.4		4.39218e-13	161	0	9.82628
rna29777	DYM	4.7624e-13	1117	295	1.96373
MSTRG.23077.2		4.86437e-13	0	388.667	-11.0115
rna75029	CSTF2	5.38174e-13	1	139	-7.07479
MSTRG.15623.3		8.41699e-13	2	313.333	-7.20861
MSTRG.24539.6		1.0946e-12	231	0	10.321
rna74713	P2RY4	1.35441e-12	166	0	9.84909
MSTRG.2796.3		1.49854e-12	605.333	0	11.727
rna53292	DZIP1	1.5631e-12	191.333	0	10.0779
rna5207	ARHGEF40	1.67583e-12	7.33333	70	-3.21122
rna71053	NAGA	1.67583e-12	246.667	0	10.4129
rna50901	PTH1R	1.91231e-12	8	156.333	-4.23106
MSTRG.14734.2		1.92716e-12	0	562	-11.5232
rna52026	TFDP2	2.08358e-12	328.667	0	10.8939
rna15355	DENND2A	2.4501e-12	131	0	9.52404
MSTRG.21456.2		2.50353e-12	8	200.333	-4.58427
MSTRG.27347.29		3.29826e-12	3.33333	130	-5.25346
MSTRG.23860.6		3.2995e-12	668.333	1.33333	9.07903
rna44574	NSD1	3.2995e-12	0	178.667	-9.88022
MSTRG.11869.6		3.74721e-12	0	161	-9.71744
MSTRG.14764.1		5.72748e-12	120.333	0	9.39503
MSTRG.19003.9		5.72748e-12	76.3333	2.33333	5.0847
MSTRG.2507.1		7.72185e-12	1	126.667	-6.94603
MSTRG.18987.1		7.87409e-12	0	144	-9.56933
MSTRG.23437.4		7.88887e-12	0	280.333	-10.5288
MSTRG.20718.6		7.95833e-12	170.667	0	9.91125
rna76223	TMLHE	7.95833e-12	116.333	0	9.35595
MSTRG.6750.4		8.65714e-12	227.333	0.333333	9.34983
MSTRG.12269.26		1.04967e-11	140.667	0	9.60921
rna19635	DOCK7	1.20469e-11	1.33333	350	-8.03436
rna46046	APC	1.24658e-11	0	234.333	-10.2715
rna44573	NSD1	1.27106e-11	0	159.667	-9.71326
rna4290	FAM214A	1.47028e-11	108.333	0	9.25155
rna63776	CNTLN	1.4944e-11	5	166	-4.97753
MSTRG.23413.9		1.66804e-11	2.66667	411.333	-7.2264
rna39900	ALKBH3	1.66804e-11	64.3333	3	4.4819
rna54734	WIPF1	1.69203e-11	2.33333	211.667	-6.46312
rna53283	ABCC4	1.82182e-11	11.6667	215.333	-4.14232
MSTRG.25415.9		2.0091e-11	0	502	-11.391
MSTRG.1542.7		2.04174e-11	0	2769.33	-13.8356
MSTRG.19114.14		2.33694e-11	346	0	10.9619
MSTRG.11965.33		2.34343e-11	5.33333	1706	-8.29286
rna67429	NTMT1	2.37092e-11	3.33333	70.6667	-4.36809
MSTRG.17471.15		2.91839e-11	578.333	3.66667	7.28617
MSTRG.5477.3		3.55442e-11	692.333	25	4.82738
rna72138	PFKFB3	3.55946e-11	579.667	0	11.6953
rna45517	KDM3B	3.59601e-11	0	130.667	-9.43039
rna50834	DHX30	3.7e-11	74.6667	1.66667	5.54009
rna67430	NTMT1	3.78252e-11	1.33333	132.667	-6.60667
MSTRG.24772.2		4.77236e-11	0	126.667	-9.38293
MSTRG.2562.10		5.24502e-11	6.66667	127.333	-4.2165
MSTRG.15984.2		5.32279e-11	5.66667	83.3333	-3.83216
MSTRG.21959.11		5.90691e-11	0	110.667	-9.18845
rna39392	GAS7	6.04689e-11	356	1.33333	8.06703
rna60151	GATAD2A	6.04689e-11	0	110.667	-9.17331
rna29679	SETBP1	6.05354e-11	0	113.333	-9.22055
rna7491	PDIK1L	6.35619e-11	273.333	0	10.5576
rna68916	PRMT2	6.55277e-11	113.667	0	9.33812
rna21187	RIMKLB	6.5958e-11	0	95	-8.96166
rna27129	NAV2	7.41316e-11	14.3333	298.333	-4.3002
rna45516	KDM3B	7.41316e-11	0	157	-9.70157
rna41179	PACS1	7.91717e-11	1012	10	6.71138
rna30252	ATP9B	8.026e-11	0	103.667	-9.08973
MSTRG.22929.10		8.7542e-11	1	104.333	-6.64969
MSTRG.23284.13		8.7542e-11	162	0	9.8237
MSTRG.3396.9		9.07365e-11	0	358.333	-10.8997
rna13481	COG5	9.07365e-11	0	110.667	-9.18962
rna56556	CCDC14	1.00363e-10	0	209.333	-10.0814
rna18006	RFX5	1.01622e-10	0	106	-9.11352
rna18294	ACP6	1.14421e-10	1	89.3333	-6.43072
rna51386	STAC	1.15125e-10	0	310.667	-10.6398
MSTRG.23576.14		1.20856e-10	0	106	-9.12408
rna56779	USF3	1.23672e-10	0	1100	-12.5264
MSTRG.12022.1		1.26058e-10	336.667	0.333333	9.88406
MSTRG.17155.1		1.5389e-10	57.3333	610	-3.38904
rna34640	ZNF544	1.75762e-10	0	90	-8.88615
rna71275	GRAMD4	1.81961e-10	2	140	-6.11432
rna37643	PCGF2	1.9302e-10	88.6667	0	8.95857
rna7017	ZMYM6	1.9302e-10	0	86	-8.81983
MSTRG.370.10		1.97295e-10	0	167	-9.76323
MSTRG.16421.2		2.21721e-10	411	225	0.91435
MSTRG.4775.8		2.2398e-10	1244.33	2	9.30241
rna27619	ZNF70	2.2398e-10	71	7	3.38752
MSTRG.2957.6		2.29688e-10	230.667	0	10.3945
rna51426	PDCD6IP	2.4809e-10	0.333333	220	-9.19814
MSTRG.14334.10		2.49022e-10	156.333	4.33333	5.23156
MSTRG.1671.8		2.51532e-10	8	460.667	-5.82895
MSTRG.10683.6		2.55463e-10	112	0	9.28973
MSTRG.20964.2		2.92665e-10	118.667	1	6.95334
rna21666	TMTC1	3.32039e-10	179.667	0	10.0068
rna28105	GIT2	3.96932e-10	89.6667	0	8.95869
MSTRG.6336.18		3.98124e-10	0	85	-8.80601
rna14096	SGCE	3.98124e-10	150.667	0.333333	8.7767
MSTRG.26507.7		4.39109e-10	20.3333	129	-2.60872
rna21023	VAMP1	4.42989e-10	80	0	8.80405
rna64680	TMEM229B	5.00075e-10	94.6667	0	9.03356
MSTRG.11318.1		5.15034e-10	6.33333	713.667	-6.80337
rna60692	SKP2	5.57636e-10	107.667	1	6.81414
rna61173	RIN2	5.85062e-10	0.666667	590	-9.70071
MSTRG.14747.11		6.27224e-10	16.3333	178	-3.41065
MSTRG.3117.2		6.49131e-10	73.3333	0	8.68272
MSTRG.19114.12		6.73995e-10	4	212.667	-5.64987
MSTRG.9214.9		7.07761e-10	156.333	23.6667	2.80027
MSTRG.7002.5		7.40404e-10	0.666667	284.333	-8.7175
MSTRG.3845.4		7.43677e-10	177.667	23.6667	2.95713
MSTRG.10406.8		7.43956e-10	92	9.66667	3.29079
rna49706	HRH1	7.70062e-10	4	51	-3.63161
rna63613	RIC1	7.71383e-10	0	112.667	-9.20033
rna19803	FN1	7.77583e-10	5	3492.67	-9.46706
MSTRG.11183.21		8.07545e-10	0.333333	133.667	-8.48997
MSTRG.4358.11		8.62605e-10	0	169.667	-9.77757
rna5208	ARHGEF40	9.37965e-10	0	71	-8.54373
MSTRG.22652.4		9.60149e-10	201	0.666667	8.28281
rna51162	TRAK1	1.00174e-09	1	302.667	-8.16989
rna27755	DEPDC5	1.0291e-09	0	69.6667	-8.51588
rna5203	ARHGEF40	1.04874e-09	0	70	-8.52327
rna5204	ARHGEF40	1.07781e-09	0	70	-8.52376
rna5209	ARHGEF40	1.11565e-09	0	70.3333	-8.52944
rna36124	GAA	1.17969e-09	135.333	0.666667	7.72987
rna43773	GLIS2	1.17969e-09	0	84	-8.77239
rna25238	JUNB	1.1825e-09	1508.67	443.333	1.82879
rna23042	IRAK3	1.21041e-09	0	131.667	-9.44837
rna34668	LOC100064637	1.22859e-09	0	81.3333	-8.73165
MSTRG.3656.4		1.25878e-09	0	751.667	-11.9801
MSTRG.10815.4		1.33151e-09	0	353.333	-10.8386
MSTRG.20086.16		1.35544e-09	76.6667	0	8.73438
MSTRG.7490.13		1.35544e-09	1.66667	1331.33	-9.65161
rna45771	RAPGEF6	1.47834e-09	370.667	1.66667	7.81335
MSTRG.19127.5		1.55402e-09	0.666667	641.333	-9.83061
rna42100	LOC111776179	1.56367e-09	62.3333	0	8.44562
rna12593	RHOH	1.64185e-09	0	113.333	-9.20959
MSTRG.4112.1		1.66202e-09	1	320	-8.29337
rna34650	ZSCAN22	1.73818e-09	0	143	-9.54869
rna45518	KDM3B	1.89858e-09	0.333333	145.333	-8.62233
MSTRG.15604.10		2.27462e-09	1027.67	2575.33	-1.27429
MSTRG.2711.1		2.28066e-09	263.667	4	6.09171
rna42553	TMEM120A	2.31233e-09	0	63	-8.36868
rna5966	TRIM9	2.35403e-09	0.666667	109.333	-7.31659
rna27757	DEPDC5	2.5315e-09	1	69.3333	-6.07405
rna38235	GGNBP2	2.5621e-09	127.333	18.6667	2.79144
MSTRG.6673.14		2.96751e-09	234.333	0	10.4307
rna24555	C1QTNF5	3.18165e-09	58	0	8.34159
rna22849	R3HDM2	3.212e-09	916	170.333	2.45342
rna51240	RPSA	3.27525e-09	1669.67	241.333	2.87607
MSTRG.20045.16		3.3413e-09	2.33333	62.6667	-4.69633
rna9468	MMAA	3.58294e-09	0	83	-8.77802
MSTRG.1733.14		4.03951e-09	55.3333	0	8.27539
rna46545	PAPD4	4.44564e-09	54	0	8.24215
rna72294	LARP4B	4.44564e-09	0	83	-8.76355
MSTRG.2957.9		4.44626e-09	193.333	0	10.1492
rna25268	LOC100064480	4.89214e-09	122	0	9.46931
rna4655	TMEM62	5.00782e-09	54.3333	0	8.24985
rna29097	LDLRAD4	5.02425e-09	4.33333	46	-3.35722
rna33005	ZNF574	5.02425e-09	464.333	171	1.48419
MSTRG.25527.3		5.07817e-09	192	8.33333	4.56627
rna73058	TBP	5.10457e-09	0	56.3333	-8.20643
rna64253	IARS	5.18717e-09	446	1536.67	-1.74057
rna62643	LOC100056167	5.59081e-09	0	62.3333	-8.36073
rna67388	CRAT	5.60077e-09	57.3333	0	8.3426
rna27106	TMEM86A	5.65435e-09	245	0	10.3844
rna30066	ZCCHC2	5.76847e-09	404.667	22	4.24096
MSTRG.1542.8		5.95208e-09	27.6667	1985	-6.0993
MSTRG.13358.6		6.81207e-09	27.6667	2476.67	-6.42436
rna43774	GLIS2	6.84953e-09	1	83.6667	-6.31562
MSTRG.21005.3		6.99766e-09	74.6667	3.66667	4.42534
rna55245	TYW5	7.48716e-09	0	75.6667	-8.61788
MSTRG.11122.58		7.77844e-09	53	0	8.22658
rna46123	FER	8.34684e-09	220.667	0.666667	8.4792
MSTRG.25330.9		8.54592e-09	5.66667	54.6667	-3.23508
MSTRG.22112.5		8.71782e-09	704	25	4.86268
rna70541	TCP11L2	9.21761e-09	0	149	-9.58273
MSTRG.23593.4		9.73296e-09	0	61.6667	-8.33058
rna19800	FN1	9.73296e-09	458	93	2.36066
rna31991	PLEC	9.73296e-09	1686.67	16	6.81748
rna17514	GPATCH4	1.00187e-08	0	51.6667	-8.08156
MSTRG.11572.9		1.00574e-08	0.333333	869.667	-11.1869
rna19131	LOC100061885	1.07895e-08	0	115.333	-9.25508
MSTRG.23965.6		1.11725e-08	0	1144.33	-12.4957
rna6862	RHBDL2	1.18615e-08	1	137.667	-7.07832
rna44294	TMEM8A	1.24719e-08	1.33333	51.3333	-5.21927
rna22738	TIMELESS	1.34e-08	2	128.667	-5.95164
MSTRG.1136.1		1.51324e-08	62	0	8.43262
rna70044	RASSF9	1.57832e-08	1.33333	59	-5.4179
MSTRG.10322.9		1.59037e-08	178	0.333333	8.98463
MSTRG.17247.1		1.71744e-08	7	301.667	-5.37787
rna67355	NUP188	1.81402e-08	0	104.333	-9.11811
rna76151	FAM3A	1.88594e-08	0	49.6667	-8.02192
rna13603	LOC111773132	1.9487e-08	1.33333	52.3333	-5.25594
rna75739	MAP7D3	2.00812e-08	445.667	1.66667	8.04801
rna8120	MFN2	2.00812e-08	387	81.6667	2.29328
MSTRG.23272.10		2.05226e-08	1378	428.667	1.72986
MSTRG.3700.1		2.05529e-08	83	0	8.89107
rna19799	FN1	2.05529e-08	610.333	102.333	2.6258
rna37366	ACLY	2.05529e-08	4.66667	45.6667	-3.24134
MSTRG.10962.9		2.18964e-08	0.666667	167.333	-7.95055
rna67560	DDX31	2.3589e-08	107.667	0	9.2871
MSTRG.18380.10		2.36978e-08	0.333333	85.3333	-7.84491
MSTRG.25463.21		2.37205e-08	192.667	0	10.0395
rna56988	TRMT10C	2.42098e-08	1.33333	52	-5.24034
rna44295	TMEM8A	2.50588e-08	0	46.3333	-7.92743
MSTRG.12585.4		2.51458e-08	66.3333	3.33333	4.37444
rna4383	GABPB1	2.56944e-08	1.66667	49.3333	-4.84129
MSTRG.15089.3		2.64075e-08	55.6667	0	8.28894
MSTRG.6414.5		2.66635e-08	8	91	-3.47166
MSTRG.14016.1		3.02994e-08	153.667	3.66667	5.49308
rna34550	LOC102149879	3.04555e-08	46	0	8.00735
MSTRG.8361.4		3.04636e-08	1147	94	3.6294
MSTRG.27029.2		3.10887e-08	66.6667	0	8.52108
rna209	DHX32	3.46327e-08	0	67.3333	-8.48002
rna43012	YPEL3	3.48343e-08	169.667	10.6667	3.99852
rna22306	LOC106783330	3.8125e-08	1	59	-5.84238
MSTRG.24189.3		3.99286e-08	1968	624	1.70503
MSTRG.20718.9		4.26648e-08	41.6667	0	7.86986
rna13783	IKZF1	4.67543e-08	0	83.6667	-8.78444
rna6982	NCDN	4.83973e-08	40.3333	0	7.82296
rna22303	LOC106783330	5.30374e-08	4.33333	55.6667	-3.62657
rna33212	CBLC	5.80566e-08	45.6667	0	7.99771
rna4650	TMEM62	6.08896e-08	78.3333	0.666667	6.90943
rna3640	ARID3B	6.52374e-08	74	0.666667	6.85624
rna27128	NAV2	6.70235e-08	233.333	4.66667	5.64012
rna34681	TRIM28	6.84715e-08	51	0	8.16011
MSTRG.22632.4		7.08429e-08	0	50.3333	-8.03274
MSTRG.3165.2		7.26937e-08	0	42	-7.78515
rna5122	OSGEP	7.45758e-08	95	249.333	-1.3501
rna45002	LOC111767941	8.01455e-08	0	45.6667	-7.91316
rna48556	DHX57	8.01474e-08	22.3333	259.667	-3.52925
rna51141	VIPR1	8.33285e-08	49.6667	0	8.1194
MSTRG.705.5		8.56505e-08	15.6667	127.667	-2.99141
rna47992	CEP68	8.66877e-08	50.3333	4.33333	3.59846
rna71877	MLLT10	8.72985e-08	94	8.33333	3.56364
rna8100	VPS13D	8.95217e-08	631.333	27.6667	4.53306
rna42554	TMEM120A	9.16257e-08	1.33333	59.3333	-5.4437
rna36692	ABCA8	9.28426e-08	0	169.667	-9.77259
MSTRG.13126.1		9.30932e-08	703	206.333	1.79224
rna29967	NEDD4L	9.50123e-08	130.667	0.333333	8.60048
rna67708	PPP1R26	9.67028e-08	92.6667	0	9.04049
MSTRG.3036.7		9.7183e-08	13.3333	295	-4.4495
MSTRG.5841.20		9.7183e-08	9.33333	510	-5.76597
rna56904	DZIP3	9.7183e-08	0	40	-7.71655
rna73187	C31H6orf118	9.99288e-08	75	0	8.76305
rna72341	ADSS	1.01033e-07	49.3333	0	8.13845
rna37367	ACLY	1.09378e-07	4.33333	59	-3.73281
rna239	CTBP2	1.13105e-07	34	230	-2.71404
rna71876	MLLT10	1.20038e-07	97.6667	4.66667	4.43394
rna2873	WDR93	1.2567e-07	44	0	7.94015
rna58550	ZBTB12	1.41114e-07	0	43	-7.80803
rna21220	CLEC2B	1.46087e-07	0	38.3333	-7.6477
rna22318	TNS2	1.4743e-07	1	305	-8.15008
MSTRG.3000.10		1.72931e-07	0	48	-7.98817
rna23692	HSD11B1L	1.76137e-07	36.6667	4.33333	3.12852
rna64410	ARID4A	1.79994e-07	281.667	1	8.16569
MSTRG.9389.9		1.84914e-07	583.333	183.667	1.72773
rna53004	AKAP11	1.85504e-07	12.6667	565.333	-5.48297
MSTRG.24424.6		1.86801e-07	0	37.6667	-7.6295
rna66101	RUSC2	1.91492e-07	0	44	-7.85132
rna71963	NMT2	1.91541e-07	0	69.3333	-8.49176
rna61920	TP53INP2	1.94021e-07	0.666667	160	-7.87395
rna40982	MEN1	2.0348e-07	1.33333	182	-7.10819
rna52512	MTUS2	2.14597e-07	0.666667	71	-6.69921
rna56908	DZIP3	2.17672e-07	0	70.3333	-8.5443
MSTRG.27347.30		2.20881e-07	6.33333	236	-5.10364
rna40905	GPR137	2.29638e-07	34.6667	0	7.61478
MSTRG.4576.6		2.31149e-07	7.66667	293.667	-5.25076
rna18946	SLC44A3	2.34514e-07	65.3333	0.666667	6.67706
MSTRG.12636.4		2.40942e-07	441.667	134	1.77736
rna29313	LPIN2	2.60085e-07	809	2.33333	8.4766
rna36181	USP36	2.60085e-07	126.333	0	9.51222
rna47991	CEP68	2.65039e-07	41.3333	0	7.84224
MSTRG.15061.1		2.7177e-07	3.33333	190.667	-5.79472
rna32583	LOC100062286	2.93219e-07	84.6667	28.3333	1.628
MSTRG.3471.3		3.03927e-07	291.333	1.33333	7.84428
rna67521	UCK1	3.18536e-07	45.6667	0	8.03413
rna28534	GPN3	3.40448e-07	90.6667	0.333333	8.06857
rna30518	C9H8orf89	3.64927e-07	0.666667	77	-6.8046
rna63955	LOC102149554	3.79002e-07	0	45	-7.89805
rna47014	IL18RAP	3.79033e-07	0	39.3333	-7.68051
rna44047	E4F1	4.05357e-07	1	391.667	-8.53338
MSTRG.15139.7		4.45247e-07	39	0	7.77525
rna19042	GFI1	4.45247e-07	0	42	-7.79634
rna29155	PRELID3A	5.22279e-07	2.33333	66.3333	-4.77339
rna33671	IRF3	5.23949e-07	3.66667	155	-5.36912
rna72285	LOC106782748	5.27149e-07	0	156.667	-9.65632
rna19044	GFI1	5.41355e-07	30.6667	0	7.43862
rna74921	LOC100072605	5.50888e-07	59.6667	0	8.34879
rna41703	PIDD1	5.72164e-07	75.3333	0.666667	6.87431
rna11890	PRDM8	6.03291e-07	81	0.333333	7.89674
MSTRG.18380.18		6.09139e-07	0	31.3333	-7.36501
MSTRG.975.1		6.46907e-07	1725	55	4.94202
MSTRG.570.3		6.55874e-07	0	50.6667	-8.03449
rna38976	ZNF594	6.62041e-07	129	0.666667	7.6159
rna32434	U2AF1L4	7.0179e-07	29.6667	0	7.39117
MSTRG.14334.19		7.23177e-07	709.667	4666.33	-2.66532
MSTRG.9965.3		7.27576e-07	53.6667	0	8.214
MSTRG.9864.4		7.811e-07	2131.33	4170	-0.910571
MSTRG.28537.3		8.00227e-07	520.333	5.33333	6.57299
rna65162	NOXRED1	8.03022e-07	0	33.6667	-7.45463
rna8559	MIB2	8.1156e-07	0.666667	65.3333	-6.54828
rna67124	GARNL3	8.30788e-07	43	0	7.95184
rna53106	DIS3	8.40273e-07	3.66667	121.333	-5.00084
rna37763	GNGT2	8.51378e-07	0	31.3333	-7.36263
rna27729	LOC111774805	9.37654e-07	1	245	-7.84098
rna74366	WDR13	9.4011e-07	112.667	29	2.00343
rna13377	NAPEPLD	9.99399e-07	38.6667	2.33333	4.08946
MSTRG.1887.1		1.00519e-06	0	363.333	-10.9213
MSTRG.21582.4		1.01067e-06	119	0	9.46315
rna880	KCNIP2	1.01067e-06	45.3333	0	7.95788
rna33092	ETHE1	1.03381e-06	35.3333	0	7.63132
rna65037	FOS	1.09931e-06	3010.67	47	5.99102
rna19794	FN1	1.13643e-06	545.667	93.6667	2.56179
MSTRG.2413.2		1.18644e-06	43	0	7.91366
MSTRG.8377.31		1.20357e-06	0	40.3333	-7.7405
rna67431	NTMT1	1.23883e-06	2.66667	68	-4.65279
MSTRG.24030.20		1.33481e-06	0	43	-7.8293
MSTRG.23893.15		1.42456e-06	93.3333	4.33333	4.4975
rna39857	C12H11orf74	1.42611e-06	49	184.333	-1.84242
rna18047	SEMA6C	1.68861e-06	38.6667	0	7.73491
rna8561	MIB2	1.72719e-06	1	85.3333	-6.31141
rna70045	RASSF9	1.74372e-06	46.6667	0.666667	6.1802
MSTRG.13384.21		1.7548e-06	1	38.3333	-5.21519
rna67608	GBGT1	1.79658e-06	27.6667	0	7.29441
MSTRG.16657.4		1.8186e-06	154.667	14.3333	3.4639
rna33015	GRIK5	1.9114e-06	0	40.6667	-7.75232
MSTRG.21089.9		1.91957e-06	0	397.333	-10.9665
MSTRG.15480.7		1.93413e-06	239.333	0.666667	8.57967
rna878	KCNIP2	1.9694e-06	32	0	7.47134
rna70710	MPST	2.02546e-06	42.3333	0	7.9186
MSTRG.19946.15		2.1229e-06	97	235.333	-1.23639
MSTRG.6713.8		2.20161e-06	0	27.6667	-7.1889
MSTRG.20718.5		2.31565e-06	77.6667	0	8.83972
rna70012	TMTC2	2.38009e-06	0.333333	46	-6.95324
rna66098	RUSC2	2.48418e-06	74.3333	0	8.72577
MSTRG.14796.15		2.48494e-06	167.667	17.3333	3.29899
MSTRG.12515.3		2.51543e-06	178.333	5	5.28166
MSTRG.11405.3		2.59543e-06	0	109.667	-9.19074
MSTRG.22632.2		2.75049e-06	0	34.3333	-7.50715
rna26733	RIC3	2.83978e-06	32.3333	2	4.06716
MSTRG.6656.1		2.84956e-06	24	167.667	-2.74745
MSTRG.9895.14		2.89895e-06	0	449	-11.2425
rna30014	CCBE1	2.93705e-06	35.6667	0	7.6613
MSTRG.14558.5		3.47622e-06	55.6667	0	8.29067
MSTRG.28964.3		3.60702e-06	83	217	-1.35165
MSTRG.8518.19		3.60702e-06	443.667	842.333	-0.868664
MSTRG.16148.1		3.84954e-06	0.666667	100.667	-7.19765
rna25104	ADGRE5	4.11633e-06	39	0	7.79227
MSTRG.11689.15		4.24187e-06	0	27.6667	-7.18889
rna46726	ZNF366	4.28607e-06	0	29.3333	-7.27062
rna47707	MTHFD2	4.55215e-06	32.6667	170	-2.33474
rna3517	RCN2	5.07828e-06	16.3333	1325.67	-6.26834
rna66219	TRMT10B	5.07828e-06	22	0	6.94802
MSTRG.20710.4		5.19122e-06	73.3333	1.66667	5.45285
rna31649	FAM49B	5.37115e-06	43.6667	0.333333	6.98299
rna3997	CLPX	5.71436e-06	285	1499	-2.34494
MSTRG.22112.11		5.7925e-06	85.6667	498	-2.50467
MSTRG.14334.13		5.87827e-06	1403	20.6667	6.0849
MSTRG.16302.1		6.41627e-06	29.6667	0	7.3601
rna67605	GBGT1	6.74574e-06	36	0	7.6886
rna48816	SUPT7L	6.9712e-06	26.6667	214.667	-2.99251
MSTRG.12515.5		7.68283e-06	382.333	0	11.0185
rna40638	TKFC	7.8005e-06	6.33333	58.3333	-3.14397
rna71092	TCF20	7.8356e-06	290.667	10	4.89848
rna39673	SREBF1	7.92183e-06	287.667	147.667	1.01384
rna30290	ADNP2	8.08938e-06	15.6667	77.6667	-2.24377
rna33014	GRIK5	8.42453e-06	0	35.3333	-7.54945
rna30064	ZCCHC2	8.50811e-06	1	44.3333	-5.40015
rna31971	PLEC	8.75459e-06	842.333	9	6.62419
rna59372	ADGRF5	8.88837e-06	0	70.3333	-8.53512
MSTRG.10621.9		9.20473e-06	30.6667	0	7.44231
MSTRG.25527.2		9.20473e-06	563	29.6667	4.25296
MSTRG.27925.3		9.20473e-06	73.3333	431.333	-2.51162
MSTRG.1428.2		9.31653e-06	0	69.6667	-8.47753
rna12314	KIAA1211	9.31653e-06	51.3333	0	8.12455
MSTRG.3166.24		9.44339e-06	0.333333	46	-6.94191
MSTRG.8986.20		9.49592e-06	559	239	1.28572
rna32105	GPT	9.51894e-06	0	22.3333	-6.87562
MSTRG.21599.1		9.64566e-06	0	28.6667	-7.23035
MSTRG.16657.5		1.03969e-05	281	14.3333	4.35012
MSTRG.23536.11		1.04602e-05	94.6667	366.667	-1.90396
rna67606	GBGT1	1.09116e-05	33.6667	0	7.59788
MSTRG.23399.15		1.10444e-05	82.6667	431	-2.32455
rna23002	GNS	1.11912e-05	754.333	465	0.743421
rna25502	SLC44A2	1.11912e-05	22.3333	1140.33	-5.63149
rna63431	LOC102150469	1.11912e-05	34	2.66667	3.7221
rna5381	LOC102150282	1.24728e-05	26	0	7.17146
MSTRG.26190.9		1.28318e-05	43.6667	0	7.99197
MSTRG.12883.4		1.39027e-05	0	76	-8.64739
rna10331	NUP93	1.42512e-05	47.3333	10	2.29291
MSTRG.19946.11		1.51085e-05	88.3333	198.333	-1.12323
rna12456	OCIAD1	1.60318e-05	8.66667	53.3333	-2.57893
MSTRG.3153.17		1.67855e-05	66.3333	7	3.32637
rna35350	DSE	1.67855e-05	0.666667	44	-5.98459
rna11024	CHST6	1.682e-05	68.3333	0	8.55629
rna50784	CCDC51	1.682e-05	0	25.3333	-7.03799
rna75082	LOC100060676	1.71977e-05	1	28.6667	-4.79606
MSTRG.18298.6		1.77174e-05	315	140.333	1.22082
rna14402	FAM221A	1.80417e-05	34.6667	0	7.59152
rna21938	SENP1	1.85057e-05	2	77.3333	-5.20935
rna74049	CXHXorf58	1.85057e-05	0	24.6667	-7.02978
MSTRG.3701.1		1.96359e-05	0	36.3333	-7.54789
rna1478	UBE2D1	1.97791e-05	0	21	-6.77562
rna18407	CD101	1.97791e-05	0	104.333	-9.0825
MSTRG.9811.2		2.01971e-05	62.6667	409.333	-2.6943
rna3007	LOC111775319	2.08819e-05	0	20	-6.71944
rna8360	PLEKHG5	2.09506e-05	0	18.6667	-6.61506
rna62855	RTEL1	2.16402e-05	0.666667	36.6667	-5.73309
rna75268	COL4A5	2.17479e-05	90	0	8.91933
MSTRG.12949.1		2.20247e-05	994.667	38.3333	4.7846
rna42760	ASL	2.20247e-05	2.33333	1032	-8.74831
MSTRG.5130.6		2.21711e-05	2	2006.67	-9.93889
rna61035	SDHA	2.22381e-05	816.667	358	1.23915
rna44454	ADAMTS2	2.29069e-05	0.666667	152	-7.6849
rna29776	DYM	2.29767e-05	167.333	0	9.87647
rna10865	AP1G1	2.3506e-05	69.6667	1273	-4.11824
MSTRG.15696.4		2.42556e-05	0	299.333	-10.5868
MSTRG.5898.4		2.45184e-05	4	34.3333	-3.04218
MSTRG.17272.2		2.50625e-05	42	0	7.92099
rna56691	MAATS1	2.56995e-05	17.6667	0	6.63436
MSTRG.21456.7		2.75089e-05	31.3333	118.667	-1.88197
MSTRG.15947.6		2.78586e-05	229	0	10.3404
rna7130	BSDC1	2.81565e-05	245.333	1723.33	-2.75455
MSTRG.10448.5		2.84672e-05	70.6667	2.66667	4.72925
MSTRG.13862.7		2.87574e-05	0	22.3333	-6.87699
rna33529	RASIP1	2.87574e-05	0	19.6667	-6.69288
rna36385	UNK	2.88814e-05	44.6667	7	2.74121
rna59618	KHDRBS2	2.88814e-05	42.3333	0	7.88973
rna22486	ZNF385A	2.8998e-05	0.333333	59	-7.31422
rna48084	FAM161A	2.97191e-05	7.66667	72.6667	-3.19889
rna71519	PARD3	2.99657e-05	0	46	-7.938
rna66722	KIF12	3.06133e-05	54.6667	12.3333	2.18624
rna30855	ATP6V1H	3.16032e-05	31.3333	0.333333	6.50986
rna69083	IDO2	3.16032e-05	0	32.3333	-7.42432
rna29841	MBD1	3.20674e-05	16.3333	0	6.51931
rna34460	ZNF667	3.20674e-05	0	60.3333	-8.32142
rna69379	MFHAS1	3.21746e-05	211.333	0.333333	9.17912
rna61037	CCDC127	3.45214e-05	37	0	7.65281
rna75965	MTMR1	3.45435e-05	360.333	962	-1.35721
rna77171	LOC106781940	3.45435e-05	0.666667	51	-6.21752
MSTRG.3907.2		3.46101e-05	280.333	5.66667	5.61348
MSTRG.24686.10		3.47834e-05	483.333	0	11.4835
MSTRG.16379.5		3.53246e-05	0	39.3333	-7.65678
rna62759	LAMA5	3.7221e-05	608	10	5.95859
MSTRG.3098.1		3.74728e-05	3.33333	129.667	-5.31128
MSTRG.21456.37		4.06576e-05	606.333	237.333	1.41691
MSTRG.6713.9		4.06576e-05	0	24.6667	-7.03394
rna19323	FUBP1	4.06576e-05	0.333333	30	-6.33895
rna19324	FUBP1	4.06576e-05	0.333333	30	-6.33895
MSTRG.7228.4		4.11481e-05	402	3	7.20303
rna52606	STARD13	4.22987e-05	0	109.333	-9.12801
MSTRG.13807.2		4.26029e-05	1.33333	52	-5.18255
MSTRG.14475.4		4.46533e-05	2512.67	608.667	2.09548
MSTRG.14203.3		4.53115e-05	107.667	0.666667	7.33771
MSTRG.12584.6		4.70628e-05	0	33.6667	-7.48338
MSTRG.23628.12		4.72655e-05	306.333	4265.67	-3.71902
rna29800	MBD1	4.92998e-05	15.3333	0	6.43151
rna6185	HSPB11	5.05701e-05	50	11	2.2234
MSTRG.15311.5		5.12352e-05	39.6667	106.333	-1.36982
rna53984	SLC35F5	5.1744e-05	3475	25.3333	7.23141
rna23416	DOT1L	5.18629e-05	0	70.3333	-8.5117
MSTRG.12431.3		5.43986e-05	0.333333	207.333	-9.08417
rna25319	LOC100065592	5.73196e-05	37	0.333333	6.72162
MSTRG.4021.9		5.78457e-05	22	605.333	-4.75398
rna977	ERLIN1	5.93971e-05	218.667	22	3.3744
rna37319	NAGLU	6.14763e-05	933.667	1.33333	9.41421
rna48815	SUPT7L	6.19133e-05	0.333333	34.6667	-6.53037
MSTRG.10478.2		6.39924e-05	0	29.3333	-7.24534
MSTRG.26568.53		6.50473e-05	453.333	2	7.82251
MSTRG.6490.3		6.50556e-05	117	42.6667	1.49515
MSTRG.11608.4		6.69942e-05	19.6667	0	6.78801
MSTRG.26703.13		7.20675e-05	2219.33	0.333333	12.6435
MSTRG.1092.4		7.35639e-05	525.333	83.3333	2.65623
MSTRG.2565.7		7.38048e-05	819.333	304.333	1.45806
MSTRG.13480.1		7.99521e-05	1.33333	46.6667	-5.08986
rna27229	METTL15	8.06754e-05	0	15	-6.29802
rna14612	KBTBD2	8.11298e-05	719	2649	-1.84994
MSTRG.15604.2		8.35466e-05	179.667	445.333	-1.25654
rna57277	RIPK1	8.40684e-05	0	45.6667	-7.93353
rna46702	TMEM171	8.91985e-05	54	4	3.82036
MSTRG.21884.1		9.16705e-05	644.667	4	7.36901
MSTRG.6281.1		9.58049e-05	75.6667	17.3333	2.14709
rna44043	ECI1	9.68365e-05	38.6667	0	7.7101
MSTRG.21456.5		0.000101136	14.6667	98.3333	-2.66848
rna75433	UPF3B	0.000104207	36.6667	0	7.63398
MSTRG.23954.5		0.000104624	1	680	-9.39985
rna31451	TAF2	0.000107704	82.3333	1.33333	6.08275
rna17984	POGZ	0.000110163	58.6667	204	-1.75685
MSTRG.11183.22		0.000110532	237	48.6667	2.31164
rna71351	MAPK11	0.000110651	46	0.333333	7.04799
rna58797	SNRPC	0.000112985	22.3333	1	4.52903
rna62458	SLC9A8	0.000113279	32	678.667	-4.4073
rna19793	FN1	0.0001181	437.667	82	2.42276
rna47133	KIAA1211L	0.0001181	57.6667	0	8.2808
MSTRG.11122.60		0.000122029	13.3333	0	6.22546
rna29839	MBD1	0.000122029	13.3333	0	6.22546
rna542	ABLIM1	0.000126743	0	16.3333	-6.42675
MSTRG.2431.5		0.000127697	65.3333	1.33333	5.63539
MSTRG.9665.3		0.000129991	0	15	-6.29436
rna69423	LOC106782658	0.000130474	0	14	-6.1963
MSTRG.27417.2		0.000132975	87.6667	2.66667	5.14221
rna37132	GPATCH8	0.000134405	7	143	-4.34265
MSTRG.3017.5		0.000134462	1327.33	27.3333	5.66877
MSTRG.1279.14		0.000134488	0.333333	360.333	-9.96524
MSTRG.5608.1		0.000144922	266	549	-0.995594
MSTRG.7283.6		0.000149801	106.667	0.666667	7.47376
rna45156	GRPEL2	0.000154417	1010.67	3	8.50392
rna12720	PCDH7	0.000157375	26	4	2.73911
MSTRG.26131.1		0.000158104	557.333	1039.33	-0.847451
rna35125	LOC106782255	0.000160921	0	13.6667	-6.16704
rna67609	GBGT1	0.00016312	42.3333	0.666667	6.07638
rna29820	MBD1	0.000165983	12.6667	0	6.15009
MSTRG.24260.6		0.000169367	1	1361.67	-10.3936
rna59043	NFYA	0.000169668	34.3333	232.667	-2.72506
MSTRG.3319.5		0.000170018	15.3333	2108.67	-7.0335
MSTRG.6750.8		0.000173757	168	40.6667	2.07995
rna66952	RC3H2	0.000178825	0	17.6667	-6.54025
rna28531	GPN3	0.000180398	60.3333	3.66667	4.03784
MSTRG.1542.6		0.000181587	102.333	969	-3.2328
rna539	ABLIM1	0.000181587	0	13.6667	-6.16651
rna3574	NEIL1	0.000182339	27.3333	2	3.8324
MSTRG.11122.14		0.000182528	136	0	9.57828
rna6232	PODN	0.000182934	4	89.6667	-4.48099
MSTRG.5841.14		0.000189201	59	2	4.87269
MSTRG.25770.1		0.000190298	0	410	-10.9979
rna75081	LOC100060676	0.000190643	0.666667	25.6667	-5.22013
MSTRG.20593.5		0.000195766	0	138.667	-9.51043
rna29716	PIAS2	0.000198519	0	41.3333	-7.73182
rna29815	MBD1	0.000198519	12.3333	0	6.11254
MSTRG.15465.8		0.000199107	1	512.667	-8.99269
MSTRG.15311.2		0.000200148	98.6667	472	-2.17695
rna71068	LOC100070895	0.000207518	0	23	-6.934
MSTRG.6203.26		0.000208894	0	89	-8.89004
rna13733	CCM2	0.000223994	33.3333	2.33333	3.85375
MSTRG.488.6		0.000236914	221.667	444.333	-0.957819
rna35828	ECT2L	0.000244623	14.3333	0	6.33348
rna52680	SUPT20H	0.000247159	19	1.33333	3.8814
rna4656	TMEM62	0.000249182	93	1.66667	5.79984
MSTRG.9629.3		0.000249375	50.3333	3.66667	3.77419
MSTRG.27404.30		0.000251359	815	3.33333	8.00359
rna75984	PRRG3	0.000255573	136	0	9.62136
MSTRG.19549.18		0.000256073	1016.33	1.33333	9.51419
MSTRG.20780.11		0.000256073	1419	1	10.5606
MSTRG.8377.30		0.000266607	69.6667	10.3333	2.83999
rna5391	LOC102150282	0.000268904	44.3333	0	7.89999
rna64405	ARID4A	0.000270461	54.3333	0.333333	7.24377
rna58888	BRPF3	0.000280982	7.33333	692.333	-6.50518
MSTRG.2838.2		0.000289402	375.333	164	1.24629
rna20012	DNPEP	0.000289406	13	85.3333	-2.65639
rna12658	KLF3	0.000296979	2.66667	546.667	-7.56424
MSTRG.16568.28		0.000298765	103	4	4.84385
rna9716	SPRY1	0.000303393	29.6667	0	7.39615
MSTRG.2565.3		0.000340054	12.6667	148.667	-3.50605
rna24537	CCDC153	0.000355047	0	16	-6.37312
rna61471	AP5S1	0.000368098	88.6667	11.6667	2.93966
rna46177	GIN1	0.000376202	117.333	0	9.28882
rna25257	FBXW9	0.00038298	1	99.3333	-6.61012
rna40914	ESRRA	0.00038298	0	62.3333	-8.37953
rna73536	UTRN	0.00038298	0	152.667	-9.63783
rna47969	ACTR2	0.000391111	1032	7	7.30874
MSTRG.4457.40		0.000394089	1452	9	7.31325
rna74111	GK	0.000395849	0	13	-6.099
MSTRG.21875.82		0.000397234	2	302	-7.07782
rna32591	LOC102149977	0.000399193	65	178	-1.39805
MSTRG.8301.8		0.000404274	0	158.333	-9.73858
MSTRG.1369.1		0.000405142	957.333	541.667	0.85629
MSTRG.29035.1		0.000415775	251	50.6667	2.37491
rna60650	RICTOR	0.000427673	762.333	11.6667	6.09105
MSTRG.18380.23		0.000429016	108.667	357	-1.66487
rna49883	EDEM1	0.000443081	1242.67	47.3333	4.85199
MSTRG.7565.4		0.000447581	7.66667	98.3333	-3.66868
MSTRG.3017.3		0.000454195	907	2	8.832
rna65160	NOXRED1	0.00045566	0	28.3333	-7.24565
rna18016	PI4KB	0.000462824	0	40.3333	-7.75619
rna12660	KLF3	0.000465022	263.667	4	6.01719
MSTRG.16421.9		0.000465673	135.667	44	1.66132
MSTRG.8690.3		0.000467836	299.333	0	10.827
MSTRG.17987.1		0.000502778	602.333	341.333	0.864618
rna29802	MBD1	0.000518076	17	0	6.59625
rna7428	ARID1A	0.000519928	730.333	2.66667	8.21212
rna34551	LOC102149879	0.000540664	4	41.6667	-3.31156
MSTRG.7187.5		0.000555282	274.333	99.6667	1.48991
MSTRG.16338.43		0.000562242	560.667	4.66667	7.04864
rna36000	GCGR	0.000562242	1.33333	30.6667	-4.48244
MSTRG.22610.3		0.000574522	1.33333	392.667	-8.23458
rna26263	ATG16L2	0.00057651	0.666667	38	-5.7537
MSTRG.23584.3		0.00058967	895	3	8.20919
MSTRG.27159.3		0.000593622	1.33333	289	-7.65079
rna25407	ACP5	0.000599058	18.6667	0.333333	5.73819
rna53691	AMMECR1L	0.0006061	7.66667	740	-6.50837
MSTRG.26430.1		0.000613991	1.66667	442	-7.94972
rna54722	GPR155	0.000620996	61.3333	0	8.44918
rna62840	HELZ2	0.000620996	0	172.333	-9.80762
MSTRG.1870.3		0.000621872	266	122.667	1.16882
MSTRG.4623.11		0.000622472	112	1140.67	-3.27269
MSTRG.13999.13		0.000626918	179	314	-0.75986
rna38729	SLC43A2	0.000639199	0.666667	201	-8.20423
rna39632	MIEF2	0.000652263	132	68.3333	0.997694
MSTRG.12515.4		0.000662194	538.333	0	11.5466
rna25370	LOC100066576	0.000663164	0.666667	32	-5.49376
rna42971	KCTD13	0.000663164	0.333333	18.6667	-5.64847
MSTRG.12998.1		0.000675573	240.667	1	7.85964
MSTRG.23889.5		0.000677698	54.6667	271	-2.24995
MSTRG.27159.22		0.000693296	2	322.333	-7.19614
rna4065	HERC1	0.000701946	710	0.333333	10.9596
MSTRG.25899.6		0.000715127	0.333333	628.667	-10.7673
rna5206	ARHGEF40	0.000721462	0	45	-7.86193
MSTRG.7565.1		0.000725784	11.3333	45	-1.95287
rna7153	TXLNA	0.000726544	320	161	1.02372
rna31682	PHF20L1	0.000730088	0	41.3333	-7.78422
rna4675	TTBK2	0.000744778	507.333	0	11.4784
MSTRG.20754.3		0.000748232	183.333	2	6.5065
MSTRG.1366.22		0.000783775	3.66667	88.3333	-4.53208
rna4200	LOC111767595	0.000789079	0	19.3333	-6.68097
rna61707	ID1	0.000793925	683.667	326	1.1228
rna8193	CASZ1	0.00079697	18.3333	0	6.64182
MSTRG.22954.9		0.000801088	1	301.333	-8.14095
MSTRG.25439.1		0.0008044	11.6667	0	6.05596
MSTRG.21603.1		0.000805579	2	146	-6.20309
MSTRG.17987.8		0.000806569	0	201.667	-10.0147
rna48814	SLC4A1AP	0.000806569	454.333	277	0.770687
rna31236	UBR5	0.000808214	5	803.667	-7.29717
MSTRG.16150.5		0.000810239	483.667	1698	-1.74986
rna31698	LOC106780995	0.000811033	0.666667	25	-5.16247
MSTRG.4729.16		0.000834182	0.333333	537.667	-10.4856
MSTRG.26679.5		0.000839959	0.333333	38.3333	-6.65644
rna19239	LOC100064919	0.000908055	0	36	-7.53573
rna35592	AKAP7	0.000908055	82	0	8.77979
rna6235	PODN	0.000915557	6	237.333	-5.31152
rna9854	UGT8	0.000916692	0	39	-7.71026
MSTRG.5894.3		0.000933965	187.667	1010.33	-2.40011
rna2813	BLM	0.000935284	1.66667	59.3333	-5.15411
rna29799	MBD1	0.000935284	16.3333	0	6.53804
rna69456	SLC7A2	0.000935284	0	157.667	-9.63569
MSTRG.5293.1		0.000968992	422.667	1	8.71301
MSTRG.21659.1		0.000970517	120	245	-0.977128
rna36108	RNF213	0.000978192	5	224.333	-5.40224
MSTRG.26767.3		0.000979562	7.33333	492.667	-6.07136
rna15420	TRPV6	0.00100036	1000	196.333	2.38523
rna4677	TTBK2	0.00102815	1	764.667	-9.56865
rna25910	LOC102148213	0.00102949	30	74.6667	-1.27155
MSTRG.12431.9		0.00104211	398.667	1.66667	7.87579
rna27982	KREMEN1	0.00104211	157.667	41.6667	1.97343
MSTRG.16865.16		0.00105645	3.33333	393.667	-6.89502
MSTRG.36.5		0.00105645	2.33333	904.667	-8.4594
MSTRG.5537.1		0.00105645	0	31.6667	-7.33449
MSTRG.1621.4		0.00111275	1	391	-8.59631
rna15901	WDR60	0.00111275	0	15.3333	-6.3285
rna29813	MBD1	0.00111741	11	0	5.96256
rna29814	MBD1	0.00111741	11	0	5.96256
rna48476	EML4	0.00113131	0	90	-8.88599
rna52022	TFDP2	0.00113131	80	466.333	-2.46169
MSTRG.25217.8		0.00114402	2.33333	754.667	-8.21858
rna19792	FN1	0.00114408	520	96.6667	2.44077
MSTRG.10406.11		0.00115587	39.3333	5.66667	2.82028
rna46800	LOC102150751	0.00115853	14	0	6.34277
MSTRG.24782.6		0.00117574	797.667	210.333	1.96999
MSTRG.706.1		0.00118623	392.667	8.33333	5.64728
MSTRG.13480.2		0.00118754	1.33333	35.3333	-4.68429
rna42856	ZNF668	0.00118774	8	37.6667	-2.16671
rna60759	RAI14	0.0011934	146.333	0	9.78565
MSTRG.22149.6		0.00119868	477.333	2.33333	7.80747
MSTRG.1868.3		0.00122684	103	42.6667	1.30565
MSTRG.5226.4		0.00126246	208.333	1	7.83166
rna44978	MFAP3	0.00126655	2.66667	171.333	-6.00679
rna38256	ACACA	0.00129242	0	140.667	-9.56369
rna15020	AHCYL2	0.00131731	2	139.667	-6.14018
rna6445	IPP	0.00132528	107	0	9.27714
MSTRG.27582.14		0.00135832	0.666667	277	-8.565
rna46631	COL4A3BP	0.00135832	0.666667	444.333	-9.42687
MSTRG.25905.1		0.00143717	17	0.333333	5.59588
rna3915	SMAD3	0.00147413	16.6667	332.667	-4.31876
rna4720	VPS39	0.00149414	63.6667	1.66667	5.3057
rna54559	B3GALT1	0.00150712	67.6667	0	8.63134
MSTRG.3753.13		0.00153088	3.66667	1180.33	-8.23584
rna41617	NAP1L4	0.00153897	42.6667	198.667	-2.18066
MSTRG.4977.10		0.00154884	1313.67	0	12.7697
rna70568	TMEM263	0.00155016	4.33333	1019.33	-7.68433
MSTRG.25928.1		0.00157524	31	4.66667	2.8014
MSTRG.27925.20		0.00160009	1004.67	147	2.82174
rna17664	EFNA4	0.00160509	4	62.3333	-3.97202
rna55589	LOC102150482	0.00162265	8.66667	0	5.60485
MSTRG.18197.3		0.00166403	285.333	126.667	1.22457
MSTRG.29037.1		0.00167754	394	2.33333	7.55973
MSTRG.24468.2		0.00167864	2502	27	6.66945
rna33573	LOC102148689	0.00167864	126.333	40.3333	1.67756
rna8041	DNAJC16	0.00173343	78.6667	3.33333	4.61809
rna25103	ADGRE5	0.00178619	1.66667	280.333	-7.35026
MSTRG.9975.2		0.00178778	12	935.667	-6.26809
MSTRG.17000.8		0.00180675	268	3	6.45164
MSTRG.24353.4		0.00180675	40.3333	1.66667	4.66932
rna55574	LOC102150099	0.00180675	25	0.333333	6.12774
MSTRG.17433.10		0.001835	1.33333	276.333	-7.56633
MSTRG.6786.7		0.001835	358	3.33333	6.82425
MSTRG.20990.7		0.00183846	330.667	2.66667	7.12436
MSTRG.12207.10		0.00184548	3.66667	202.667	-5.69119
rna55978	LOC102150894	0.00185034	0	14.6667	-6.24788
rna8565	MIB2	0.00186031	169.333	49	1.82484
MSTRG.15139.6		0.00186772	189	44.3333	2.17678
MSTRG.6154.5		0.00189882	1	186.333	-7.53173
MSTRG.6635.2		0.001941	284	1.33333	7.82932
MSTRG.3400.2		0.00196492	176.667	85.3333	1.10527
rna23159	TSPAN8	0.00197118	9.66667	0	5.76039
rna71251	PPARA	0.00197118	191.333	0	10.1309
rna18408	CD101	0.00197221	9.33333	0	5.69839
rna40534	LOC106781481	0.00199982	0	22	-6.88133
rna71412	CPT1B	0.00201027	0	24.6667	-7.01889
MSTRG.18449.14		0.00201524	2.66667	21	-2.92639
rna70502	SLC41A2	0.00202304	1.33333	183.333	-7.10137
MSTRG.20074.16		0.002025	0.333333	329.333	-9.83424
MSTRG.14332.3		0.0020279	1.66667	183.667	-6.76483
MSTRG.14905.5		0.0020279	69.3333	4	4.1669
MSTRG.5276.6		0.0020279	77.3333	158.333	-0.984486
MSTRG.11171.3		0.00203894	310.333	1.66667	7.60153
MSTRG.28405.16		0.00204984	7	256	-5.18066
rna13203	NSD2	0.0020524	360.333	4	6.47231
MSTRG.22920.2		0.00207847	69.3333	0	8.72659
MSTRG.14611.6		0.00209715	107.667	347.333	-1.65916
MSTRG.11281.5		0.00209806	476.667	11.6667	5.45102
rna50731	SLC25A20	0.00209806	320.667	4.33333	6.28877
MSTRG.28457.6		0.00211247	258.333	1.66667	7.32431
rna66838	CNTRL	0.00214859	0.333333	99.6667	-8.05769
MSTRG.26566.4		0.00215724	134	31.6667	2.15495
rna74657	AMER1	0.00215765	0	125.333	-9.40256
rna6905	MEAF6	0.00224786	0.333333	32.3333	-6.4252
MSTRG.8302.6		0.00226652	462	98	2.24625
rna50841	DHX30	0.00228062	90	12.3333	2.90112
rna27243	ARL14EP	0.00228328	188.667	68	1.50247
MSTRG.22891.2		0.00228783	2.66667	142.333	-5.74378
rna74303	CDK16	0.00228992	1.66667	27.3333	-3.96091
MSTRG.27077.3		0.0023031	6.33333	243.333	-5.20739
MSTRG.18307.12		0.0023331	50.6667	170	-1.68615
rna49672	TSEN2	0.0023331	3.33333	49.3333	-3.87298
rna52377	ZDHHC20	0.00234776	0	15.3333	-6.3521
rna74536	PHF8	0.00237785	7.33333	31.6667	-2.06495
MSTRG.7392.8		0.00237806	639	5	6.97325
MSTRG.15131.44		0.00242084	1	24	-4.4879
rna1450	DKK1	0.00242084	6	348.333	-5.84282
rna55951	MFN1	0.00244048	2.66667	191	-6.09165
MSTRG.23265.1		0.00244868	194	1	7.58106
MSTRG.25527.7		0.00245404	255.667	964.333	-1.85111
MSTRG.11201.8		0.00245418	3.33333	44	-3.63371
rna52865	RB1	0.00252552	54.6667	2	4.8233
rna41155	C12H11orf68	0.0025291	1	164	-7.27557
rna49835	SETD5	0.00260389	3.66667	110	-4.87355
MSTRG.26452.2		0.00263547	538.333	5.66667	6.668
MSTRG.362.1		0.00267772	169.667	299.333	-0.773427
rna64249	NOL8	0.00269008	172	346	-0.972583
MSTRG.1828.9		0.00271154	2.33333	96.3333	-5.33903
MSTRG.376.6		0.00271818	1126.33	2019	-0.8105
MSTRG.23928.20		0.00280203	4.66667	221	-5.55905
MSTRG.10816.4		0.00282313	110.333	7.66667	3.87281
MSTRG.21129.1		0.00282591	8.66667	0	5.58622
rna21657	FAR2	0.00292554	0	9.33333	-5.62076
rna66960	RABGAP1	0.00293012	0.666667	31.6667	-5.52872
MSTRG.8582.6		0.00293692	0	312.667	-10.7245
MSTRG.15130.46		0.00294017	102.333	3.66667	4.88452
MSTRG.13755.11		0.00301423	839.333	336	1.35974
MSTRG.25797.5		0.00302249	769.667	1.33333	9.19203
rna35923	FASN	0.00305138	0	13.6667	-6.15313
MSTRG.25290.6		0.00305261	336	45	2.91973
rna68761	TRPM2	0.00305311	54.6667	1	5.88921
rna73885	PIR	0.00305602	0	30	-7.33483
MSTRG.24759.5		0.00311042	868.333	434	1.03588
MSTRG.1886.5		0.00312108	0.333333	316.333	-9.7522
rna690	ADD3	0.003166	167.333	1	7.4924
MSTRG.18787.6		0.00316871	4.33333	304.667	-6.07792
MSTRG.8170.6		0.00316871	20.6667	0.666667	5.04727
MSTRG.23098.9		0.00316992	1	311.667	-8.19627
MSTRG.21089.14		0.00319364	109	957.333	-3.05149
rna50636	MST1	0.00322514	12.6667	0	6.13227
rna4779	EXD1	0.00322564	0	19	-6.60113
rna41514	NADSYN1	0.00325255	198.667	834.333	-2.02405
MSTRG.16462.4		0.00326603	1.33333	278.333	-7.76
rna17689	SHC1	0.00327108	31.3333	3	3.47291
MSTRG.15130.41		0.00333088	120	3.66667	5.10281
MSTRG.20443.2		0.00344457	607	9.33333	6.089
rna5119	TEP1	0.00347582	162.333	6.33333	4.76722
MSTRG.25383.2		0.00354787	4	899.333	-7.84674
MSTRG.25308.26		0.00355321	79.6667	14	2.5556
MSTRG.13698.12		0.00357154	316	787	-1.26748
MSTRG.15010.9		0.00357154	18	324.667	-4.19995
rna42317	MCM7	0.00357154	15.3333	295	-4.19032
MSTRG.21789.1		0.00357736	113.667	12.3333	3.32206
MSTRG.7559.5		0.00369068	4.33333	420.667	-6.48649
rna64809	MAP3K9	0.00369068	519	2.66667	7.62183
MSTRG.10033.1		0.0037837	2.33333	291.667	-6.98773
MSTRG.29008.1		0.0037837	142	22.6667	2.72983
MSTRG.3333.6		0.0037837	0	21	-6.80624
rna1645	TET1	0.0037837	20.6667	1005.33	-5.58233
rna43764	LOC100069750	0.00378535	0	25	-7.0682
rna1114	PIK3AP1	0.0038021	0	157.667	-9.69992
MSTRG.21875.79		0.00386086	1273.67	7	7.4725
MSTRG.6675.12		0.00387741	199.333	0	10.0533
rna11807	COQ2	0.00390554	788	582	0.481012
MSTRG.12431.5		0.0039103	0.666667	93.3333	-7.10805
rna55683	IFT80	0.0039197	81.3333	8.33333	3.28984
rna57992	LOC100052783	0.00392997	2.66667	17	-2.62429
MSTRG.20049.1		0.00393251	21.6667	112.333	-2.29745
rna62524	ATP9A	0.00395285	0	271.333	-10.425
rna17160	LOC102150150	0.00399361	17	1.33333	3.73566
rna36618	C11H17orf80	0.00399931	61.3333	0	8.43201
rna45673	TCF7	0.00399931	0	11	-5.83263
rna48944	ASXL2	0.00399931	12.6667	159.667	-3.67244
rna24207	PIH1D2	0.00401639	82.6667	218.667	-1.36532
rna75311	ALG13	0.00403464	1	128	-6.99024
rna49760	IL17RC	0.00403607	121.667	33	1.9358
MSTRG.11971.7		0.00414548	2.33333	373.333	-7.32916
MSTRG.157.11		0.00418168	3	97	-4.96908
rna49486	KBTBD12	0.00428189	0	82.6667	-8.79719
MSTRG.9474.13		0.00429666	199.667	308.333	-0.58055
rna75496	THOC2	0.0043191	0	33.3333	-7.40135
rna52683	SUPT20H	0.00432521	13.3333	1	3.78063
rna964	CWF19L1	0.00437161	23.3333	0.333333	6.04834
MSTRG.26568.28		0.00438265	0	33.3333	-7.41623
MSTRG.3956.5		0.00438265	0.666667	33.6667	-5.5884
MSTRG.4600.4		0.00441885	0.333333	19	-5.69345
rna27000	PLEKHA7	0.00441885	1.66667	200	-6.91769
rna31523	FAM91A1	0.00445288	101.333	0.333333	8.25078
MSTRG.817.9		0.00448934	492.333	4.66667	6.7229
MSTRG.25527.4		0.00450884	292	42.6667	2.77452
MSTRG.25330.12		0.00451115	175	92.3333	0.963464
rna51879	KY	0.00453383	0.666667	265.667	-8.62612
MSTRG.3816.18		0.00455888	0	123.333	-9.37805
rna47566	CAPG	0.00464756	0.333333	16.3333	-5.4636
rna42774	SUMF2	0.0046687	58.6667	5.66667	3.35229
rna13217	FGFR3	0.00468014	15	1	3.96016
MSTRG.19549.21		0.00470667	77.3333	0	8.69098
rna62014	PHF20	0.00477013	161.667	295.667	-0.835567
MSTRG.19794.4		0.00480154	81.6667	0.666667	6.9528
MSTRG.24836.4		0.00490729	23	102	-2.09876
rna6829	MACF1	0.00490816	0	39.6667	-7.71015
MSTRG.4399.8		0.00496633	199.333	0	10.046
MSTRG.15130.13		0.00499768	371.333	33.6667	3.44136
MSTRG.2447.14		0.00501015	378.667	1.33333	8.11004
MSTRG.24085.7		0.00506663	4.66667	46.6667	-3.29728
rna29051	ANKRD12	0.00509845	254.333	1.33333	7.60171
MSTRG.21325.6		0.00514055	144.667	2.66667	5.75329
MSTRG.2043.3		0.00514231	0.666667	29.3333	-5.44386
MSTRG.5397.1		0.00514231	257.667	165	0.686102
rna48251	ASB3	0.00514231	60.3333	391	-2.62258
rna5103	TTC5	0.00514231	4.66667	181.667	-5.23244
rna67055	GAPVD1	0.00514231	0	54	-8.18641
MSTRG.22592.9		0.00524097	4	207.667	-5.63716
MSTRG.16856.1		0.00539044	207.333	2.33333	6.44718
rna63662	KDM4C	0.00542677	0.666667	223.333	-8.22098
MSTRG.1147.24		0.00548794	6.66667	428.667	-6.01751
MSTRG.13691.14		0.00555303	2	57.6667	-4.83758
rna4199	LOC111767595	0.00561049	8.66667	0	5.58147
rna42850	PRSS53	0.00561049	0	26	-7.12867
MSTRG.10309.5		0.00564002	138.667	0.333333	8.67862
rna60065	ELL	0.00564002	525	331.667	0.70114
MSTRG.20826.1		0.0056688	887.667	2256.67	-1.28218
rna14829	ING3	0.0056688	7.66667	0	5.43787
rna39674	SREBF1	0.0056688	306	171	0.896248
MSTRG.7857.4		0.00570231	135	0.666667	7.61179
rna4086	LACTB	0.00574992	84	212.667	-1.26812
MSTRG.23582.5		0.0057555	0.666667	147	-7.81983
rna20339	ATG16L1	0.00578782	2.33333	107.333	-5.46385
MSTRG.4765.1		0.00581634	0	8.66667	-5.51343
rna22302	LOC106783330	0.00581634	3.33333	61	-4.06286
rna35872	TBCD	0.00581634	53.3333	5.66667	3.34343
rna6479	MUTYH	0.00581634	0.333333	56.6667	-7.26145
rna66627	INIP	0.00582359	1	160.667	-7.17713
rna50550	NAT6	0.00586413	0.666667	15	-4.44682
rna4966	SCG5	0.00593444	15	1.33333	3.54871
rna3584	PPCDC	0.00599762	75.6667	0	8.73004
rna54796	HNRNPA3	0.00602008	979	74.6667	3.68607
rna10330	NUP93	0.0061112	309	16.6667	4.32666
MSTRG.23847.2		0.00615459	340.667	1.33333	7.95443
MSTRG.5894.17		0.00616285	78.3333	35.6667	1.17705
MSTRG.20379.14		0.00624429	108.333	3.66667	4.87051
rna7120	ZBTB8OS	0.00627188	43.3333	17.6667	1.34248
MSTRG.25463.11		0.00628185	76	0	8.72919
MSTRG.975.10		0.0063175	217.667	3	6.15059
MSTRG.16467.7		0.00635546	1	192.333	-7.52058
MSTRG.2271.29		0.00635546	3.33333	96.6667	-4.89998
MSTRG.24297.4		0.00639376	474.333	19.3333	4.74672
rna62300	TP53TG5	0.00642587	6.66667	0	5.22503
MSTRG.3392.14		0.00648199	6	42	-2.78592
rna7102	S100PBP	0.00653846	0.333333	86	-7.84205
MSTRG.1424.14		0.00666009	4.33333	84.6667	-4.17402
rna52872	MED4	0.00666009	44	200.667	-2.17984
rna36349	CDK3	0.0066754	12	134.333	-3.50673
rna76726	LOC106781226	0.0067289	1316	339.333	2.05113
MSTRG.14423.6		0.00673341	0	152.333	-9.60864
rna4530	DUOXA1	0.00680936	1.33333	46	-5.00951
rna8564	MIB2	0.00685363	1.33333	26.6667	-4.21429
MSTRG.22065.1		0.00685891	138	0	9.72904
rna17946	RORC	0.00695706	20	160.667	-2.99216
MSTRG.20715.3		0.00708608	1261	513.667	1.35333
MSTRG.27075.4		0.00709927	91	5.33333	4.19841
rna41566	MRPL23	0.00717635	131.667	29.3333	2.23331
MSTRG.26766.2		0.00719681	280.333	1084.67	-1.8926
rna39390	GAS7	0.00725055	343	775	-1.134
rna57416	RREB1	0.00725816	4.66667	171.667	-5.13631
MSTRG.3292.1		0.0073416	106.667	374.333	-1.73332
rna74426	WDR45	0.0073416	3.66667	19.6667	-2.36264
rna32581	LOC100062286	0.00734978	1.66667	15	-3.129
MSTRG.4323.1		0.00739179	2392	348	2.86989
rna26341	NUP98	0.00739179	662.667	290.333	1.23682
rna37709	CBX1	0.00739179	220.667	51	2.20377
rna20338	ATG16L1	0.00746691	2.66667	113.333	-5.33411
MSTRG.25290.4		0.00750787	336.667	39.3333	3.11874
MSTRG.24353.2		0.00756802	52.6667	1.66667	5.05151
MSTRG.9768.1		0.00758164	43.6667	15.6667	1.53895
MSTRG.28559.2		0.00763535	0	7.66667	-5.34233
rna16714	SMG7	0.00763535	72.6667	10.3333	2.81232
MSTRG.20710.2		0.00764977	121.667	1.66667	6.13157
MSTRG.2416.6		0.00772591	170	46.6667	1.9208
rna75407	KIAA1210	0.00775572	189.667	4.33333	5.54607
MSTRG.4112.3		0.00775853	94.6667	1048	-3.43448
rna39481	CDRT4	0.0077878	6.33333	0	5.15359
MSTRG.9588.2		0.00779251	40.6667	302	-2.82836
MSTRG.2507.9		0.00786731	400.333	147.667	1.46723
rna30195	ZADH2	0.00796987	114.667	2247	-4.20906
MSTRG.15130.90		0.00797594	153.667	42.6667	1.91459
MSTRG.26976.4		0.00799107	138.667	3.66667	5.32336
MSTRG.11965.3		0.00799278	219	1	7.74762
rna34598	LOC111767450	0.00802688	1	289	-8.06397
MSTRG.22908.13		0.00804469	0.333333	53.3333	-7.20731
rna37804	LOC111775663	0.0081025	0	22.3333	-6.90569
MSTRG.18380.27		0.00813608	133.333	44.3333	1.66727
rna24560	THY1	0.00816682	1439	1943.33	-0.3872
rna44282	CAPN15	0.00827833	18	191.333	-3.36373
rna6155	CYB5RL	0.00827833	0	27.6667	-7.1729
MSTRG.2767.2		0.00831353	0.333333	124.333	-8.38428
MSTRG.5276.5		0.00835467	77.3333	36.6667	1.12843
MSTRG.15752.5		0.00836301	15.3333	267.667	-4.04684
rna31363	SYBU	0.00846138	35	0	7.73927
MSTRG.18933.5		0.00847031	5.33333	270.333	-5.60585
MSTRG.18314.11		0.00848064	160.333	8.33333	4.40153
rna17667	EFNA4	0.00848064	2	55.6667	-4.80184
MSTRG.16450.1		0.00854633	1.33333	147.667	-6.67623
rna49405	TMEM18	0.00854633	81.6667	4.66667	4.14461
rna46887	MRPL55	0.00855773	88	18	2.3586
MSTRG.21021.2		0.00870887	60.3333	479.667	-2.93946
rna69927	OSBPL8	0.00871277	1034	593.667	0.848782
rna6182	HSPB11	0.00874927	60.6667	6.33333	3.30894
MSTRG.19153.3		0.00885201	71.6667	24.3333	1.61569
rna63154	HNRNPK	0.00886061	119.333	3070.67	-4.62557
gene6368	LOC100630863	0.00889884	0	6.66667	-5.13264
rna52371	ZDHHC20	0.00897256	38	0	7.83251
MSTRG.11250.6		0.00900062	3.33333	35.3333	-3.38703
MSTRG.10487.5		0.00900581	253.333	427.333	-0.709602
rna16428	CENPL	0.00902477	0	8	-5.38404
MSTRG.22202.7		0.00908882	198.667	4	5.60934
MSTRG.7332.1		0.00916374	485	3.66667	7.1041
rna64338	CGRRF1	0.00916475	288.333	6	5.63833
rna62628	ZBP1	0.00917794	12	52.6667	-2.07921
rna57807	HMGN4	0.00920489	489.333	295	0.7855
rna8422	SMIM1	0.00923294	1.66667	28.3333	-3.98178
rna237	CTBP2	0.00923912	131.667	789.667	-2.56521
rna67674	BRD3	0.00925783	1043	97	3.53165
rna37807	SAMD14	0.00936121	1	72	-6.071
rna6225	C2H1orf123	0.00942923	7.66667	53.3333	-2.75232
MSTRG.27159.6		0.00948033	1	57.6667	-5.78303
rna31364	SYBU	0.0094885	35.3333	0	7.75363
MSTRG.21876.4		0.0094934	47.3333	4	3.61397
rna3914	SMAD3	0.00960995	9	780	-6.4261
MSTRG.25290.1		0.00972516	407	53.6667	2.94346
rna2651	RN28S	0.00976632	3710.67	562.333	2.81111
MSTRG.7559.6		0.0098295	3.33333	159.333	-5.46441
MSTRG.22096.2		0.00990794	2	76.6667	-5.24727
MSTRG.17032.19		0.00999349	238	1.33333	7.46662
MSTRG.4857.9		0.00999349	5	216.333	-5.44012
MSTRG.15130.102		0.0101222	208	31.3333	2.7415
MSTRG.22330.1		0.0102804	0	6.33333	-5.05712
MSTRG.26759.9		0.0102804	1	44	-5.44827
MSTRG.29017.1		0.0102804	3448	934.333	1.97971
MSTRG.12490.6		0.0103269	370.333	81.3333	2.20974
rna61334	MKKS	0.0103382	38.3333	0	7.67582
rna61470	AP5S1	0.0103434	6	0	5.07135
rna12771	LOC111772941	0.0103538	66	149	-1.11768
MSTRG.21797.5		0.0104089	651.667	103.667	2.73799
MSTRG.19127.6		0.0104097	191	1	7.55212
rna16107	RAB7B	0.0105721	0	11.6667	-5.90852
rna19276	ADGRL2	0.0105738	0.333333	24	-6.02979
MSTRG.7161.1		0.0106008	1447	2094.33	-0.489698
MSTRG.29186.32		0.0106759	90.3333	0.333333	8.08914
MSTRG.23795.8		0.0107517	0.666667	22.6667	-4.98122
MSTRG.11327.3		0.0107716	93	0.666667	7.11804
MSTRG.9976.1		0.010802	399	14.6667	4.86908
rna61768	NOL4L	0.010802	97	3.33333	4.90819
MSTRG.15418.5		0.0108274	1005.67	444	1.22967
MSTRG.18655.2		0.0108274	176	28.6667	2.64246
rna22893	DTX3	0.0108274	1.66667	92	-5.71849
rna63215	LOC102148207	0.0108579	134.667	286.333	-1.05169
rna53107	DIS3	0.0108744	3.66667	134	-5.08401
rna22305	LOC106783330	0.0109028	3	68.6667	-4.36759
rna68537	DSCR3	0.010916	125.667	53	1.27477
rna66758	LOC111770579	0.0109601	58.6667	6.33333	3.26775
rna370	LOC111772923	0.0109797	37	89.6667	-1.23152
MSTRG.14482.4		0.0109863	764.667	50.6667	3.97187
MSTRG.26649.1		0.0109863	60.6667	126.333	-1.01481
MSTRG.7974.37		0.0109863	686	1.33333	8.94656
rna61225	KAT14	0.0110044	0	42.6667	-7.77952
rna1560	EGR2	0.0110086	212.667	15.3333	3.78755
rna4755	MGA	0.0110138	0.333333	61.3333	-7.41117
rna66638	LOC111770571	0.0110184	7.66667	0	5.42454
rna2856	ZNF710	0.0110474	559.333	239.667	1.24889
rna36874	STRADA	0.0110625	95.3333	30	1.73318
MSTRG.15418.4		0.0111533	12.6667	832.333	-6.07628
MSTRG.14731.3		0.0112327	1	136.333	-7.02625
MSTRG.22973.2		0.0112486	109.333	2	5.84723
MSTRG.18185.13		0.0113281	390.333	86.6667	2.23283
rna29818	MBD1	0.0113288	11	0.333333	5.00006
rna56511	OSBPL11	0.0113768	3.33333	144	-5.44821
MSTRG.8282.3		0.0115504	0.333333	108	-8.13626
rna43913	IL32	0.0116152	0	13.6667	-6.12547
rna60132	RFXANK	0.0116152	113	19.6667	2.51655
MSTRG.22908.11		0.011624	0.666667	47.3333	-6.17427
MSTRG.7651.14		0.0116552	383	173.333	1.18826
MSTRG.2103.3		0.0117738	0.666667	106.667	-7.20391
rna19492	C5H1orf141	0.0118086	12.3333	0	6.09594
MSTRG.10770.4		0.0118458	1083.33	9.66667	6.83288
MSTRG.25187.1		0.0118623	80.3333	381.333	-2.14816
MSTRG.22908.8		0.0118812	1	50.3333	-5.68135
MSTRG.3986.5		0.0119144	47	0	7.99404
MSTRG.17636.8		0.0120391	1	366.333	-8.51711
rna19611	ITGB3BP	0.0120645	5.33333	109.333	-4.3435
rna36392	SAP30BP	0.0122495	1.66667	139	-6.24696
MSTRG.10220.13		0.0122686	6.33333	29.3333	-2.1337
rna74520	GNL3L	0.0122686	19.6667	3.66667	2.48028
rna25494	QTRT1	0.0123581	106	56.3333	0.962017
rna10626	RIPOR1	0.0123647	95	2.33333	5.4691
MSTRG.23634.1		0.0124454	97.6667	168.333	-0.73868
MSTRG.25170.19		0.0125188	148.333	1	7.16079
MSTRG.22592.4		0.0125386	43	6.66667	2.77338
rna18011	PI4KB	0.0126378	14.3333	1	3.85363
MSTRG.22908.9		0.0126412	0.666667	45	-6.10081
MSTRG.1620.5		0.0126694	10	185	-4.19598
MSTRG.29036.1		0.0126694	16565	4526.67	1.96936
rna44223	HAGHL	0.0126694	18.3333	2.66667	2.81544
MSTRG.9844.8		0.0127808	152.333	2.33333	6.08843
MSTRG.7948.7		0.0128262	3.66667	54.6667	-3.8409
rna34061	MYADM	0.012932	221	18.6667	3.66309
rna36445	MIF4GD	0.012969	526.333	29.6667	4.24092
MSTRG.10657.13		0.0131319	637.333	261	1.32839
MSTRG.26568.34		0.0132279	1	176.667	-7.40382
rna69825	ARHGEF10	0.0132897	0.333333	42.3333	-6.85617
rna33971	LOC100065203	0.013326	96	4	4.54039
rna63757	LOC111770180	0.0133291	7.33333	0	5.3338
MSTRG.15084.7		0.013343	259	8	5.00724
MSTRG.8362.1		0.0133799	8	0	5.45903
rna54180	RIF1	0.0133799	1151.33	45	4.81523
rna14582	ADCYAP1R1	0.0134029	8.33333	0	5.59388
MSTRG.19820.1		0.0135279	295.333	5.33333	5.8486
rna31029	PDP1	0.0135279	0.666667	127.333	-7.60777
MSTRG.27716.6		0.0135553	20	257.333	-3.6842
rna72006	BEND7	0.0135733	0	46	-7.86537
rna1963	SAMD8	0.0135931	83.3333	2	5.47219
MSTRG.1907.7		0.0136203	769.667	330.667	1.28461
MSTRG.13533.3		0.0136592	5.66667	0	4.99922
MSTRG.22071.13		0.0136877	68.3333	1	6.09643
rna56800	CFAP44	0.0137794	0.666667	18.6667	-4.75816
rna7471	UBXN11	0.0138682	12	0.333333	5.0799
MSTRG.3956.11		0.0139597	0.666667	107.667	-7.23633
MSTRG.26597.6		0.0140688	543	11	5.81109
MSTRG.5495.11		0.0141071	83.3333	26	1.70188
MSTRG.13918.1		0.0141427	5.66667	0	4.99164
rna23997	CCDC82	0.0141697	97	38.3333	1.40946
MSTRG.28008.2		0.0141775	7	83.3333	-3.4812
rna48475	EML4	0.0142337	1.33333	88.6667	-5.94462
rna55717	MFSD1	0.0142613	14.6667	495.667	-4.98296
rna13175	RNF4	0.0144841	1040.33	59.6667	4.10517
rna11495	SLC39A8	0.0145801	122	4.66667	4.83342
MSTRG.10309.4		0.0145812	3.33333	153.667	-5.5002
rna61241	RRBP1	0.0145812	4484.33	187	4.61227
rna68449	SLC5A3	0.0145812	49.3333	2	4.77508
rna54686	RAPGEF4	0.014697	4.66667	91	-4.23219
MSTRG.25392.1		0.0148176	1	57.6667	-5.78908
rna6473	MMACHC	0.0149702	87	38.3333	1.23333
MSTRG.13628.16		0.0149937	236.333	494.333	-1.0151
rna27080	HPS5	0.0150264	0	71.6667	-8.54592
rna4648	TMEM62	0.0150747	0.666667	47.6667	-6.13014
MSTRG.10356.9		0.0151287	174	4	5.44091
MSTRG.4681.17		0.01514	324.667	6	5.85318
rna66894	MRRF	0.0152418	0.666667	59.3333	-6.50935
rna71718	ABI1	0.0152418	0.333333	13	-5.15122
rna13667	POLM	0.0154045	0	13.3333	-6.12843
rna25094	DDX39A	0.0155147	69.3333	206.333	-1.52253
rna28884	POLE	0.0155147	7.33333	187	-4.63069
rna34646	ZNF8	0.0155473	76	17.3333	2.14241
rna25899	CCDC81	0.0156198	28.6667	0.333333	6.42106
rna41585	IGF2	0.0157164	1.33333	21	-3.95562
MSTRG.24686.13		0.015725	235.667	103	1.22987
rna44225	HAGHL	0.015725	21.6667	2.66667	3.05091
MSTRG.10683.3		0.0158734	34.3333	0	7.71577
MSTRG.18783.6		0.0158908	20.3333	0.333333	5.82853
rna74773	GJB1	0.0159696	76	37	1.07511
MSTRG.19745.15		0.0160199	151	349.667	-1.16555
MSTRG.17471.13		0.0160964	280.333	21	3.74639
MSTRG.7350.1		0.0161311	190.667	341.667	-0.794959
MSTRG.14203.1		0.0162301	65	1	5.98778
rna36900	TANC2	0.0162406	2	254.333	-7.03371
MSTRG.28275.2		0.0162415	7	63	-3.17151
MSTRG.10486.16		0.0163732	433	71.6667	2.62253
rna11709	SPARCL1	0.0165698	4665.67	101.667	5.53109
rna48319	PPP1R21	0.0165735	106.333	2.33333	5.63754
MSTRG.28740.7		0.0166909	169	25.6667	2.70227
rna63625	KIAA2026	0.0166989	1034.67	263.667	2.00116
rna31362	SYBU	0.0168371	32.3333	0	7.63225
rna10878	ZNF19	0.0168709	0.333333	22.6667	-5.96489
MSTRG.1419.8		0.0169783	1	199	-7.67488
MSTRG.22602.1		0.0170345	147.667	80.3333	0.940383
MSTRG.22458.5		0.0170569	0.666667	74.6667	-6.79567
rna20491	SCLY	0.0170569	45.6667	6.66667	2.85301
rna28108	GIT2	0.0170569	18.3333	0	6.621
rna28726	DDX55	0.0170569	13.3333	0	6.19361
rna63810	MLLT3	0.0170569	450.667	776	-0.742374
rna70608	LARGE1	0.0170569	0	74	-8.64612
rna40494	DTX4	0.0171833	1	91	-6.45237
MSTRG.18088.13		0.0173662	105.333	3.66667	4.99005
MSTRG.11201.7		0.0174195	1.66667	135.667	-6.29473
rna40541	MRPL16	0.0174787	296.667	26.3333	3.59068
MSTRG.2609.3		0.0175385	1.33333	89.6667	-6.11836
rna26162	XRRA1	0.0175385	6	0	5.09648
MSTRG.21311.4		0.0176005	1.66667	96.3333	-5.8616
rna64116	LOC111770220	0.0176296	0	14	-6.23278
MSTRG.6713.14		0.0178074	10	318.667	-4.90944
MSTRG.23206.7		0.0179829	494	80	2.6091
MSTRG.2298.5		0.018136	152.333	282.667	-0.853551
rna36600	RPL38	0.018136	891.333	301	1.62751
MSTRG.20710.5		0.0181684	69	2.33333	4.86184
MSTRG.2565.5		0.0182454	36.3333	210.333	-2.51675
MSTRG.9146.6		0.0183074	0.666667	77	-6.77083
MSTRG.19435.6		0.0185221	1575.33	2410	-0.557871
rna23107	CPSF6	0.0186691	0	6	-4.98699
rna38431	SUZ12	0.0186691	326.333	196.667	0.777746
rna44130	NUBP2	0.0186691	65.6667	202	-1.58416
rna8251	TMEM201	0.0186691	21	190	-3.18693
MSTRG.3446.8		0.01894	116	17.6667	2.71816
MSTRG.13495.9		0.0189972	42	0.666667	6.08016
MSTRG.22908.10		0.0190765	1	47.6667	-5.60477
MSTRG.8170.11		0.0192005	11	1	3.52065
rna54801	HNRNPA3	0.0192252	1549	163.667	3.21481
rna44727	DUSP1	0.0192761	385.667	101.667	1.97782
rna31385	TRPS1	0.0194761	3.33333	334.333	-6.47198
rna16537	RASAL2	0.0195351	113	55.3333	1.06871
rna7794	HP1BP3	0.0196346	125.333	6.66667	4.20605
rna60085	KLHL26	0.0196542	153.333	5.33333	4.95327
rna32814	PLD3	0.0196733	207.667	111.667	0.956935
MSTRG.3956.2		0.0198687	0.666667	33	-5.54973
MSTRG.7393.8		0.0198689	18.3333	0.333333	5.7047
rna23975	MTMR2	0.0199669	0.666667	75.3333	-6.75196
MSTRG.29359.1		0.0199706	222.333	45.3333	2.37391
rna7483	CATSPER4	0.0199706	7.66667	0	5.45818
MSTRG.26285.2		0.0200593	0.666667	70.3333	-6.64136
rna17089	DEDD	0.0200593	0.666667	49.6667	-6.18849
MSTRG.25226.4		0.0201075	3.33333	97.3333	-4.81516
rna52230	MBNL1	0.0201075	0.666667	92.6667	-7.11114
MSTRG.2447.5		0.0201672	0	54.6667	-8.20549
rna36920	MRC2	0.0201672	156.333	2	6.27833
MSTRG.8911.2		0.0201901	53.6667	630.333	-3.51567
rna11787	GPAT3	0.0203825	1	63.6667	-5.84146
MSTRG.10834.42		0.0204122	0	7	-5.2155
rna24908	LOC111774256	0.0205339	7	0	5.30802
rna34531	LOC106781752	0.0205643	11.3333	40.3333	-1.75325
rna43004	ALDOA	0.0206224	85.3333	17.3333	2.38152
MSTRG.7476.1		0.0206437	574.333	3.66667	7.43228
rna8407	NPHP4	0.0206437	0.666667	149.333	-7.85717
rna8662	C2H1orf159	0.0206897	11.3333	0.666667	4.12154
rna23397	CSNK1G2	0.0207406	571	92.3333	2.69142
MSTRG.9894.3		0.0207684	271	385	-0.462459
rna2417	ALOX5	0.0208381	82	42.6667	1.00333
MSTRG.8756.7		0.0208815	29.6667	248.333	-2.94557
rna16317	C5H1orf112	0.020912	0.333333	9.33333	-4.65671
rna74636	LOC100146995	0.0210215	85.6667	0.666667	6.95993
MSTRG.15130.67		0.0211429	132.667	8	4.15931
MSTRG.23113.1		0.0211429	2	114.333	-5.75653
MSTRG.24650.7		0.0214628	20.3333	0.666667	4.95937
gene31205	LOC100146389	0.0215159	23.6667	60.6667	-1.29888
MSTRG.15130.120		0.0215159	16.3333	594	-5.15944
rna56263	MASP1	0.0215313	0	6.33333	-5.03891
rna67852	RABL6	0.0216024	0.666667	60.3333	-6.44689
MSTRG.23220.2		0.0218205	46.3333	0.666667	6.27219
rna72575	TP53BP2	0.0218621	1.33333	72	-5.73247
MSTRG.5354.10		0.0219987	93.3333	49.6667	0.957767
rna35852	LOC111775555	0.0219987	0	5.66667	-4.90291
MSTRG.12416.19		0.0221165	170	2.66667	5.96653
rna62900	SAMD10	0.0223034	44.3333	0	7.89164
MSTRG.11183.20		0.0223103	0	22	-6.85292
MSTRG.27352.2		0.0223103	165.333	8.33333	4.38683
rna76738	RN18S	0.0223103	24926	6554	2.03253
rna22348	ITGB7	0.0223364	2	17.6667	-3.09422
rna70069	CEP290	0.0223542	30.6667	144.667	-2.17804
MSTRG.10298.1		0.0223981	8.33333	29	-1.74596
rna39672	SREBF1	0.0223981	392	190	1.09548
rna4689	LRRC57	0.0224327	257	26.6667	3.42974
MSTRG.19629.1		0.0225133	95	174.667	-0.834731
rna77595	LOC111772307	0.0226028	0.666667	33.3333	-5.57338
rna69374	ERI1	0.0226316	1	63.3333	-5.9208
rna25119	PRKACA	0.0226323	599.333	33	4.2842
rna54424	RBMS1	0.0226714	78	0.666667	6.88
MSTRG.14172.5		0.0227621	217	1714.33	-2.89058
rna40857	C12H11orf95	0.0227621	18.3333	120.333	-2.69761
rna71363	DENND6B	0.0227621	24.3333	3	3.07206
rna68672	SLC37A1	0.0228491	1	42.6667	-5.4502
MSTRG.10448.2		0.0229631	1	97.3333	-6.57608
MSTRG.21253.13		0.0229692	95.6667	1.66667	6.02143
rna66572	LPAR1	0.0230648	1.66667	104.333	-5.78242
rna15903	WDR60	0.0236362	134	27.3333	2.30699
MSTRG.15999.5		0.0236708	47.6667	0.333333	7.03229
rna13150	NOP14	0.0236708	1.33333	17.3333	-3.67825
rna13843	EGFR	0.0236708	467.333	309.333	0.635871
MSTRG.1369.4		0.0237851	48.3333	22.3333	1.17109
rna65459	PPP4R4	0.0237851	2	82.6667	-5.28824
MSTRG.13674.6		0.0239521	263.667	391.333	-0.528237
MSTRG.5091.9		0.0239521	232.667	395.333	-0.708401
rna45732	SLC22A4	0.0239521	84.6667	2	5.42567
rna48121	PUS10	0.0239521	1.33333	50.6667	-5.26955
rna19798	FN1	0.0241179	671.333	147	2.25939
rna22630	LOC100058940	0.0241541	29.6667	8.33333	1.85343
rna5970	TRIM9	0.0242081	161.667	3.33333	5.60991
rna31048	ESRP1	0.0242959	297.333	532.667	-0.786713
MSTRG.16752.6		0.0243565	1061.67	300.667	1.86128
MSTRG.11318.4		0.0245432	5977	3337.67	0.893017
MSTRG.18981.21		0.0246214	59.6667	1	6.07194
rna45729	SLC22A5	0.0246214	15.3333	66.3333	-2.06829
MSTRG.7027.1		0.0247389	5.33333	0	4.88649
rna59905	MYO9B	0.0247389	0.333333	34.3333	-6.57311
rna26247	P2RY6	0.0250048	44	0	7.88247
rna271	OAT	0.0250389	124	6	4.35141
MSTRG.22908.6		0.0253179	0.666667	38	-5.85829
rna70223	VEZT	0.0253179	1	63.3333	-5.94953
rna73576	PEX3	0.0253376	632.667	463.667	0.492756
MSTRG.6737.9		0.0254901	58	0.666667	6.48335
MSTRG.24723.3		0.0254918	19.6667	1	4.28177
rna24253	TTC12	0.025621	28.6667	59.6667	-1.01003
MSTRG.14616.10		0.025964	164	16.6667	3.29215
MSTRG.6710.3		0.025964	59	5	3.71075
MSTRG.21084.4		0.0259996	132	34.6667	2.00432
rna39125	DLG4	0.0259996	2	24	-3.54518
MSTRG.29026.1		0.0261556	98.3333	21.6667	2.23401
rna65078	ERG28	0.026409	329.667	14.3333	4.60015
rna70209	NR2C1	0.0264411	34	0	7.49797
MSTRG.17637.10		0.0264578	3.66667	134.333	-5.19033
rna4380	GABPB1	0.0264681	39	0	7.77347
rna54051	MCM6	0.0265725	36.6667	0	7.71969
MSTRG.1755.14		0.0267354	1.33333	82	-5.99563
rna14377	MALSU1	0.0268144	34	0	7.5078
rna75494	THOC2	0.0268383	0	17	-6.51607
MSTRG.54.16		0.02688	41.6667	252.333	-2.55873
MSTRG.927.18		0.0269699	3.66667	46	-3.57122
rna66378	TEX10	0.0270146	110.667	6	4.24605
rna21862	SCAF11	0.0272379	1.33333	114.333	-6.43432
MSTRG.22652.2		0.0273923	49	3.66667	3.88227
MSTRG.15130.118		0.0273996	266	5.66667	5.58118
MSTRG.11430.17		0.0276153	8.33333	134	-3.93513
MSTRG.376.8		0.0276681	123	293.667	-1.19114
rna71721	ABI1	0.0276714	31.3333	1	4.95396
rna41845	SIRT3	0.0278367	56.3333	4.66667	3.67323
MSTRG.1385.10		0.0278682	28.3333	0	7.25499
rna44735	SH3PXD2B	0.0280568	3208.67	1208.67	1.45844
MSTRG.10834.41		0.0281586	0	7	-5.21208
MSTRG.23174.1		0.0281586	104	199	-0.886268
MSTRG.24437.15		0.0281586	225	72.6667	1.66138
rna58332	IER3	0.0281586	475.667	294	0.734927
rna50297	WNT5A	0.0282741	4	146.667	-5.17699
rna64038	DNAI1	0.0282741	0.333333	11	-4.86989
rna71839	ARMC3	0.0282761	32	0	7.42046
MSTRG.9674.8		0.0283483	624.333	23	4.9044
rna43496	NDE1	0.0283641	61.6667	3	4.47515
MSTRG.14055.3		0.0284555	397	27.6667	3.8074
MSTRG.7442.12		0.0284666	191.333	3.33333	5.87906
MSTRG.1000.1		0.0285203	2719.67	746	1.96896
MSTRG.8594.6		0.0289416	814	39.6667	4.467
MSTRG.4981.6		0.0289704	78	2.33333	5.1312
MSTRG.7565.3		0.0293787	9.33333	47.3333	-2.33662
rna30197	ZADH2	0.0294355	90.3333	873.667	-3.19778
MSTRG.17052.1		0.0294527	159.667	15.3333	3.35762
rna20202	LOC102147723	0.0294527	0	24	-6.98614
rna36183	USP36	0.0297271	5	87.6667	-4.13629
MSTRG.22908.7		0.0297316	0.666667	34.3333	-5.71135
MSTRG.25330.11		0.0300374	138	70	1.02465
rna10340	HERPUD1	0.0304228	298.333	4107.33	-3.72341
MSTRG.18512.12		0.0305406	150.667	9	4.14706
MSTRG.2867.2		0.0305406	4	378.333	-6.49739
MSTRG.882.6		0.0305406	171.333	355.667	-1.00923
MSTRG.9086.3		0.0305406	46.6667	0.333333	6.99168
rna3327	OCA2	0.0305406	0.333333	44.6667	-6.95333
rna36114	SGSH	0.0305406	3.33333	72	-4.3845
rna67574	LOC111770623	0.0305406	5.33333	0	4.88785
MSTRG.16450.4		0.0307119	2.33333	96.3333	-5.25412
rna54964	SSFA2	0.0308319	48.3333	782.333	-3.9274
rna67467	GPR107	0.030849	4.33333	48	-3.4756
rna23685	SAFB2	0.030984	0.333333	65.3333	-7.48886
MSTRG.28105.8		0.0310146	3.33333	169.667	-5.7344
rna68696	PKNOX1	0.0311271	340.667	214	0.719764
rna19999	STK16	0.0315256	145.333	61.6667	1.29227
rna65950	CEP170B	0.0315265	2	105	-5.76509
MSTRG.16434.1		0.0315383	936	249	1.9498
rna31053	ESRP1	0.0315383	275.667	456.333	-0.666013
rna47914	ANTXR1	0.0315383	34	3	3.48039
MSTRG.1937.1		0.0317171	2.33333	116	-5.52944
rna17421	LOC100147378	0.0317171	3.33333	18.3333	-2.40337
rna48318	PPP1R21	0.0319568	75	2.33333	5.12321
MSTRG.24862.10		0.0319636	27	0	7.1721
MSTRG.10551.3		0.0320399	0.666667	80.3333	-6.74361
rna24642	LOC102147876	0.0320399	73.3333	23	1.70471
rna62093	RBL1	0.0320474	69.3333	2	5.18753
MSTRG.10698.19		0.0321468	25.3333	492.667	-4.18514
rna242	CTBP2	0.0321468	239.333	55	2.22977
rna28711	SNRNP35	0.0321468	59	12	2.32336
rna6415	LRRC41	0.0321806	366	129.667	1.52183
MSTRG.5739.3		0.0325185	31.6667	0	7.49428
rna44106	TBL3	0.0325185	125	192.667	-0.57435
MSTRG.12412.11		0.0326993	82.3333	14.3333	2.53053
rna23237	PTBP1	0.0328862	0	7.66667	-5.30189
MSTRG.10078.12		0.0329527	529.667	2123.67	-1.97601
MSTRG.8112.3		0.0329527	1007.67	4332	-1.99834
rna64056	GALT	0.0330657	1	41.3333	-5.30087
MSTRG.19928.1		0.0331771	534	76.6667	2.85717
rna24909	LOC111774256	0.0331771	6	0	5.06562
MSTRG.714.7		0.0333248	1	64.6667	-5.99122
rna2049	ZMIZ1	0.0333248	250.333	12	4.42973
rna9047	HPGD	0.0333946	310.667	702.333	-1.11898
rna48942	ASXL2	0.0334062	13	229	-4.16407
rna38932	KIAA0753	0.033412	2.33333	44	-4.2218
MSTRG.25290.3		0.0339897	337.333	46.3333	2.89668
rna48913	C15H2orf70	0.0341172	0.666667	12.6667	-4.16185
MSTRG.4597.4		0.0342336	1.33333	129.667	-6.60826
rna14395	CCDC126	0.0342336	6.33333	128.667	-4.3256
rna53026	NAA16	0.0342336	37.3333	1	5.28268
MSTRG.14334.16		0.0345039	1.33333	70.6667	-5.72222
rna29566	ELP2	0.0345947	9	91.3333	-3.3359
rna23185	MIER2	0.0346498	1.66667	31.6667	-4.17981
rna20458	LRRFIP1	0.0348768	0	5.33333	-4.80342
MSTRG.19622.18		0.0349723	99.3333	2.33333	5.58406
rna23879	EVI5L	0.0349723	0	30	-7.27016
rna9239	FNIP2	0.0349723	331.333	145.333	1.25262
rna57132	ST3GAL6	0.0351224	166.667	248.333	-0.524851
MSTRG.28138.5		0.0351579	36.3333	2.33333	3.96884
rna15601	REPIN1	0.0352876	19.3333	0	6.7078
rna71952	MINDY3	0.0353241	4.33333	103	-4.44425
rna53002	AKAP11	0.0353894	22	0	6.88987
rna28561	KDM2B	0.0355049	0.666667	10.6667	-3.9369
MSTRG.23641.2		0.0358676	532	3644	-2.70628
rna50153	C16H3orf67	0.0359417	347.333	70.3333	2.34588
MSTRG.27395.13		0.036001	276.667	457.333	-0.683342
MSTRG.9588.3		0.0360957	32.6667	863	-4.55539
rna4320	MAPK6	0.0361651	10.3333	110.667	-3.41605
MSTRG.9986.1		0.0361759	156	83.3333	0.951237
MSTRG.9588.5		0.0362808	420.333	25.3333	4.16963
MSTRG.6840.7		0.0363868	38.3333	4.66667	3.04373
rna34685	CHMP2A	0.0364337	1163	885	0.438516
rna52317	PSPC1	0.0364337	0.333333	28.3333	-6.29624
rna65494	SYNE3	0.0364337	3.66667	47.3333	-3.60806
MSTRG.15225.7		0.0366508	435.667	897	-0.998586
rna1655	STOX1	0.0370846	83.6667	1.66667	5.7128
rna3312	UBE3A	0.0371407	641.333	262	1.36618
MSTRG.15385.10		0.037255	51.3333	19.3333	1.44567
rna50932	RTP3	0.037255	6.33333	67	-3.30234
MSTRG.8582.3		0.0372843	2.66667	370.333	-7.01838
rna60641	FYB1	0.0372843	10.6667	77.6667	-2.75619
MSTRG.9887.5		0.0373916	201.667	1466.33	-2.7946
MSTRG.2041.10		0.0376079	2.33333	42.3333	-4.09253
MSTRG.22779.5		0.0377287	4.66667	144.667	-4.92824
MSTRG.7233.1		0.0379706	34.6667	1	5.09391
MSTRG.9086.10		0.0379706	72	2.33333	5.14388
MSTRG.19356.3		0.0380187	156	238.333	-0.565093
rna19129	LOC100061885	0.038077	30.3333	0	7.41581
rna39847	TRAF6	0.038077	194.667	751.333	-1.94548
MSTRG.8138.8		0.0380959	842	61.6667	3.83822
rna18143	ANP32E	0.0380959	38.3333	7.66667	2.37676
rna56778	USF3	0.0380959	139.667	1693.67	-3.61042
MSTRG.21994.5		0.0382118	25	0	7.06682
MSTRG.25330.4		0.0382327	28.3333	6.66667	2.15926
rna33760	MYBPC2	0.0382827	0	6	-4.95749
MSTRG.7651.13		0.0384047	1.66667	30.3333	-4.18033
rna34652	ZSCAN22	0.0384721	116	1.33333	6.46192
MSTRG.24135.1		0.0384747	2.33333	13.6667	-2.50643
rna26858	LOC111774356	0.0386325	0	4.66667	-4.6184
MSTRG.1886.13		0.0386871	80.3333	0	8.73948
MSTRG.15385.12		0.0387728	64	3.66667	4.13323
rna10848	ZNF821	0.0387728	29.3333	8.66667	1.81682
MSTRG.14735.5		0.0388837	853.333	1407	-0.665279
rna47174	TMEM131	0.0390603	283.333	14.6667	4.24982
rna9457	ZNF827	0.0390603	3.66667	54	-3.83297
MSTRG.18256.1		0.0390757	1199.67	45.6667	4.76238
MSTRG.28899.6		0.0391381	1.33333	145.333	-6.76393
MSTRG.13243.2		0.0391464	3.33333	108	-4.95464
MSTRG.22472.18		0.0391464	18.6667	1	4.31278
MSTRG.5214.1		0.0391464	1.33333	38	-4.76344
rna44391	MGAT1	0.0391464	329.333	94.3333	1.86798
rna60594	GHR	0.0391464	139.667	1.66667	6.46219
rna42907	FBRS	0.039167	220.667	60.6667	1.96762
rna11000	ZFP1	0.0392159	1.66667	69.6667	-5.35915
MSTRG.14869.1		0.0392808	216	341	-0.604819
rna9154	DDX60L	0.0392899	49	0.666667	6.17577
MSTRG.20379.11		0.0396978	13	149	-3.36781
rna12194	YTHDC1	0.0396978	659	115.333	2.59712
rna73059	TBP	0.0397843	267.667	187	0.566844
rna69150	ADAM9	0.0400228	1.33333	46.3333	-5.00307
MSTRG.22573.10		0.0403148	99.6667	306.333	-1.58179
MSTRG.15131.48		0.0404811	32	0.333333	6.59033
rna15564	ZNF746	0.0404811	73.6667	159	-1.08362
MSTRG.23251.2		0.0405587	12	115.333	-3.28513
MSTRG.15938.1		0.0406376	940.667	1932.67	-0.968181
MSTRG.6023.9		0.0408327	1	36.6667	-5.18634
rna74821	NHSL2	0.0410526	430.667	631.667	-0.502443
rna66381	MSANTD3	0.0410551	2.66667	96.3333	-5.17984
rna19562	RAVER2	0.041148	400.333	279	0.561927
rna75492	THOC2	0.041148	0	5	-4.70349
MSTRG.15122.6		0.0411624	189.667	320	-0.703226
rna74400	SLC35A2	0.0413138	13	2.33333	2.53013
MSTRG.16421.1		0.0413199	252.333	475	-0.868435
MSTRG.19589.3		0.041462	498.333	6.66667	6.23866
MSTRG.24759.9		0.041462	176.333	103.667	0.820636
MSTRG.15880.1		0.0415373	45.6667	1.66667	4.74935
MSTRG.3189.6		0.0415373	263	445.667	-0.701081
rna33762	FAM71E1	0.0415373	1.66667	11.3333	-2.70555
MSTRG.19133.2		0.0415697	6	1108.67	-7.57372
MSTRG.2649.6		0.0415697	967.333	556.333	0.862103
rna74219	DDX3X	0.0416528	120.333	5	4.68077
MSTRG.11971.8		0.0417689	18.3333	249.333	-3.63118
MSTRG.21505.5		0.0417689	94	675	-2.7385
rna36109	RNF213	0.0418089	1.66667	174.667	-6.6932
rna65103	GPATCH2L	0.0418089	43.3333	84	-0.919639
MSTRG.18874.7		0.0419803	293.333	841.333	-1.45392
rna59483	GSTA4	0.0419803	1.33333	19.6667	-3.8025
MSTRG.7559.7		0.0422329	8	116	-3.79369
MSTRG.17004.2		0.0423718	160.667	247.667	-0.576447
MSTRG.11033.4		0.0427323	7.33333	44.3333	-2.61044
MSTRG.24478.37		0.0427323	10	87	-3.10316
rna72501	PSEN2	0.0427323	1	54.6667	-5.75533
rna74969	ZNF711	0.0427882	1	33	-4.94751
MSTRG.16049.19		0.0429953	1	84.6667	-6.3469
rna35586	EPB41L2	0.0431105	0.333333	34.6667	-6.54598
rna14741	IFRD1	0.0431835	894.667	681.667	0.436125
MSTRG.19153.2		0.0431892	199	48.6667	2.02915
MSTRG.22378.2		0.0433291	145	85.6667	0.818342
MSTRG.5083.2		0.0434557	1747	2852	-0.666906
MSTRG.11265.1		0.0436264	108	209.667	-0.906027
MSTRG.19003.14		0.0436264	120	285.333	-1.19566
MSTRG.25816.2		0.0436264	193.667	28.3333	2.79686
MSTRG.6715.19		0.0436264	2895	5377.67	-0.847207
MSTRG.1366.13		0.0436639	293.667	208.667	0.542727
rna44266	WFIKKN1	0.04377	4.66667	0	4.72969
rna46747	BDP1	0.0442444	1	34.6667	-5.04609
rna18667	LOC106783227	0.0442492	0	8.33333	-5.44245
rna25101	ADGRE5	0.0442691	41	102	-1.24279
rna34307	LOC100055141	0.0442691	2	17	-3.06838
MSTRG.21407.3		0.0442851	1	76	-6.1181
rna559	LOC111773143	0.0445238	4.66667	0	4.73254
rna49948	PPP4R2	0.0450237	88.6667	2.66667	5.14471
rna39899	ALKBH3	0.0450817	57	110.333	-0.91718
rna34621	ZNF135	0.0451727	120	1.33333	6.51807
rna6341	LOC111772606	0.0454075	4.66667	0	4.70035
rna28680	PITPNM2	0.0454283	10.6667	220	-4.36781
rna38759	RTN4RL1	0.0454283	95	8	3.58918
MSTRG.14132.2		0.0454583	219.667	149	0.613139
rna23148	CNOT2	0.0454583	132	5.33333	4.76717
rna64026	FAM219A	0.0454583	135.667	2	6.21746
rna73224	SLC22A3	0.0454819	4614	1102.33	2.13657
MSTRG.6553.9		0.0456761	1.66667	18.3333	-3.38313
rna36504	FDXR	0.0456761	0.333333	18.6667	-5.63448
rna42677	GTF2IRD1	0.0456761	44	11.6667	1.96234
rna5431	CARMIL3	0.0456761	2	59.6667	-4.83765
rna60291	ERBIN	0.0456761	85.6667	217.667	-1.30827
rna61935	NCOA6	0.0456761	17	306.667	-4.17576
MSTRG.11263.1		0.0457225	118.333	301.333	-1.30464
MSTRG.12165.8		0.0460038	27.6667	100.333	-1.77745
rna32566	ZNF790	0.0460038	75.3333	0.666667	6.90827
rna19121	GBP5	0.0460646	4	84	-4.36597
rna11028	ADAT1	0.0461221	0	24	-6.93843
rna5823	C1H14orf28	0.0461355	75	9.33333	3.10738
rna41988	TTYH3	0.0462421	430.333	804.667	-0.869106
rna62661	NPEPL1	0.0462535	24	218.667	-3.14214
rna8417	CEP104	0.0462535	40	3.33333	3.66798
rna9651	JADE1	0.0462535	277.667	32.3333	3.11472
MSTRG.20617.6		0.046307	3.66667	64.3333	-4.07242
rna22633	PYM1	0.0464244	25.6667	66	-1.32747
MSTRG.27159.1		0.0464446	3.66667	126	-5.02137
rna62185	PLCG1	0.0464446	98.6667	266.667	-1.41491
MSTRG.28480.1		0.0468983	131	22.3333	2.6356
rna67419	LOC106782571	0.0469987	8.66667	0	5.55003
MSTRG.13594.2		0.0471765	291.333	195	0.627534
MSTRG.26014.2		0.0471765	13	132.333	-3.29476
MSTRG.8258.4		0.0471765	12124.7	10365.3	0.27368
MSTRG.21623.4		0.0475882	31.6667	0.333333	6.49595
rna76136	GDI1	0.047702	2170.33	1444.67	0.633297
MSTRG.17471.12		0.0478953	2	33.3333	-4.00744
MSTRG.14614.3		0.047971	293.667	165.333	0.87269
rna31177	LOC111774987	0.0482453	8.66667	27.3333	-1.61769
MSTRG.21456.34		0.0483465	11.3333	44.3333	-1.87983
MSTRG.25383.1		0.04845	3.66667	190.333	-5.60458
gene6391	LOC111773274	0.0484507	4.66667	0	4.7119
rna8808	TNFRSF10B	0.0485373	91	229	-1.26794
MSTRG.6281.4		0.0486653	634.667	98.3333	2.77353
rna13213	FGFR3	0.0486653	30	2	3.88245
MSTRG.22631.1		0.0486688	248.333	389.333	-0.60402
MSTRG.20361.2		0.048686	457	52	3.13683
MSTRG.7565.14		0.048686	161.667	30.6667	2.44995
rna11602	BMPR1B	0.048686	123.667	1	6.89287
rna10054	TBCK	0.0487289	2	50.3333	-4.63348
rna21125	PEX5	0.0489405	8.33333	90.3333	-3.3793
rna2274	LYST	0.0489405	0	4.33333	-4.50456
rna61127	GZF1	0.0489405	41.3333	2.33333	4.2541
MSTRG.15947.5		0.0494164	215.667	1165.33	-2.35413
MSTRG.2800.4		0.0496697	116	253.667	-1.08843
MSTRG.21781.4		0.0498906	195.667	341.667	-0.765357
rna24762	NRGN	0.049934	152.667	74.6667	1.06346
rna25781	LOC106783437	0.0500472	91.6667	50.6667	0.911395
rna57589	LOC111769277	0.0500472	5.33333	0	4.8741
rna3470	FBXO22	0.0503272	12.6667	129.667	-3.28237
MSTRG.12233.1		0.0503522	207	9.66667	4.48674
MSTRG.6675.14		0.0503522	327	143.333	1.24249
rna23762	LOC100065586	0.0503522	36.6667	17.6667	1.0964
rna58838	DEF6	0.0503522	69	4	4.28768
MSTRG.17341.1		0.0503594	633.667	862.667	-0.402458
rna21069	COPS7A	0.0505029	107	20.3333	2.38589
rna75914	FMR1	0.0505217	27	8	1.81145
rna30304	CPNE3	0.0505583	95	544	-2.49513
MSTRG.8832.2		0.0509189	10.6667	193.333	-4.0986
MSTRG.3988.19		0.0509915	90.6667	9.33333	3.35074
MSTRG.25415.1		0.051044	317.667	112.667	1.58208
MSTRG.27349.1		0.0511145	122.667	1279	-3.35202
MSTRG.11965.1		0.0513565	811	36.6667	4.44696
MSTRG.4801.2		0.0513565	45.3333	173.333	-1.87467
rna19871	AAMP	0.0515007	282	174	0.751338
rna61474	SPEF1	0.0515007	15.3333	0.666667	4.58436
rna33750	MYH14	0.0515947	877.333	447.667	1.02735
rna60732	SPEF2	0.0515947	4.33333	0	4.60347
rna62041	EPB41L1	0.0515947	4.33333	0	4.60347
rna67583	TSC1	0.0517031	3.66667	185.667	-5.56918
rna46842	OBSCN	0.0518085	0	6.33333	-5.04023
MSTRG.7559.8		0.0518248	4.66667	75	-3.91213
MSTRG.24737.1		0.0520859	17	1400	-6.42185
MSTRG.13374.2		0.0521101	1919.33	356.667	2.42015
rna11507	PPP3CA	0.0521101	63	1.33333	5.56077
rna31021	TMEM67	0.0522347	29	0.333333	6.47999
rna60733	SPEF2	0.0524397	1	35.3333	-5.01708
MSTRG.17930.19		0.0524628	971.667	140.333	2.87707
rna3500	TMEM266	0.0524628	0	6.66667	-5.12119
MSTRG.1362.1		0.052552	255.333	66	2.0294
MSTRG.11023.1		0.0528854	43.6667	88.6667	-0.970719
MSTRG.19114.10		0.0531418	418.333	1158	-1.44807
MSTRG.22908.5		0.0532094	1	47	-5.59103
rna10333	NUP93	0.0536685	22	72	-1.66864
rna73141	FGFR1OP	0.0537712	129	3.33333	5.26676
rna51638	ZNF385D	0.0539521	0	8	-5.42204
MSTRG.12791.4		0.0539678	3.33333	66	-4.30021
rna25600	LOC100059554	0.0540183	117.333	1	6.9154
MSTRG.9658.4		0.0542012	20.6667	0	6.79572
rna37223	DHX8	0.0544201	10.3333	30.3333	-1.52515
MSTRG.25342.10		0.0546693	14	85.6667	-2.51575
MSTRG.16951.3		0.0549771	159	437	-1.41399
MSTRG.10008.13			66.6667	1.33333	5.62577
MSTRG.10033.20			2.33333	41.3333	-4.08952
MSTRG.10067.1			76.3333	121.667	-0.503205
MSTRG.10078.10			160.333	197.667	-0.132628
MSTRG.10078.11			109.667	121.667	0.0201189
MSTRG.10078.29			3.33333	70	-4.35147
MSTRG.10078.31			2.33333	245.667	-6.70508
MSTRG.10078.8			281.333	216.333	0.550379
MSTRG.10078.9			623.333	73.6667	3.25375
MSTRG.10080.2			128.333	4.33333	5.11841
MSTRG.10140.3			1.66667	36.6667	-4.43014
MSTRG.10169.12			71	116.333	-0.787312
MSTRG.10175.2			66.6667	34.6667	0.961738
MSTRG.10218.10			26.6667	2.33333	3.74025
MSTRG.10218.15			47.3333	35	0.607727
MSTRG.10218.9			43	1	5.62765
MSTRG.10221.2			499.667	115	2.14569
MSTRG.10235.9			84.6667	57.6667	0.500713
MSTRG.10242.12			2	138	-5.97296
MSTRG.10249.13			3.66667	77.6667	-4.49157
MSTRG.10258.1			86	189	-1.05255
MSTRG.1029.5			6.66667	172.333	-4.67731
MSTRG.10297.2			45.3333	477.667	-3.26234
MSTRG.10297.3			516.333	1	8.96773
MSTRG.10361.1			19.3333	37.6667	-0.917714
MSTRG.10376.11			75	31.3333	1.26321
MSTRG.10376.7			70.3333	23.6667	1.59725
MSTRG.10421.9			88.6667	1	6.42729
MSTRG.1043.3			108.667	77	0.535612
MSTRG.10430.10			76.3333	202.667	-1.34437
MSTRG.10430.12			991.333	1354.33	-0.385478
MSTRG.10430.8			98.6667	253	-1.29266
MSTRG.10437.12			204.333	118.667	0.953529
MSTRG.10451.2			2.33333	32.3333	-3.69476
MSTRG.10472.1			110.333	155	-0.449223
MSTRG.10486.18			4	295	-5.92923
MSTRG.10495.1			118.667	113	-0.00215192
MSTRG.10511.4			60	67	-0.0211591
MSTRG.10538.8			464.333	339.333	0.428779
MSTRG.10560.1			42	11.3333	2.07413
MSTRG.10570.11			38	42.3333	-0.231251
MSTRG.10570.12			115.333	68	0.93197
MSTRG.10570.4			59.6667	24	1.26767
MSTRG.10585.10			199.667	181.333	0.077078
MSTRG.10585.11			2705.33	1538.67	0.738841
MSTRG.10585.7			1203.33	1099.67	0.0680562
MSTRG.10595.15			134.667	780	-2.40806
MSTRG.10622.1			2.66667	75.6667	-4.73303
MSTRG.10622.12			20	210	-3.11196
MSTRG.10622.13			1.66667	96.3333	-5.74289
MSTRG.10622.14			2.66667	108.667	-5.22991
MSTRG.10622.4			435.667	85.3333	2.42068
MSTRG.10622.5			292.667	57.3333	2.41696
MSTRG.10622.6			1.33333	76.3333	-5.71616
MSTRG.10636.2			6.33333	289	-5.54771
MSTRG.10641.5			56.6667	84.6667	-0.628755
MSTRG.10647.2			110.667	50.6667	1.12918
MSTRG.10647.9			208	137.333	0.613632
MSTRG.10650.3			1	35.3333	-5.13772
MSTRG.10651.3			2.33333	84.3333	-5.14874
MSTRG.10657.2			73.6667	237.667	-1.72358
MSTRG.10657.4			64.6667	173	-1.46091
MSTRG.10657.5			14.6667	58.6667	-2.0233
MSTRG.1067.3			1268.33	276	2.16191
MSTRG.10737.2			52.3333	103	-0.98843
MSTRG.10739.1			14.6667	78	-2.4026
MSTRG.10747.4			82.3333	426.333	-2.43437
MSTRG.10757.3			438	164.333	1.57788
MSTRG.10768.1			31	47.6667	-0.607034
MSTRG.10768.12			24.3333	63.3333	-1.42259
MSTRG.10768.2			31.3333	28	0.118797
MSTRG.10772.1			47.6667	25.6667	0.822147
MSTRG.1081.1			8	391	-5.55447
MSTRG.10818.6			1659.33	822	0.981339
MSTRG.1084.7			51.6667	399.667	-2.9473
MSTRG.10848.1			713.333	775.667	-0.077309
MSTRG.10853.3			414.333	1230.33	-1.57753
MSTRG.10875.1			6.66667	334.667	-5.3962
MSTRG.10892.3			48.3333	121	-1.34521
MSTRG.10904.3			151.333	12.3333	3.76293
MSTRG.10923.14			1	108.667	-6.75895
MSTRG.10961.5			561.333	533.333	0.141846
MSTRG.10968.10			64.6667	178.667	-1.44336
MSTRG.10980.11			321.667	611.333	-0.948666
MSTRG.10980.5			1.66667	200.667	-6.75507
MSTRG.10980.9			2.66667	82.6667	-4.91326
MSTRG.10988.2			42.3333	70.6667	-0.81318
MSTRG.11025.5			21	220	-3.41625
MSTRG.11027.2			311.333	997.667	-1.75985
MSTRG.11030.1			315.333	412.667	-0.381508
MSTRG.11033.7			183.333	200.333	-0.219226
MSTRG.11050.4			240.333	249	0.00510766
MSTRG.11050.7			130	63.3333	1.26317
MSTRG.11079.1			221.333	199.667	0.0884206
MSTRG.11089.6			95.3333	5.33333	4.18157
MSTRG.11089.7			160.667	1	7.25051
MSTRG.11103.3			114.333	2.33333	5.61085
MSTRG.11122.8			34.6667	29.6667	0.393174
MSTRG.11171.9			427	511.667	-0.252102
MSTRG.11177.1			348	1847	-2.31412
MSTRG.11177.2			171	888.667	-2.29915
MSTRG.11183.11			40.6667	82.3333	-0.964878
MSTRG.11221.2			132	238.667	-0.913079
MSTRG.11238.1			491.333	693	-0.580335
MSTRG.11238.3			0.666667	387.333	-9.01415
MSTRG.11291.2			56.3333	63.6667	-0.151832
MSTRG.11294.14			43.6667	2.66667	3.996
MSTRG.11299.6			137.667	44.6667	1.61788
MSTRG.11323.6			6	62	-3.35947
MSTRG.1133.4			33.6667	218.667	-2.77166
MSTRG.11335.2			239.333	396.333	-0.806386
MSTRG.1139.3			162	121	0.486865
MSTRG.11397.4			41.6667	2	4.31961
MSTRG.11430.4			50	4	3.6306
MSTRG.1147.18			109	138	-0.39362
MSTRG.11490.4			2	586	-8.08996
MSTRG.11500.10			64.6667	38.3333	0.776537
MSTRG.11512.7			47.6667	32	0.732907
MSTRG.11519.3			742	493.667	0.635591
MSTRG.11530.9			11.6667	686	-5.89517
MSTRG.11544.8			75.6667	78	0.118427
MSTRG.11559.1			184.667	111.333	0.908244
MSTRG.1158.6			736	731	-0.0350921
MSTRG.1159.14			138	1.66667	6.58323
MSTRG.11591.2			27	101	-1.83105
MSTRG.1160.6			245.333	126	0.974427
MSTRG.11615.1			263.667	12.6667	4.38065
MSTRG.11615.5			0	275.333	-10.4133
MSTRG.11618.1			465.333	162.667	1.50473
MSTRG.11699.1			523.667	722	-0.554438
MSTRG.11699.2			951.667	1.66667	9.35029
MSTRG.11720.7			0.333333	437.667	-10.397
MSTRG.11757.1			501.667	52.6667	3.47406
MSTRG.11757.10			86.6667	7.33333	3.76395
MSTRG.11757.11			506.667	84.3333	2.78822
MSTRG.11757.13			72	47	0.826656
MSTRG.11757.7			115.333	23.3333	2.49921
MSTRG.11786.2			74	74	-0.0756196
MSTRG.11790.12			79	29.3333	1.35529
MSTRG.11790.13			37.6667	160.667	-2.16906
MSTRG.11790.15			53.3333	57.6667	-0.181224
MSTRG.119.4			156.667	32.6667	2.27199
MSTRG.11904.1			72.6667	27.6667	1.40881
MSTRG.11919.4			2.66667	59	-4.40023
MSTRG.11923.1			428.333	229.333	0.924622
MSTRG.11928.1			55	14.3333	2.14614
MSTRG.11956.9			1.33333	397.667	-8.12865
MSTRG.11965.34			126.333	1	6.96635
MSTRG.11968.4			332.667	7.33333	5.68291
MSTRG.11971.15			448.667	0.666667	9.36355
MSTRG.11971.9			9	32	-1.82812
MSTRG.11980.33			35.3333	38	-0.0357942
MSTRG.11983.7			254	213.667	0.188637
MSTRG.12009.14			25.3333	109.333	-2.1786
MSTRG.12009.17			28	66	-1.27192
MSTRG.12010.17			32.3333	56	-0.570413
MSTRG.12027.3			36	55	-0.681897
MSTRG.12030.2			199	55.6667	1.81886
MSTRG.12084.17			33.3333	138.667	-2.11546
MSTRG.12103.2			86	260.333	-1.63825
MSTRG.12129.3			3	54.6667	-4.12276
MSTRG.12140.4			1.33333	102.333	-6.3097
MSTRG.12154.4			167.333	176.667	-0.0376589
MSTRG.12162.5			236	1.66667	7.13935
MSTRG.12207.11			124	1	6.91034
MSTRG.12210.22			7.66667	126.333	-3.97683
MSTRG.12213.2			81.6667	2	5.53389
MSTRG.12213.4			55.3333	149	-1.3377
MSTRG.12223.2			493	673.333	-0.482603
MSTRG.12223.4			2	569	-8.20197
MSTRG.1223.7			517.333	37	3.75772
MSTRG.1223.8			155.333	80.6667	0.899219
MSTRG.12295.4			86	36.6667	1.24598
MSTRG.12300.6			140	4	5.1145
MSTRG.12352.7			3.33333	127.333	-5.13834
MSTRG.12386.9			117.667	16.3333	2.7721
MSTRG.12411.6			36	93.3333	-1.15829
MSTRG.12416.21			62.6667	3	4.5645
MSTRG.12416.6			38.6667	102.333	-1.40888
MSTRG.12416.9			47.3333	123	-1.38249
MSTRG.12425.1			38.3333	36.6667	-0.00125057
MSTRG.12425.4			34	31.6667	0.0372732
MSTRG.12425.5			37.6667	39.3333	-0.133426
MSTRG.12506.4			4.66667	56.3333	-3.58166
MSTRG.12554.2			176.333	547	-1.64225
MSTRG.12582.3			132	169.667	-0.185376
MSTRG.12607.4			0.333333	95.6667	-7.93009
MSTRG.12624.18			4	244.333	-5.86232
MSTRG.12640.4			201	18	3.47656
MSTRG.12676.1			8.33333	165	-4.19
MSTRG.12677.3			44.3333	23.3333	0.992685
MSTRG.12686.4			28.3333	61	-1.15446
MSTRG.12690.5			3	52.6667	-3.98319
MSTRG.12692.1			130	18	2.77321
MSTRG.12697.1			97	316.333	-1.55184
MSTRG.1274.1			1	416	-8.56293
MSTRG.12747.2			60	399	-2.66135
MSTRG.12803.2			415	430.667	-0.130685
MSTRG.12837.7			31.3333	1.33333	4.74206
MSTRG.12839.1			16.3333	104.667	-2.6269
MSTRG.12842.6			224	602.667	-1.44557
MSTRG.12883.13			114	29	1.91181
MSTRG.12912.5			24.6667	150.333	-2.62469
MSTRG.12917.6			39.6667	5	3.23662
MSTRG.1292.10			57.6667	121.667	-0.930985
MSTRG.1292.9			250.667	205	0.341836
MSTRG.12941.9			321	127	1.29448
MSTRG.12955.3			62	50	0.263183
MSTRG.12962.9			7.66667	67	-3.16716
MSTRG.12973.4			110.667	143.667	-0.418515
MSTRG.12984.5			60	0.666667	6.4669
MSTRG.130.1			248.333	302.333	-0.129153
MSTRG.13019.12			1834	6339.33	-1.80644
MSTRG.13019.6			56.6667	307.333	-2.37481
MSTRG.13019.9			5.66667	269.667	-5.58909
MSTRG.13021.2			142.667	167	-0.297929
MSTRG.13038.11			145	13.3333	3.63721
MSTRG.13044.1			202.667	389.667	-0.963465
MSTRG.13065.8			284.333	0	10.5805
MSTRG.13094.5			1	111.667	-6.79868
MSTRG.13117.1			47.3333	60.6667	-0.414567
MSTRG.13121.16			50.3333	85	-0.684675
MSTRG.13121.17			34.6667	340.333	-3.07654
MSTRG.13121.22			207.667	183	0.24
MSTRG.13127.6			320	117.667	1.42005
MSTRG.1315.4			213	81.6667	1.42448
MSTRG.13188.1			170	170	0.0385419
MSTRG.13188.4			9.66667	125.333	-3.66897
MSTRG.13194.4			2190.33	1	11.0582
MSTRG.13194.5			2278.67	6311.67	-1.25605
MSTRG.13249.1			332.333	607.667	-0.86743
MSTRG.13294.7			153	139	0.308835
MSTRG.13296.4			86.3333	37	1.21893
MSTRG.13314.1			33	69.6667	-1.00436
MSTRG.13369.7			52.3333	1.66667	4.91575
MSTRG.13369.8			30	13.3333	1.11496
MSTRG.13384.14			66.3333	134.667	-1.0674
MSTRG.13384.3			1	366.667	-8.50175
MSTRG.13405.6			92	125.667	-0.502866
MSTRG.13408.10			595.333	1685.33	-1.35
MSTRG.1341.5			236	99	1.43873
MSTRG.13411.15			2	154.333	-6.25214
MSTRG.13426.10			41.6667	1485	-5.16335
MSTRG.13426.17			8.33333	92.3333	-3.52441
MSTRG.13429.9			54	219.667	-1.86166
MSTRG.13432.14			199.333	1	7.62445
MSTRG.13444.16			20	30	-0.641385
MSTRG.13479.4			414	107.333	1.92899
MSTRG.13520.6			55.3333	28.3333	0.99575
MSTRG.13524.3			138	23.3333	2.73745
MSTRG.13550.9			34	140.667	-2.06022
MSTRG.13565.10			1502.33	538.667	1.46357
MSTRG.13565.2			63	580	-3.16515
MSTRG.13575.1			621.333	7.33333	6.39236
MSTRG.13591.1			66.3333	183	-1.42963
MSTRG.13593.6			20.6667	117.333	-2.49294
MSTRG.13608.5			328.333	86	2.11966
MSTRG.13609.1			31.3333	94	-1.51663
MSTRG.13610.1			452.333	177	1.33107
MSTRG.1363.5			90.6667	1091	-3.5166
MSTRG.13630.2			36.3333	173.667	-2.0897
MSTRG.1367.3			69.3333	54.6667	0.434202
MSTRG.13691.9			76.3333	457.333	-2.55967
MSTRG.13698.1			1816	1945.33	-0.0726944
MSTRG.13716.3			113	160.333	-0.253578
MSTRG.13750.3			147	124.333	0.418738
MSTRG.13790.1			39	76	-0.997597
MSTRG.13807.4			57.6667	6.33333	3.42788
MSTRG.1381.9			72	46.3333	0.647837
MSTRG.13844.8			56.6667	39.6667	0.476023
MSTRG.13920.16			337.333	575.333	-0.699959
MSTRG.13920.5			4.66667	25.3333	-2.48647
MSTRG.13997.1			32.3333	19	0.701051
MSTRG.13997.12			4.66667	53.6667	-3.36108
MSTRG.13997.5			28.3333	1	4.81363
MSTRG.13997.7			57	8.66667	2.64469
MSTRG.14014.4			1.66667	71.6667	-5.39336
MSTRG.14018.5			153	439.667	-1.5321
MSTRG.14018.7			174	502.667	-1.54028
MSTRG.14153.15			124	265.667	-1.03978
MSTRG.14171.7			129.333	123	0.00339563
MSTRG.14171.9			0	374.333	-10.8562
MSTRG.14183.7			78.6667	280.333	-1.78464
MSTRG.14203.28			99.3333	83.6667	0.186704
MSTRG.14203.32			216	323.333	-0.380722
MSTRG.14215.5			29.6667	1	5.09447
MSTRG.14219.2			0.666667	236	-8.50955
MSTRG.14229.17			35	0	7.53144
MSTRG.14229.20			29.6667	80.6667	-1.48725
MSTRG.14229.21			2	26.3333	-3.61102
MSTRG.14313.5			37	24	0.795868
MSTRG.14313.9			714	54.3333	3.71023
MSTRG.14328.3			5	77.6667	-3.87165
MSTRG.14334.21			166.333	465	-1.42864
MSTRG.14381.6			108.333	43.6667	1.4756
MSTRG.14384.2			218.667	221.667	0.0494428
MSTRG.14425.2			80	3.33333	4.58106
MSTRG.14532.14			155.333	58.3333	1.40928
MSTRG.14532.17			67	25.3333	1.67838
MSTRG.14605.5			28	13	1.1722
MSTRG.1461.3			175.667	5.66667	4.92655
MSTRG.14614.4			32.3333	49.6667	-0.624168
MSTRG.14616.22			12	224	-4.19542
MSTRG.1463.5			0.666667	70.6667	-6.48015
MSTRG.14689.1			208.333	343.333	-0.544673
MSTRG.14689.22			42.3333	72.3333	-0.82104
MSTRG.14735.19			905	284	1.64625
MSTRG.14737.7			126	335.667	-1.21057
MSTRG.14744.7			13	201.333	-3.85739
MSTRG.14764.2			34.6667	85.6667	-1.02387
MSTRG.14764.3			2.33333	48.6667	-4.40272
MSTRG.1477.7			122.333	51.3333	1.20133
MSTRG.1477.8			170	165	0.00231903
MSTRG.14796.1			328.333	94.3333	2.01507
MSTRG.14796.2			397.333	221	1.06382
MSTRG.14796.23			5	165	-5.02179
MSTRG.14796.5			167	197.333	-0.0155296
MSTRG.14796.8			165.667	86	1.16194
MSTRG.14808.3			1.33333	62	-5.54554
MSTRG.14818.12			91.6667	80.3333	0.349199
MSTRG.14818.14			81	71	0.348736
MSTRG.14824.3			9.66667	52.3333	-2.28996
MSTRG.14836.4			125	4.33333	4.82741
MSTRG.14844.3			89.3333	60.6667	0.5111
MSTRG.14850.16			344	555.333	-0.713672
MSTRG.1487.3			28.6667	0.333333	6.28279
MSTRG.14886.5			39.3333	21.6667	0.775619
MSTRG.1489.9			3	89.3333	-4.92047
MSTRG.14908.7			96.6667	6.66667	3.87338
MSTRG.14910.1			0.666667	112	-7.23412
MSTRG.14910.3			1.66667	101	-5.76989
MSTRG.14921.3			24.3333	112	-2.1594
MSTRG.14930.2			50.3333	1	5.64055
MSTRG.14930.7			155.667	1	7.26832
MSTRG.14933.2			81	11.6667	2.75481
MSTRG.150.4			115.333	330	-1.55266
MSTRG.15010.1			52.6667	52.6667	0.209716
MSTRG.15025.13			65	214	-1.71783
MSTRG.15025.15			62	205.333	-1.73895
MSTRG.15077.5			357	110.333	1.69378
MSTRG.15085.4			469.333	964.333	-0.922513
MSTRG.15112.7			54.3333	32	0.831573
MSTRG.15159.3			949.333	500.667	1.0565
MSTRG.15211.3			3.66667	64.6667	-4.09211
MSTRG.15223.1			64.3333	27	1.31604
MSTRG.15248.8			1591	868	1.02579
MSTRG.15263.10			6818	3261.67	1.10002
MSTRG.15263.6			1	136.333	-6.95474
MSTRG.15264.1			207.333	15	3.73743
MSTRG.1532.1			158	178.333	-0.0959987
MSTRG.15348.4			163.333	61	1.55226
MSTRG.15385.3			48.6667	1	5.59414
MSTRG.15385.8			52.6667	1.66667	4.96184
MSTRG.15402.1			192	88.3333	1.18533
MSTRG.15431.13			135	1.33333	6.85856
MSTRG.15431.2			44.3333	89.3333	-0.939019
MSTRG.15431.9			54	66.6667	-0.317821
MSTRG.15484.10			7.66667	86.6667	-3.49791
MSTRG.15518.7			115.333	0	9.24929
MSTRG.15527.9			111	94.6667	0.299381
MSTRG.15560.6			0.333333	115.667	-8.33171
MSTRG.1559.3			130.667	130	0.284528
MSTRG.15614.6			184.333	50	1.83495
[truncated: 2,405 more rows]

## Sheet: Day 11
Transcript ID	Gene	Day 11 P-Value	Day 11 P+ Avg.	Day 11 NP Avg.	Day 11 log2FoldChange
rna32695	ACTN4	2.38675e-62	1.66667	4900.33	-11.4912
MSTRG.3211.2		6.67592e-56	902	16.6667	5.78526
rna8688	AGRN	8.03069e-50	807.333	17.3333	5.56447
MSTRG.6009.2		3.10282e-46	88.6667	501.333	-2.47398
MSTRG.26234.10		1.44918e-45	47	973.667	-4.34219
rna6277	BTF3L4	1.44918e-45	142	2164	-3.91489
rna50153	C16H3orf67	1.52792e-39	27.3333	437.333	-3.9912
MSTRG.1680.8		1.75699e-38	1520.67	1.33333	10.1763
rna38727	PITPNA	1.75699e-38	1304.67	218.667	2.58695
MSTRG.5600.1		9.42901e-35	65.3333	942.333	-3.80854
rna59164	BICRAL	7.54864e-28	758.667	1.66667	8.8624
MSTRG.2169.2		3.42368e-24	445.667	29	3.96287
MSTRG.25435.2		1.78052e-23	191.667	6	5.01872
MSTRG.8277.3		2.84871e-23	412	2003.67	-2.26421
rna27795	PATZ1	6.19044e-23	372.667	51	2.88725
rna7834	PLA2G2C	2.16303e-22	88	1649.67	-4.23442
rna10355	RSPRY1	8.4722e-22	1801.33	3354	-0.880046
rna40537	STX3	9.9307e-22	1080.67	0	12.5361
rna28910	ZNF605	2.22208e-21	1.33333	531.333	-8.58449
rna52260	MME	1.05116e-20	316	6.33333	5.68999
rna36626	FAM104A	8.40502e-20	762.333	0	12.0349
MSTRG.22573.1		1.02935e-19	1	619	-9.24891
MSTRG.25230.44		1.59695e-19	767.333	0	12.0449
MSTRG.3211.1		2.14393e-19	651	4.66667	7.08343
MSTRG.2169.12		5.14987e-19	0	1714	-13.125
MSTRG.25564.2		6.63262e-19	699	0	11.9049
MSTRG.14909.5		1.08252e-18	780	0	12.062
rna46717	TNPO1	1.28963e-18	786.667	0.666667	10.2272
rna48342	EPCAM	1.3614e-18	1050.33	5593.33	-2.41242
MSTRG.15139.1		2.25145e-18	5	521.667	-6.69133
MSTRG.24129.18		2.59768e-18	1088.67	0.666667	10.6906
rna16251	DCAF6	2.61445e-18	2.66667	196.667	-6.20178
MSTRG.13723.11		3.18067e-18	1423.67	0	12.9308
rna65152	TMED8	8.10283e-18	611.333	0	11.7116
MSTRG.12416.21		8.60258e-18	4.33333	1842	-8.69018
MSTRG.9280.1		9.94981e-18	2	290.667	-7.13963
MSTRG.24362.1		1.16674e-17	787.667	2.66667	8.28918
MSTRG.21319.1		1.88831e-17	1233.33	0	12.725
MSTRG.21816.1		2.1699e-17	278	2.33333	6.90176
rna38721	MYO1C	6.48868e-17	255	2.33333	6.78777
rna30572	NCOA2	6.6689e-17	683.333	0	11.8695
MSTRG.3701.52		6.99423e-17	0	499.333	-11.389
rna55941	ZMAT3	6.99423e-17	1125	0.666667	10.7111
rna11243	FBXO31	7.65359e-17	2.33333	171.333	-6.20493
MSTRG.13749.4		9.60579e-17	832.667	0	12.1634
rna66961	RABGAP1	9.72139e-17	370	0	10.9894
MSTRG.12588.2		1.78844e-16	562.667	0	11.5951
MSTRG.1680.9		1.78844e-16	0	615.333	-11.7136
MSTRG.2557.5		1.78844e-16	45	1109.67	-4.56586
rna9166	TLL1	1.92973e-16	972	0	12.375
rna13655	LOC100064842	2.61392e-16	1	243.333	-7.90077
MSTRG.15548.6		2.78788e-16	473.333	6	6.38365
rna60849	FBXL7	2.78788e-16	175	4.66667	5.25725
MSTRG.24991.9		3.02264e-16	238.667	1.33333	7.52496
MSTRG.13723.13		4.35747e-16	531.667	0	11.5092
MSTRG.16376.3		4.65902e-16	393.333	0	11.0796
rna69581	CFAP97	6.17289e-16	274.333	1	8.11848
MSTRG.23093.6		9.41101e-16	200	7	4.88248
MSTRG.8138.12		1.26859e-15	1040.33	1.33333	9.69191
MSTRG.25727.4		1.54018e-15	318.667	0	10.777
MSTRG.28814.1		1.99487e-15	189	1.33333	7.17874
rna45761	FNIP1	1.99731e-15	495.667	0	11.406
MSTRG.7124.1		2.28021e-15	99.3333	320.333	-1.6715
MSTRG.18805.10		3.79822e-15	314	0	10.7564
rna62526	ATP9A	8.24476e-15	497	1	8.99995
MSTRG.16376.5		8.70724e-15	750.667	0	12.0025
MSTRG.19406.5		1.15701e-14	0	655.667	-11.7518
rna73414	ZBTB2	1.60327e-14	0	347	-10.8916
MSTRG.12584.5		2.02561e-14	276	7.33333	5.23775
MSTRG.10538.1		2.20715e-14	2.66667	344	-6.96597
rna32699	ACTN4	2.79796e-14	376	43.6667	3.14531
MSTRG.7585.4		3.13483e-14	5.33333	1218.33	-7.83224
rna63697	MPDZ	4.24012e-14	212	0	10.1862
rna27546	CABIN1	4.37326e-14	376.333	1.33333	8.17455
MSTRG.17025.8		4.41813e-14	0.666667	555.667	-9.7216
rna63695	MPDZ	5.05672e-14	209	0	10.1657
MSTRG.28275.2		5.48586e-14	219	5.66667	5.31501
MSTRG.24136.11		5.50142e-14	0.666667	351.333	-9.00721
MSTRG.16462.4		5.52668e-14	543.333	1.33333	8.70904
MSTRG.21588.3		7.34505e-14	769	0	12.0353
rna64131	SEMA4D	8.08691e-14	286.667	0	10.6248
MSTRG.2835.4		8.10328e-14	0	972.333	-12.3713
MSTRG.9221.4		9.10089e-14	5169.67	87.3333	6.00405
MSTRG.14243.9		1.06969e-13	0	231	-10.2748
rna8041	DNAJC16	1.22299e-13	0.666667	408.333	-9.26138
MSTRG.25783.5		1.58954e-13	276.667	0	10.576
MSTRG.8447.12		1.62772e-13	214.667	0	10.2043
rna10716	ZFP90	1.70018e-13	258.333	0	10.476
rna34593	ZNF671	1.70018e-13	199.667	0	10.098
MSTRG.7293.12		2.0858e-13	183	0	9.97282
rna45731	SLC22A4	2.0858e-13	141	2.66667	5.7777
rna45392	HARS	2.78142e-13	22	507.667	-4.53575
rna10769	NFAT5	2.92714e-13	1086.67	0	12.5593
rna21998	ADCY6	2.95482e-13	0	286.667	-10.5775
MSTRG.644.9		2.99261e-13	463.667	0	11.3114
rna66227	SLC25A51	3.40804e-13	223	0	10.264
rna49309	KIDINS220	3.58428e-13	175	0	9.91125
MSTRG.720.3		3.66216e-13	79	2.66667	4.9033
rna2453	OGDHL	3.66446e-13	279	0	10.5826
MSTRG.13294.8		3.75719e-13	326.667	0.333333	9.84778
rna19334	MIGA1	3.98222e-13	215.667	1	7.77622
rna49314	KIDINS220	4.76253e-13	160.333	0	9.78292
MSTRG.9280.4		4.8472e-13	0	368	-10.9734
rna21190	A2ML1	5.19399e-13	234.333	0	10.3327
rna31933	MAPK15	5.19399e-13	1.33333	112.667	-6.38682
rna11310	TRAPPC2L	5.34724e-13	42.6667	797.667	-4.18401
MSTRG.27393.3		6.53729e-13	385.667	0	11.0453
MSTRG.7773.2		6.68989e-13	961	364.333	1.42066
MSTRG.15687.4		7.30685e-13	0	227.333	-10.2821
rna46286	TTC37	7.72861e-13	400.667	2.66667	7.19615
MSTRG.24337.4		9.72904e-13	214.333	0	10.2057
MSTRG.22954.3		1.13371e-12	0	229	-10.2614
MSTRG.1950.18		1.18298e-12	323.667	0	10.8044
MSTRG.15687.8		1.18764e-12	0	195.333	-10.0603
rna15583	KRBA1	1.18929e-12	275	0	10.5676
rna41374	KMT5B	1.21905e-12	180.333	0	9.94961
rna50064	ADAMTS9	1.30187e-12	0	202.667	-10.1112
MSTRG.3296.6		1.39726e-12	273.667	0	10.5584
rna73271	TMEM181	1.43915e-12	762	0	12.0465
rna48905	DPYSL5	1.50401e-12	184.333	0	9.98576
MSTRG.27084.18		1.6533e-12	1.33333	719.333	-9.15772
MSTRG.3147.12		1.87544e-12	1	155.667	-7.24373
rna60851	FBXL7	2.05811e-12	0	147.333	-9.63625
rna22009	DDX23	2.28842e-12	1649.33	477.333	1.81114
MSTRG.6804.16		2.83134e-12	167	0	9.84093
MSTRG.2518.9		3.11969e-12	373	0	11.0029
MSTRG.15723.2		3.12762e-12	258.667	0.333333	9.51383
MSTRG.4871.5		3.65057e-12	489.667	0	11.3896
MSTRG.20710.10		3.98623e-12	698.333	84.3333	3.10555
MSTRG.408.4		4.68111e-12	17.3333	271.667	-3.90996
MSTRG.26088.14		4.8031e-12	141.333	0	9.60347
rna47774	SFXN5	5.56684e-12	4.33333	313	-6.22869
rna22845	R3HDM2	6.52327e-12	0	132.333	-9.47323
rna1900	NDST2	6.9784e-12	66	2.66667	4.64378
rna22843	R3HDM2	7.84275e-12	0	128.667	-9.43376
rna22842	R3HDM2	7.98254e-12	0	121	-9.33919
rna47641	SEMA4F	8.23901e-12	0	130	-9.45855
rna31934	MAPK15	8.27767e-12	1.33333	94.3333	-6.11198
rna3506	SCAPER	8.85069e-12	117	0	9.32986
MSTRG.27147.7		1.05148e-11	120.333	0	9.36778
rna31935	MAPK15	1.06957e-11	1.33333	93.6667	-6.1277
MSTRG.8594.7		1.08711e-11	157.333	0	9.76003
rna10132	PHKB	1.08711e-11	128.333	0	9.46479
rna45997	TICAM2	1.08711e-11	150.333	0	9.68642
rna13760	TNS3	1.244e-11	225.667	0.333333	9.31268
rna44401	CNOT6	1.35931e-11	164.333	0	9.82063
rna21189	A2ML1	1.43751e-11	248.333	0.666667	8.58113
rna30	FUOM	1.55218e-11	0	122	-9.36362
rna36028	FAAP100	1.57631e-11	2.33333	85.6667	-5.17927
rna12318	CEP135	1.85748e-11	404.667	0	11.1124
rna63445	SMC5	1.9502e-11	123.667	0	9.41204
MSTRG.1230.6		2.10979e-11	121	0	9.38033
rna45616	LOC100062747	2.39103e-11	0	166	-9.80932
rna24823	CHEK1	2.50203e-11	274.667	0	10.5606
MSTRG.16606.7		2.7236e-11	106.333	0	9.1914
MSTRG.8138.10		3.59216e-11	221	0	10.2392
rna19993	GLB1L	3.72117e-11	1.33333	129.333	-6.61818
rna30252	ATP9B	3.79056e-11	98.3333	0	9.0781
MSTRG.6646.1		3.80564e-11	0	164	-9.75003
rna18963	LOC102149128	4.00178e-11	221.667	0	10.2535
rna53336	DOCK9	4.29562e-11	178.667	0	9.9339
MSTRG.15052.5		4.59016e-11	77	380.667	-2.25622
rna53338	DOCK9	5.31631e-11	179.667	0	9.94148
MSTRG.8481.4		5.39514e-11	133.667	1.66667	6.38834
rna37591	FBXL20	5.54871e-11	491.333	0	11.3912
rna30902	LOC106780981	6.01672e-11	104.667	0	9.16663
rna61217	ZNF133	7.79113e-11	137	8	4.11521
MSTRG.7558.12		8.02936e-11	1	845	-9.78374
MSTRG.15787.12		9.40859e-11	275	0.333333	9.60353
rna18112	RPRD2	9.42635e-11	130.333	2112.67	-3.96262
rna62060	TGIF2	9.4463e-11	1.33333	132.333	-6.58152
MSTRG.19362.1		9.93379e-11	0	131.333	-9.42237
rna34622	ZNF135	1.06178e-10	0.666667	269.333	-8.68738
MSTRG.11201.13		1.12176e-10	2	120.667	-5.91797
rna51172	CTNNB1	1.13205e-10	0	175.667	-9.93295
rna66593	PTGR1	1.18355e-10	186	5.33333	5.13141
rna45309	RNF14	1.61565e-10	84.3333	0	8.85593
MSTRG.27147.16		1.63305e-10	200.333	0	10.0997
MSTRG.22908.37		1.76657e-10	70.3333	2.66667	4.75758
rna32697	ACTN4	1.87471e-10	11.6667	159.333	-3.76575
MSTRG.3211.3		1.877e-10	531.333	6.33333	6.31443
rna29339	ZBTB14	1.8921e-10	122.667	0	9.39218
MSTRG.26896.26		2.01358e-10	98	0	9.07419
rna18171	OTUD7B	2.1302e-10	203	0	10.1181
MSTRG.6217.1		2.17267e-10	265	0.666667	8.68198
rna63485	TJP2	2.20752e-10	115.667	0	9.31172
MSTRG.3269.3		2.39634e-10	0	146.333	-9.56658
rna50486	DCAF1	2.43341e-10	379.667	0.666667	9.14068
MSTRG.13358.10		2.61132e-10	840.667	0	12.1697
gene32668	LOC111772087	2.67657e-10	5077	7222.33	-0.485371
rna39117	DLG4	2.83866e-10	2	60.3333	-4.89135
MSTRG.27624.2		2.88118e-10	87	0	8.90174
MSTRG.2169.4		3.02516e-10	832	36.3333	4.54954
MSTRG.8447.11		3.02516e-10	302.333	1.66667	7.44349
rna27106	TMEM86A	3.07783e-10	209	0	10.1587
MSTRG.16606.5		3.22926e-10	87.6667	0	8.90986
rna30222	ZNF236	3.40125e-10	121.333	0	9.38765
rna35408	FAM184A	3.52877e-10	101	0	9.11584
rna68951	CSGALNACT1	3.83494e-10	91.3333	0	8.97441
rna15769	GALNT11	3.86108e-10	16	273.333	-4.12198
rna50958	SLC6A20	4.41716e-10	441.333	84.6667	2.39052
rna52108	HPS3	4.51957e-10	75.3333	0	8.694
rna41264	PC	4.75646e-10	264	1	8.07398
MSTRG.12231.9		5.51994e-10	63	333	-2.37872
MSTRG.720.2		5.51994e-10	54	3.66667	3.89024
rna49845	THUMPD3	5.51994e-10	171.333	0	9.88902
MSTRG.16411.3		5.99036e-10	99	0	9.08994
MSTRG.8876.8		6.92721e-10	113	0	9.28417
MSTRG.10770.5		7.3367e-10	136	0	9.54605
MSTRG.1595.3		7.3367e-10	486	7.33333	6.04896
rna61124	GZF1	8.66611e-10	0	193	-10.0654
rna39116	DLG4	8.67879e-10	3	72.6667	-4.59242
MSTRG.13080.15		9.18996e-10	106.667	6.66667	4.06107
MSTRG.9566.13		9.48887e-10	4.66667	66	-3.80584
rna56072	YEATS2	1.01414e-09	142.333	1	7.20578
rna21836	TMEM117	1.07549e-09	68.6667	0	8.55952
rna47941	WDR92	1.25633e-09	0	71	-8.57945
rna23006	TBC1D30	1.32469e-09	73	0	8.65117
MSTRG.29519.1		1.39602e-09	193	1.33333	7.2281
MSTRG.27441.3		1.40503e-09	0	157	-9.78013
MSTRG.10538.4		1.63341e-09	1	84	-6.39341
MSTRG.3400.2		1.66602e-09	89	0	8.92948
MSTRG.11122.12		1.72475e-09	108.333	0	9.21305
rna17619	RUSC1	1.84113e-09	243.667	0	10.382
MSTRG.13365.27		1.99437e-09	305	0.333333	9.73952
rna47170	VWA3B	2.03047e-09	80	0	8.78283
rna63545	PUM3	2.11925e-09	0	386.333	-11.049
rna52111	HPS3	2.19326e-09	71	1	6.17946
MSTRG.10962.7		2.26859e-09	92.6667	1	6.55616
rna10126	NETO2	2.26859e-09	2045	3979	-0.935442
rna16303	LOC106783130	2.2785e-09	0	66.3333	-8.48617
MSTRG.3821.2		2.6574e-09	572	1	9.25129
rna25785	PANX1	3.17688e-09	72	0	8.63253
MSTRG.1109.4		3.19873e-09	158	0.333333	8.8063
MSTRG.27761.16		3.2348e-09	252	0	10.425
MSTRG.25799.14		3.25331e-09	161	0.666667	7.96236
MSTRG.9844.8		3.25331e-09	3.66667	228	-5.92717
rna73493	SASH1	3.28812e-09	0	61.6667	-8.36408
MSTRG.14533.8		3.30628e-09	0	197.333	-10.1186
MSTRG.27761.11		3.36106e-09	94	0	9.00704
rna47062	MAP4K4	3.61758e-09	112.667	1.66667	6.07015
MSTRG.9844.16		3.65006e-09	0	105.333	-9.18382
rna52489	PAN3	3.66767e-09	57.6667	0	8.30829
MSTRG.2562.44		3.70962e-09	0	388	-10.9201
MSTRG.14435.2		3.76815e-09	554.333	1914.67	-1.76998
rna51095	ACKR2	3.84402e-09	0	128.667	-9.44266
rna47816	PAIP2B	3.9097e-09	61.6667	0	8.406
MSTRG.15052.6		3.91235e-09	62.3333	0	8.42108
MSTRG.21561.17		4.02174e-09	72.3333	0	8.63935
rna45798	ISOC1	4.33129e-09	51	1009	-4.31729
MSTRG.10770.9		4.33236e-09	0	586	-11.502
MSTRG.25505.14		4.35711e-09	56.3333	0	8.2748
MSTRG.26816.4		4.40075e-09	0	66.3333	-8.4543
rna41404	PPP6R3	4.55993e-09	86.6667	0	8.89237
rna52492	PAN3	4.63127e-09	56.3333	0	8.27401
rna27789	DRG1	4.8257e-09	2.33333	64	-4.75916
MSTRG.18408.3		4.86061e-09	2.33333	172.667	-6.21093
rna52488	PAN3	4.88339e-09	55.3333	0	8.24888
gene24587	LOC100058098	5.11075e-09	0	91.6667	-8.90867
rna25882	TMEM135	5.11075e-09	68	0	8.54256
rna40920	CCDC88B	5.11075e-09	5.66667	60	-3.39937
rna31874	ZNF696	5.19313e-09	117	0	9.32621
MSTRG.3869.3		5.43563e-09	1.66667	55.6667	-5.03766
rna18721	ATXN7L2	5.66889e-09	136.333	0	9.5407
MSTRG.28537.3		5.68776e-09	138.667	1	7.18193
MSTRG.9086.4		5.74482e-09	100.333	0	9.10953
rna16869	LOC111773477	5.74482e-09	78.3333	0	8.74823
MSTRG.13299.5		5.89905e-09	568	3541.33	-2.57794
rna16813	RPS6KC1	6.15644e-09	0	63.3333	-8.42671
rna35943	DCXR	6.40012e-09	10	150.667	-3.94464
rna18854	EXTL2	6.45843e-09	179.333	0	9.95433
rna18530	MAGI3	6.60713e-09	0	54.6667	-8.19398
rna42239	ZKSCAN5	6.61105e-09	0	113.667	-9.31125
rna19995	GLB1L	6.68835e-09	2	113	-5.85172
MSTRG.1680.7		7.04934e-09	0	59.6667	-8.33585
MSTRG.11171.6		7.34096e-09	221.333	0	10.2484
rna20188	TRIP12	7.34096e-09	0.333333	103.333	-8.14178
rna59042	NFYA	7.64675e-09	0	101.333	-9.082
rna3640	ARID3B	7.79335e-09	94.6667	0	9.01657
MSTRG.2685.8		8.42108e-09	142.333	0.333333	8.64955
MSTRG.12129.4		8.51595e-09	61	0	8.39297
MSTRG.7560.2		8.51595e-09	1.33333	64.6667	-5.55985
MSTRG.3181.7		9.17536e-09	722.667	164.333	2.19096
rna9215	RAPGEF2	1.00012e-08	246.333	1	8.03244
rna45892	CEP120	1.00363e-08	59.3333	0	8.35099
rna36786	BPTF	1.07578e-08	97.6667	0	9.07274
rna3507	SCAPER	1.12102e-08	100	0.666667	7.25095
rna67713	MRPS2	1.17615e-08	126.667	0	9.45323
MSTRG.15971.2		1.24361e-08	0	160.333	-9.79981
rna28220	LOC100052508	1.27074e-08	1.66667	178.333	-6.67615
MSTRG.19362.2		1.34256e-08	125.333	0.666667	7.57596
MSTRG.15646.2		1.40726e-08	146.667	0.333333	8.70076
rna21822	PUS7L	1.40726e-08	58.6667	0	8.33661
rna12738	TBC1D19	1.52145e-08	118	0	9.34157
rna36625	FAM104A	1.52294e-08	252.667	0.666667	8.53311
MSTRG.23093.16		1.54267e-08	64.6667	591	-3.19616
rna52109	HPS3	1.68231e-08	47.3333	0	8.02341
rna28740	ZNF664	1.83486e-08	0.333333	550.333	-10.4526
rna25631	LOC100060714	1.88525e-08	70.3333	0	8.60027
MSTRG.17511.10		1.89876e-08	0	347.667	-10.77
rna11063	NUDT7	1.94873e-08	70.6667	0	8.60738
MSTRG.23706.4		1.96072e-08	194.667	0	10.0554
rna28603	MLXIP	2.06852e-08	200.667	0	10.1141
MSTRG.10848.4		2.12113e-08	46.6667	0	8.00402
rna47051	MAP4K4	2.13311e-08	99.6667	2	5.62017
rna69717	LOC100062056	2.30074e-08	0	58.3333	-8.296
MSTRG.28646.3		2.31974e-08	0	206.667	-10.2089
MSTRG.13425.2		2.33834e-08	661	296.333	1.1888
rna45002	LOC111767941	2.34356e-08	0	47.6667	-8.00466
rna27260	ELP4	2.42277e-08	0	47	-7.97922
rna24050	DCUN1D5	2.46245e-08	0	80.6667	-8.7993
rna54115	LOC106781945	2.49851e-08	1.66667	82.3333	-5.56427
rna47256	ITPRIPL1	2.5709e-08	76	0	8.69987
rna59040	NFYA	2.60489e-08	0.333333	123.667	-8.44015
MSTRG.4656.1		2.79839e-08	0.666667	4134.33	-12.6057
rna39582	ULK2	2.88118e-08	243.667	0	10.3767
MSTRG.15109.1		2.89955e-08	8.33333	78	-3.18497
rna19314	FUBP1	3.05617e-08	44.3333	0	7.92814
MSTRG.1749.22		3.09428e-08	51.3333	0	8.13705
rna35702	SGK1	3.09428e-08	569	8.66667	6.0417
rna19319	FUBP1	3.15396e-08	43.6667	0	7.90664
MSTRG.12416.20		3.17762e-08	5.33333	119.333	-4.41227
rna19317	FUBP1	3.17762e-08	43.6667	0	7.90673
rna7440	RPS6KA1	3.17762e-08	106.333	9.33333	3.51487
rna71919	STAM	3.18894e-08	3.33333	81	-4.61237
rna38349	RFFL	3.22197e-08	104.667	1	6.77331
rna1062	MORN4	3.23274e-08	59.6667	0	8.35593
rna19316	FUBP1	3.24443e-08	43.6667	0	7.90643
rna1358	PANK1	3.26854e-08	575.667	1083.33	-0.898739
MSTRG.26798.6		3.45902e-08	10.6667	398	-5.14678
MSTRG.15723.3		3.47751e-08	47	0	8.01143
rna33728	VRK3	3.56517e-08	55.6667	0	8.26082
rna19315	FUBP1	3.70617e-08	42.6667	0	7.8732
MSTRG.4543.15		3.81152e-08	0	93.3333	-8.92494
rna58041	ZSCAN26	4.07695e-08	45.3333	0	7.95901
rna36783	BPTF	4.0839e-08	91	0	8.97132
rna19318	FUBP1	4.10148e-08	42	0	7.85064
MSTRG.5130.6		4.14517e-08	1.66667	3694.33	-11.2201
rna69030	IKBKB	4.14517e-08	52	0	8.159
MSTRG.6362.2		4.44876e-08	27	842.333	-4.86273
rna61496	ADAM33	4.53215e-08	46.3333	0	7.99204
MSTRG.6009.3		4.6372e-08	86.3333	317.667	-1.84291
MSTRG.27033.4		4.64068e-08	77.6667	0.333333	7.7755
rna26769	TRIM66	4.75441e-08	199.333	0	10.0882
MSTRG.396.8		4.76663e-08	0	42.6667	-7.83904
MSTRG.22071.14		5.0412e-08	60	0	8.36232
rna13477	COG5	5.09134e-08	0	52	-8.09472
rna21824	PUS7L	5.09134e-08	77.6667	0	8.73901
rna37946	TOM1L1	5.09134e-08	56.6667	1	5.83242
rna62641	LOC100056167	5.09134e-08	86.3333	0.666667	7.05057
rna76013	ZNF185	5.09134e-08	108.667	1	6.74059
rna75073	ARMCX1	5.1647e-08	56.6667	4.66667	3.63796
rna73849	OFD1	5.48359e-08	42.6667	0	7.87523
rna61490	ADAM33	5.58134e-08	45.6667	0	7.97108
rna50270	ARHGEF3	6.21456e-08	111.333	0.666667	7.4343
rna7187	SERINC2	6.85693e-08	243.667	1781	-2.88701
rna52384	FGF9	7.20733e-08	91.3333	0	8.97707
MSTRG.24363.2		7.25932e-08	1.33333	87	-5.97326
MSTRG.17618.27		7.40701e-08	97.3333	0.666667	7.21542
rna70669	LOC100069464	7.40701e-08	1	59	-5.87954
rna53879	PTPN4	7.44889e-08	2067.33	0	13.4762
rna47063	MAP4K4	7.53741e-08	103	0.666667	7.2977
MSTRG.17868.3		7.60973e-08	3842	5869.67	-0.585197
rna61495	ADAM33	7.93098e-08	48.6667	0	8.06257
rna46305	KIAA0825	8.35207e-08	64.6667	0	8.47314
rna61502	ADAM33	8.35812e-08	49	0	8.07268
MSTRG.1987.8		9.77432e-08	83	255	-1.59837
rna47054	MAP4K4	9.77838e-08	104.667	0.666667	7.32168
rna15686	ATG9B	9.78707e-08	40.3333	0	7.7949
MSTRG.3211.21		9.87711e-08	56	1519	-4.80291
MSTRG.9957.18		9.90957e-08	0	42.6667	-7.82444
rna41002	ATG2A	1.04277e-07	281	17	4.11472
rna48636	VIT	1.05907e-07	1393.33	479.667	1.58247
rna3205	FAN1	1.07573e-07	90	0.666667	7.10358
rna47055	MAP4K4	1.07573e-07	100	0.666667	7.25556
rna61497	ADAM33	1.21202e-07	46.3333	4	3.55244
rna72745	CDC73	1.23999e-07	0	52	-8.10098
MSTRG.19204.5		1.26728e-07	76.6667	0	8.72353
rna47032	IL1R1	1.2775e-07	92.3333	0	8.98176
MSTRG.6815.9		1.34503e-07	0	85.6667	-8.9124
MSTRG.27441.1		1.40618e-07	1428.67	164.667	3.09364
rna47056	MAP4K4	1.40618e-07	81.3333	0.666667	6.95562
rna47082	NPAS2	1.41652e-07	168.667	0	9.85947
rna40086	MADD	1.49209e-07	65.3333	0	8.48677
MSTRG.12180.9		1.50406e-07	0	44	-7.90528
MSTRG.11439.16		1.56949e-07	44.6667	0	7.93715
MSTRG.6747.7		1.57464e-07	344	169.333	1.0486
MSTRG.3217.1		1.65222e-07	0	60.6667	-8.29678
rna40079	MADD	1.72635e-07	66.6667	0	8.51584
MSTRG.27858.4		1.74306e-07	78.6667	0.333333	7.79441
rna44371	LOC106781629	1.74419e-07	0.333333	74	-7.64578
rna47698	DCTN1	1.83935e-07	0	77	-8.743
MSTRG.20201.4		1.86361e-07	0.333333	163.333	-8.75855
rna36790	BPTF	1.90996e-07	89.3333	0	8.94709
MSTRG.13373.7		2.03309e-07	36.3333	0	7.64393
rna75119	GPRASP2	2.11387e-07	0	87.6667	-8.94131
MSTRG.23077.2		2.12171e-07	0	614	-11.7634
rna47050	MAP4K4	2.28035e-07	98	0.666667	7.22759
MSTRG.27404.30		2.34222e-07	2759	1	11.5373
rna76212	BRCC3	2.36386e-07	0.666667	158	-7.92546
rna62861	RTEL1	2.60181e-07	73	0	8.65857
MSTRG.3443.3		2.9305e-07	1425.67	0	12.9377
rna60464	IL6ST	2.9305e-07	403	6	6.16417
MSTRG.9280.12		3.05827e-07	0	56.3333	-8.21434
rna66688	RGS3	3.08114e-07	0.666667	96.6667	-7.19476
MSTRG.23706.3		3.11279e-07	61	0	8.38658
rna71425	ARSA	3.11279e-07	11.6667	766.667	-6.04559
rna33306	DMWD	3.12067e-07	80.6667	2.66667	4.97999
rna47699	DCTN1	3.21121e-07	0	71.3333	-8.62264
rna45732	SLC22A4	3.43173e-07	2.66667	121.667	-5.42666
rna12832	LCORL	3.49739e-07	8786.33	1016.33	3.12369
MSTRG.22472.10		3.55028e-07	282.667	0	10.6069
rna55498	PARD3B	3.55028e-07	0	94	-9.03204
rna29770	SMAD7	3.56132e-07	76	0.333333	7.75041
MSTRG.6210.3		3.75347e-07	0	86	-8.89568
MSTRG.5448.8		4.02274e-07	1338.33	268	2.30779
MSTRG.8377.31		4.47869e-07	0	67.3333	-8.51471
MSTRG.16245.2		4.54579e-07	2	62	-4.98139
rna28038	SRRD	4.57894e-07	0	34	-7.50938
MSTRG.15346.3		4.58302e-07	163.667	537.333	-1.70346
MSTRG.11151.1		4.72069e-07	2.66667	60.3333	-4.47535
MSTRG.28275.3		4.79436e-07	109	0	9.24081
MSTRG.25362.8		5.60087e-07	99.3333	0	9.1053
rna48698	DPY30	5.71657e-07	46.6667	205	-2.12566
rna12266	NOA1	5.84913e-07	0	35.6667	-7.60248
rna61171	NAA20	5.84913e-07	117	3.66667	5.06093
MSTRG.28212.25		5.9939e-07	143.667	0	9.61373
MSTRG.10748.1		6.0956e-07	35.6667	1.33333	4.75741
rna14164	C1GALT1	6.40272e-07	298.667	0.333333	9.70472
rna36624	FAM104A	6.71899e-07	84.6667	1037	-3.59984
rna40751	B3GAT3	6.8164e-07	6.33333	213	-5.04175
MSTRG.15846.15		6.82346e-07	190.333	2.66667	6.18362
rna16829	ANGEL2	6.92109e-07	34	313.333	-3.24726
MSTRG.933.3		7.04951e-07	0	145.667	-9.67367
MSTRG.7916.10		7.19657e-07	7.33333	55.3333	-2.90898
rna36784	BPTF	7.21867e-07	86.3333	0	8.89726
rna71990	FAM107B	7.31099e-07	1097.33	375	1.57992
rna36766	HELZ	7.70988e-07	1	1093.67	-10.1303
MSTRG.24767.1		7.84079e-07	8	83	-3.37258
rna8398	KCNAB2	8.30983e-07	0.666667	142.667	-7.78438
rna36799	SMURF2	8.78066e-07	0	663.333	-11.9485
MSTRG.5841.2		9.27172e-07	257	0	10.4508
rna1898	NDST2	1.04988e-06	48.6667	6.33333	2.94372
rna60117	SLC25A42	1.06182e-06	39.3333	0	7.75735
MSTRG.26088.6		1.15203e-06	3	228.333	-6.34685
MSTRG.12281.6		1.15726e-06	6249.33	1239	2.41353
MSTRG.27454.3		1.15726e-06	10	2153	-7.71164
rna5724	BRMS1L	1.16164e-06	53	0.666667	6.33467
rna15668	TMEM176A	1.247e-06	27	0	7.21368
rna33180	LOC100070487	1.2612e-06	57.3333	0	8.29136
rna45630	C14H5orf24	1.27015e-06	0	45.3333	-7.9255
rna33417	BICRA	1.30342e-06	147.667	599.667	-1.99422
MSTRG.25916.4		1.38322e-06	131.333	0	9.48465
rna50821	MAP4	1.4514e-06	0	77	-8.65854
rna11722	AFF1	1.45397e-06	404.333	0	11.103
rna15669	TMEM176A	1.45397e-06	35	0	7.58268
MSTRG.15787.9		1.4866e-06	1292.33	343.333	1.93478
rna44469	ZNF454	1.51331e-06	143	0	9.62704
rna62289	LOC100070893	1.5225e-06	47.6667	0.666667	6.18281
rna62662	NPEPL1	1.57874e-06	37.6667	0	7.68929
rna56587	HSPBAP1	1.58328e-06	14	396	-4.78637
rna49123	KCNS3	1.64e-06	61	0.333333	7.43176
rna41792	PTDSS2	1.64997e-06	2.66667	114.333	-5.47396
MSTRG.20573.2		1.69271e-06	1268	197.667	2.72655
MSTRG.8277.2		1.77574e-06	394.667	12.6667	5.08621
rna66299	TRMO	1.78754e-06	0	37	-7.67142
rna46108	MAN2A1	1.8011e-06	789.667	423	0.932453
MSTRG.26896.2		1.88008e-06	132.667	2	6.15772
rna1650	CCAR1	1.9229e-06	222.667	0	10.2485
rna28727	DDX55	1.9229e-06	0.333333	48.3333	-7.05383
MSTRG.720.1		1.9639e-06	39.6667	4	3.33133
MSTRG.18957.3		2.02806e-06	505.667	224	1.20104
rna17977	TUFT1	2.15472e-06	53.3333	1	5.77235
rna12770	LOC111772941	2.25783e-06	36	0	7.62279
MSTRG.10371.3		2.31905e-06	615	46	3.81892
rna36785	BPTF	2.44012e-06	84.6667	0	8.86968
rna58394	LOC100054254	2.47252e-06	69.3333	0	8.56737
rna66644	ZFP37	2.47252e-06	24.3333	0	7.06283
rna63144	GKAP1	2.55545e-06	43.6667	0	7.90522
MSTRG.28448.5		2.69581e-06	37	0	7.66283
MSTRG.21253.8		2.71151e-06	0.666667	148.333	-7.71222
MSTRG.1362.1		2.79812e-06	103	547.667	-2.41513
MSTRG.5816.3		2.88682e-06	1863.33	2.33333	9.74824
MSTRG.1895.1		2.93663e-06	74.6667	1	6.24116
rna61789	EFCAB8	2.97773e-06	42.3333	0	7.85576
rna65918	ASPG	2.97773e-06	1.66667	40.3333	-4.58456
rna17781	NUP210L	2.98836e-06	34	0	7.54307
MSTRG.13288.1		3.07721e-06	110.667	380	-1.77421
MSTRG.21561.14		3.12071e-06	3	73.3333	-4.57882
rna4473	SEMA6D	3.14244e-06	111.667	0.666667	7.44123
MSTRG.26531.7		3.14542e-06	157	4.33333	5.1993
rna54966	SSFA2	3.16289e-06	1	85.6667	-6.46365
rna67834	LOC111770637	3.33331e-06	15.6667	5568	-8.52241
rna1899	NDST2	3.33613e-06	44.6667	7	2.67956
rna42211	CPSF4	3.42873e-06	23.6667	0	7.0218
rna65917	ASPG	3.47943e-06	2.33333	57.6667	-4.62611
rna62196	LPIN3	3.61235e-06	0	70.3333	-8.48924
MSTRG.15139.2		3.65548e-06	13	236.667	-4.15661
MSTRG.16196.4		3.78125e-06	0	37	-7.682
MSTRG.19583.14		3.78125e-06	287.333	0.666667	8.85589
rna24012	CEP126	3.78125e-06	50	0.333333	7.14092
rna30489	JPH1	3.78125e-06	27.6667	0	7.25004
rna50917	ALS2CL	4.02456e-06	0	25.3333	-7.10213
rna39998	CREB3L1	4.03937e-06	1086.67	740	0.573608
MSTRG.679.1		4.1122e-06	0.333333	49.3333	-7.11467
rna67481	ABL1	4.67714e-06	148	1.66667	6.40219
rna29347	LAMA3	4.70364e-06	384.333	14.3333	4.85113
MSTRG.9599.5		4.91567e-06	252.333	93.6667	1.43978
rna22627	LOC100058940	4.99938e-06	0.333333	40	-6.78485
rna48849	MPV17	5.16573e-06	106.333	39	1.46446
rna16220	POU2F1	5.40331e-06	154	0	9.7277
MSTRG.22383.17		5.41634e-06	522.333	0.666667	9.57607
MSTRG.24362.2		5.57084e-06	977	10.6667	6.66741
MSTRG.2683.2		5.6892e-06	3947.33	1297	1.66232
rna16868	LOC111773477	5.75499e-06	0.333333	60.3333	-7.32477
MSTRG.26896.24		5.97887e-06	137.667	1.66667	6.29523
rna41187	KLC2	5.97887e-06	0	67.3333	-8.55772
rna59579	DST	6.17326e-06	0	70	-8.46869
rna75076	LOC100060676	6.37195e-06	24.3333	0	7.06026
rna51221	MYRIP	6.72517e-06	1808.33	2.66667	9.42703
MSTRG.4052.14		6.76e-06	11.3333	2539	-7.88553
MSTRG.1620.4		6.82393e-06	453	3	7.25893
rna36789	BPTF	6.85999e-06	83.6667	0	8.85345
rna27889	LIF	7.01412e-06	63	7.33333	3.15007
rna27548	CABIN1	7.35763e-06	204.333	2.33333	6.57786
MSTRG.14483.2		7.78905e-06	167	3.33333	5.67259
rna18689	CSF1	8.08556e-06	54.6667	0	8.221
rna41885	GET4	8.58765e-06	49.3333	0.666667	6.22256
MSTRG.6635.1		8.72355e-06	653.333	224.333	1.55601
rna20881	IQSEC3	9.11864e-06	33.3333	0	7.51036
rna26770	TRIM66	9.19496e-06	36	0	7.63694
MSTRG.5354.17		9.55645e-06	709.333	0.666667	10.0851
rna44476	ZNF354A	9.72171e-06	781.333	1.66667	8.88507
MSTRG.26390.5		1.00847e-05	1181.33	467.333	1.3409
rna30083	LOC100051371	1.01003e-05	64.3333	2.33333	4.79128
rna61885	LOC111769994	1.01172e-05	0.333333	42.3333	-6.89054
MSTRG.2645.7		1.02531e-05	567.333	123.667	2.22921
MSTRG.1169.3		1.04699e-05	358.667	0.333333	9.99528
rna49999	FRMD4B	1.10921e-05	259.667	0	10.5006
MSTRG.14477.4		1.15135e-05	68.3333	16.3333	2.07412
rna24049	DCUN1D5	1.15737e-05	182.667	47	1.95578
rna50483	RAD54L2	1.19705e-05	602	0	11.7035
MSTRG.3837.2		1.23467e-05	183.333	596.333	-1.66371
MSTRG.18631.6		1.25025e-05	134.333	3.33333	5.32245
MSTRG.19532.1		1.26735e-05	2426	632	2.0002
rna38271	SYNRG	1.28463e-05	76.6667	13.6667	2.52269
MSTRG.17462.4		1.31529e-05	42.6667	0	7.88248
rna64694	TMEM229B	1.31601e-05	21.3333	0	6.87721
MSTRG.10967.1		1.43443e-05	236	0	10.3567
rna32595	LOC102149977	1.44942e-05	19.6667	0	6.75858
rna36988	CDC27	1.45385e-05	199	0	10.0983
MSTRG.26808.1		1.46656e-05	14.3333	310.333	-4.41754
MSTRG.13698.18		1.53473e-05	0	181	-10.0598
rna60149	MAU2	1.57084e-05	1.33333	847	-9.30266
rna2454	OGDHL	1.66349e-05	7	535	-6.19609
MSTRG.12657.6		1.68718e-05	8	172	-4.37524
MSTRG.14018.1		1.71874e-05	1.33333	1231.33	-9.69101
MSTRG.23252.5		1.71874e-05	80.6667	10.3333	2.95662
rna36989	CDC27	1.74697e-05	75.3333	0	8.70238
rna64367	KTN1	1.74781e-05	18.6667	91	-2.23108
rna51273	GORASP1	1.7904e-05	87.6667	0	8.90763
MSTRG.23721.20		1.82464e-05	35.3333	1.33333	4.78245
rna48992	CENPO	1.84502e-05	19.3333	0	6.73005
rna73080	PHF10	1.8869e-05	2	35	-4.13611
MSTRG.12173.2		1.91436e-05	24	0	7.04603
rna21378	LOC100063835	1.91436e-05	0	39.6667	-7.66732
MSTRG.10806.21		1.91845e-05	0.333333	972	-11.4794
rna74110	GK	1.91984e-05	0	36	-7.53861
MSTRG.7030.6		1.93247e-05	67.3333	0.333333	7.56995
MSTRG.17573.2		1.95024e-05	0.666667	50.6667	-6.20353
rna52251	ARHGEF26	1.95024e-05	24.6667	0	7.08008
rna38862	EMC6	2.0089e-05	16.6667	103.333	-2.61579
rna5902	VCPKMT	2.04419e-05	202	24.6667	3.06417
rna27982	KREMEN1	2.05092e-05	193.667	31.6667	2.60236
MSTRG.18966.1		2.05498e-05	54.6667	0.666667	6.35238
MSTRG.15723.4		2.05707e-05	5.66667	229.667	-5.3241
rna70924	ADSL	2.07946e-05	15.6667	667.667	-5.43415
rna66566	SVEP1	2.11601e-05	171	2.66667	6.03991
MSTRG.26808.4		2.1508e-05	96	388	-1.96712
rna21938	SENP1	2.15408e-05	6.66667	375.667	-5.81192
rna10600	LRRC36	2.17673e-05	77.3333	0	8.74301
MSTRG.1923.24		2.26177e-05	52.3333	0	8.16464
MSTRG.1279.17		2.26393e-05	1519	101.333	3.97177
MSTRG.28008.2		2.32289e-05	3.66667	287	-6.25545
MSTRG.21071.2		2.39002e-05	1.33333	51.6667	-5.26157
rna58992	KCNK5	2.52735e-05	285	497	-0.783646
rna2478	C1H10orf128	2.5968e-05	17.6667	0	6.6036
rna61197	RBBP9	2.82444e-05	17.6667	0	6.60314
MSTRG.2922.17		2.91326e-05	396.667	1.66667	8.01123
rna62605	LOC106782440	2.91559e-05	1	69.6667	-6.15417
MSTRG.25217.9		2.91624e-05	623.333	0.333333	10.7974
MSTRG.7066.7		2.934e-05	17.6667	0	6.60269
MSTRG.8291.14		2.934e-05	0.666667	63	-6.54499
rna76661	LOC111771889	2.934e-05	0.333333	34	-6.56984
rna77293	LOC111772162	2.934e-05	0.333333	33.6667	-6.55285
rna49948	PPP4R2	2.94686e-05	963	2.66667	8.52401
rna1503	SLC16A9	2.94785e-05	70	0.333333	7.61883
MSTRG.7047.1		2.95721e-05	223.667	47	2.28148
rna66280	TMOD1	2.99354e-05	30.3333	2	3.96553
MSTRG.20417.3		3.03721e-05	96.6667	1	6.69251
MSTRG.1895.2		3.06063e-05	56.3333	1	5.83535
MSTRG.11514.2		3.30711e-05	3738	10599.3	-1.45419
rna58881	MAPK13	3.4523e-05	1	424	-8.75577
rna58401	LOC106782293	3.57144e-05	0	26.3333	-7.19259
MSTRG.10834.44		3.70455e-05	115	0.666667	7.46448
MSTRG.1320.2		4.01949e-05	45.6667	1775.67	-5.2118
rna73564	PHACTR2	4.01949e-05	0	458.333	-11.3494
MSTRG.10962.5		4.02621e-05	262.333	7.33333	5.22004
rna42709	AUTS2	4.02967e-05	110	0	9.24948
rna5901	VCPKMT	4.08924e-05	8	40	-2.30358
MSTRG.15596.2		4.11296e-05	670.333	0	11.8389
rna6619	MED8	4.11296e-05	31.6667	0	7.45354
rna60001	KCNN1	4.25113e-05	45.6667	0	7.96288
MSTRG.149.4		4.30318e-05	268.333	22	3.67706
rna42042	WIPI2	4.46463e-05	1025	693.667	0.580551
MSTRG.27530.1		4.555e-05	1	512	-9.06421
MSTRG.681.6		4.66835e-05	1564.67	73.3333	4.50647
rna7843	UBXN10	4.90184e-05	8.66667	552.667	-6.03317
MSTRG.13977.1		4.91406e-05	92	3.33333	4.82921
rna10697	SLC7A6	4.95248e-05	27.3333	0.333333	6.2687
rna71076	CYP2D50	4.98176e-05	0	24.3333	-7.08022
MSTRG.10985.1		5.10491e-05	27	0	7.21911
rna50993	ZDHHC3	5.14296e-05	152	6.66667	4.59922
rna63917	C23H9orf72	5.2246e-05	1	353	-8.48513
MSTRG.3930.1		5.24965e-05	30	2	3.92128
MSTRG.15261.15		5.2995e-05	254.667	0	10.4324
MSTRG.3661.1		5.31861e-05	2.66667	26.3333	-3.29116
MSTRG.16774.2		5.34499e-05	96.3333	0	9.05246
MSTRG.8448.1		5.92949e-05	0.333333	45.3333	-7.02714
MSTRG.1097.6		6.22389e-05	15.3333	0	6.3988
rna4193	MINDY2	6.34282e-05	15	0	6.36664
MSTRG.4274.8		6.44824e-05	423.333	66	2.6399
MSTRG.5466.4		6.54516e-05	1	1287	-10.4096
MSTRG.25362.4		6.57521e-05	0.333333	60	-7.38217
MSTRG.27075.4		6.57521e-05	77.3333	9.66667	3.0221
rna13612	CDK13	6.68505e-05	1	455.667	-8.88649
MSTRG.13022.1		6.74279e-05	1337.67	1	10.2816
MSTRG.19531.8		6.76148e-05	46.3333	0	7.98982
MSTRG.26107.39		6.8016e-05	0	245	-10.2777
MSTRG.6490.9		6.99398e-05	1	34.6667	-5.09437
MSTRG.817.4		6.99398e-05	1319	4.66667	8.16143
rna42468	TRIM56	7.05179e-05	171.667	63	1.4714
rna66237	LOC100066059	7.05179e-05	54.6667	0	8.24699
MSTRG.15917.11		7.13373e-05	35	0.333333	6.62593
MSTRG.13408.2		7.74198e-05	1	505.333	-8.97934
MSTRG.15225.7		7.74198e-05	550	1220.33	-1.11623
MSTRG.9276.8		8.09048e-05	1	376.667	-8.39872
rna41794	PTDSS2	8.14986e-05	54.3333	3.33333	4.11183
rna69332	GTF2E2	8.23738e-05	0	72.6667	-8.72354
MSTRG.12411.5		8.25805e-05	1.66667	83.3333	-5.56287
MSTRG.20754.3		8.42555e-05	1	996.333	-9.96353
MSTRG.24044.1		8.46972e-05	161	0.333333	8.83071
rna67252	GOLGA2	8.85887e-05	37	2.33333	3.99854
rna61505	ADAM33	8.86924e-05	44.3333	5.33333	3.04045
rna18422	ATP1A1	8.91882e-05	15025.7	10024.3	0.603358
MSTRG.19858.3		9.20358e-05	261	1188	-2.15099
rna75560	ELF4	9.25334e-05	98.3333	0	9.08786
MSTRG.13399.7		9.46639e-05	113.333	2	5.79108
MSTRG.15130.36		9.48667e-05	30.3333	0.666667	5.51588
rna18615	WDR77	9.56821e-05	793	1338.67	-0.730552
rna22135	DIP2B	9.60086e-05	45.6667	0.333333	7.01046
MSTRG.13968.12		9.73062e-05	381.667	0	11.0466
MSTRG.10169.19		9.84814e-05	187	0	10.0285
rna28569	KDM2B	9.84958e-05	81.6667	3.33333	4.65817
MSTRG.6029.15		0.000102055	117	0	9.3138
MSTRG.29421.1		0.000102112	37	138.667	-1.9052
MSTRG.5130.2		0.000102215	4299.33	1789	1.31233
MSTRG.19818.2		0.000103134	871.667	312.333	1.4755
MSTRG.12970.3		0.000103873	32.3333	164.333	-2.29133
MSTRG.5898.9		0.000103873	28.3333	0	7.28659
rna15874	LMBR1	0.000104189	408.333	16.3333	4.67437
rna51082	POMGNT2	0.000109671	8.66667	38.6667	-2.14393
rna2069	TMEM254	0.000109687	156.333	1495.33	-3.17557
MSTRG.13885.2		0.000110884	967.667	372.667	1.42239
MSTRG.5067.7		0.00011379	1399.67	2	9.45362
rna40524	PATL1	0.000117989	59.3333	0	8.35477
rna38997	INCA1	0.000119796	0.333333	29.6667	-6.35876
rna52142	ANKUB1	0.000119983	21.3333	0	6.87455
rna35021	EPHA7	0.000120257	698	1	9.4851
rna35189	SESN1	0.000120257	4.66667	841.667	-7.42639
MSTRG.933.22		0.000120836	0	123.667	-9.45406
rna17204	LY9	0.000120836	24.6667	0.333333	6.11909
rna8673	C2H1orf159	0.000123482	28.3333	0.333333	6.32519
MSTRG.1680.6		0.000124049	10.6667	84	-2.96554
MSTRG.12628.8		0.000124396	567.333	5	6.82963
rna63264	LOC102148975	0.000125233	15.3333	0	6.40166
rna50683	KLHDC8B	0.000125395	42	131.667	-1.62691
rna63010	PTCH1	0.000126297	503	1312.33	-1.35533
rna58654	DRB	0.000127341	0	24	-6.95927
rna21244	KLRD1	0.000131967	14.6667	0	6.3306
rna56153	CHRD	0.000134971	1	65.3333	-6.10143
rna1557	ZNF365	0.000136036	471.667	313	0.615526
MSTRG.26132.11		0.000136824	512	0	11.4636
MSTRG.10961.5		0.00014086	826	12	6.18887
rna10963	AARS	0.00014086	35.6667	3336.67	-6.60103
rna42707	AUTS2	0.000141195	107	0.333333	8.2476
MSTRG.25501.5		0.000142549	77.3333	0.666667	6.89669
MSTRG.1341.7		0.000145119	151	1	7.20988
rna68618	IGSF5	0.000156688	27.3333	0.333333	6.27184
MSTRG.22115.8		0.000163593	735.667	137.333	2.4224
rna56129	EIF4G1	0.000165369	75	2875	-5.16288
MSTRG.10806.15		0.000166299	344.667	2	7.56132
rna70711	KCTD17	0.000167447	27	2.66667	3.35909
rna46044	APC	0.000167767	315.667	0	10.7819
rna64566	ZBTB25	0.000167767	28.3333	1	4.81056
rna10241	CHD9	0.000169044	209	0.333333	9.18824
MSTRG.6828.2		0.000185801	936	20	5.56985
MSTRG.13809.1		0.000187063	439.333	71.3333	2.61821
rna64873	PAPLN	0.000189695	266.333	0	10.5032
rna30156	LOC106780959	0.000194265	1.66667	22.3333	-3.71688
rna66632	SNX30	0.000195484	0	14.6667	-6.27584
MSTRG.27922.5		0.00019671	0	14.3333	-6.26131
rna49892	ITPR1	0.000201346	0.333333	547.333	-10.5981
rna19084	ZNF644	0.000202779	165	4.66667	5.2285
MSTRG.5530.3		0.000204606	0.333333	493.333	-10.3613
rna47155	INPP4A	0.000206075	28	0	7.27477
rna18569	MOV10	0.000206283	58.6667	1.33333	5.5119
rna62505	ADNP	0.000210541	231.333	3.33333	6.25908
MSTRG.8750.3		0.000211672	1.33333	416.667	-8.23505
rna28901	ZNF605	0.000212292	419.333	0	11.1561
rna33097	XRCC1	0.000216808	0	12.3333	-6.04118
MSTRG.7228.4		0.000222625	2	201	-6.72145
rna69583	CFAP97	0.000223059	209.333	0.666667	8.21401
MSTRG.17000.8		0.000229064	209.333	2	6.74845
rna62137	RPRD1B	0.000229909	27.6667	0.666667	5.38906
rna36369	TRIM65	0.000231079	40	0.666667	5.94473
rna63145	GKAP1	0.000231099	32.6667	93.3333	-1.50664
MSTRG.2339.1		0.00023659	1990	906	1.16587
MSTRG.6094.43		0.00023736	41.3333	0.333333	6.87796
rna61455	RNF24	0.00023736	4.66667	473	-6.66646
rna60044	LOC102150725	0.000239134	25.6667	0	7.15177
rna26209	PAAF1	0.000242434	283.667	35.6667	2.95759
MSTRG.28052.1		0.000246055	145.333	0	9.63536
MSTRG.27624.5		0.00024606	23.3333	0	6.99409
rna37653	MLLT6	0.000253524	1.66667	262	-7.19739
rna70512	WASHC4	0.000255591	424	0.666667	9.41419
MSTRG.1621.27		0.000259921	0.333333	412.333	-10.0672
MSTRG.7476.3		0.000261129	19	716.667	-5.13641
rna50880	SETD2	0.000264809	46.3333	0.666667	6.12827
rna7315	PHACTR4	0.000264809	241.333	1.66667	7.15059
MSTRG.20103.4		0.000265207	30	0	7.35596
MSTRG.11165.7		0.000266546	266.667	1.33333	7.55172
MSTRG.24582.4		0.000267578	2	740	-8.47502
rna33	FUOM	0.000280381	72.3333	3.66667	4.23977
MSTRG.256.2		0.000283416	440.333	0	11.2425
MSTRG.19103.7		0.000285199	214.333	0	10.2108
rna20036	OBSL1	0.000285842	14.6667	0	6.33261
rna28682	PITPNM2	0.000285948	362.667	1.33333	8.15797
rna7520	MTFR1L	0.000289315	219.667	541.333	-1.27805
MSTRG.8165.6		0.000290764	2.33333	496.333	-7.62019
rna56152	CHRD	0.000293814	0.666667	36.3333	-5.80116
MSTRG.21096.6		0.000294834	0	405	-11.0411
MSTRG.642.2		0.000311355	25.3333	0	7.13386
rna46631	COL4A3BP	0.000330499	415	0	11.1756
rna34986	ANKRD6	0.000331527	26	0	7.16336
MSTRG.25296.7		0.000339192	194.333	0	10.0694
rna36039	SLC38A10	0.000342588	0	57.3333	-8.38163
rna63388	ALDH1A1	0.000344901	12397	23709.7	-0.918466
rna18258	ITGA10	0.000345381	11.6667	0	6.00109
MSTRG.22269.6		0.000354493	1429.67	708	1.04427
MSTRG.2645.6		0.000357845	43.6667	105	-1.23667
rna66641	ZFP37	0.000357845	1	27.6667	-4.74393
rna19355	ST6GALNAC3	0.000363891	354.333	747	-1.05558
MSTRG.3895.4		0.000365808	2	631	-8.25297
rna12271	REST	0.000365808	4.33333	603	-7.1814
MSTRG.2645.10		0.000367044	326.667	72.6667	2.19044
rna33405	MEIS3	0.000375157	51	7	2.87047
MSTRG.15876.1		0.000381699	237.667	0.666667	8.43684
MSTRG.16196.3		0.000396919	0	73.6667	-8.75076
MSTRG.13784.16		0.000401514	0.666667	331.333	-9.00829
rna55694	LOC111769002	0.000402831	20.3333	0.333333	5.8412
rna58735	SYNGAP1	0.000408348	11	0	5.91979
MSTRG.21927.2		0.00041242	10.3333	77.3333	-2.86135
MSTRG.2722.7		0.000412978	517.667	9.66667	5.77721
MSTRG.4260.2		0.00041866	360.667	0	10.9429
MSTRG.6407.2		0.000419243	554	277.333	1.02686
rna44691	CPEB4	0.000419916	1.33333	355.333	-8.16551
MSTRG.6815.3		0.000420711	18	606	-4.93099
MSTRG.17736.5		0.000424404	55.6667	0	8.24454
rna851	ELOVL3	0.000431142	110	376.333	-1.76964
MSTRG.16842.1		0.000434572	2196.33	7.33333	8.37063
MSTRG.7016.1		0.000441292	6	1336.67	-7.85454
rna70747	CARD10	0.000441292	379.333	6.66667	5.75131
MSTRG.11720.8		0.00044186	631	1675.67	-1.3819
rna58430	LOC100049798	0.000442296	10	48.6667	-2.23776
rna7905	IFFO2	0.00045248	17.3333	0	6.57793
rna8320	LOC111770192	0.00045248	0	11.3333	-5.91759
MSTRG.15791.1		0.000453368	65.6667	12.3333	2.4197
MSTRG.23349.6		0.000462969	80	1	6.35186
MSTRG.8998.8		0.000463901	4	124.667	-5.00613
MSTRG.16245.3		0.000478238	10	82.6667	-3.08115
rna57383	FARS2	0.000478238	3	36	-3.55402
rna8376	GPR153	0.000481167	1.66667	173.667	-6.78777
rna70287	CFAP54	0.00048539	24.3333	0	7.0765
MSTRG.853.1		0.000495655	66	278.667	-2.01507
MSTRG.11869.7		0.000496075	103	0	9.14757
MSTRG.3831.1		0.000499752	303.667	0	10.6882
MSTRG.1801.8		0.000500909	10	38.3333	-1.90912
rna66654	SLC31A1	0.000506096	4156	7635.67	-0.873108
rna1359	PANK1	0.000517356	389.667	912.333	-1.1884
rna12562	APBB2	0.000527758	288.667	0.333333	9.67715
MSTRG.10692.8		0.000528587	350.667	16.6667	4.4094
MSTRG.21956.26		0.000528587	36.6667	410.667	-3.48794
MSTRG.2169.11		0.000534914	0	11	-5.88433
rna4482	SEMA6D	0.000541291	0	86.3333	-8.917
rna53630	CHAMP1	0.000542133	0	163.667	-9.83716
rna10626	RIPOR1	0.000542624	1.66667	113.667	-6.01756
rna22403	PCBP2	0.000553908	59	127	-1.07648
rna58118	TRIM27	0.000558604	418.667	1050.33	-1.33693
MSTRG.6017.2		0.000565591	0.666667	36.6667	-5.73714
rna75099	ZMAT1	0.000566386	0	10.3333	-5.7874
rna51496	GPD1L	0.00056808	3200.67	4590.33	-0.496616
rna18685	CSF1	0.0005682	21.6667	172.667	-3.00931
rna53331	STK24	0.0005682	2771.67	2029	0.471373
rna12679	TBC1D1	0.000581171	5.33333	238	-5.60007
rna26916	ARNTL	0.00059076	46.3333	4.33333	3.44422
rna48785	PPP1CB	0.000597023	4605	1337.33	1.84825
rna613	TCF7L2	0.000599178	10.3333	0	5.82624
rna67355	NUP188	0.000599195	0	55	-8.08801
MSTRG.18315.2		0.000604414	76	171.667	-1.15508
rna41019	BATF2	0.000605898	0	40	-7.79957
rna1188	SORBS1	0.000607359	97	0	9.07257
MSTRG.2953.5		0.000609918	276	0.333333	9.58997
rna6617	MED8	0.000612541	0.333333	24	-6.09256
MSTRG.23437.9		0.000616244	297.667	0.333333	9.70478
MSTRG.945.9		0.000618752	512.667	1.33333	8.62564
rna72078	CELF2	0.000620068	11.6667	0	6.00559
MSTRG.15061.3		0.000645986	24	93.6667	-1.91672
rna42477	PLOD3	0.000647752	9.66667	710.333	-6.11771
rna24013	CEP126	0.000656968	21	0.666667	5.01067
rna49273	TAF1B	0.000659027	0	16.3333	-6.49951
rna3213	MTMR10	0.000684571	84	0	8.86045
MSTRG.2230.1		0.000689522	28.3333	1693.33	-5.94728
rna36788	BPTF	0.000701845	88.6667	1.33333	5.98154
MSTRG.4055.4		0.000722389	251	2	6.96775
MSTRG.9886.1		0.000726864	3563.33	7017.67	-0.944169
MSTRG.7550.8		0.000743886	12	57.6667	-2.23068
MSTRG.15130.93		0.000749053	15.3333	0	6.40242
rna66297	TRMO	0.00075179	96.6667	26	1.90895
MSTRG.15239.2		0.000767583	31.6667	87.3333	-1.44521
MSTRG.6355.8		0.000778635	180	0	9.93094
rna67254	GOLGA2	0.000779862	56	2.66667	4.37532
MSTRG.13365.23		0.000788976	209	3.66667	5.85307
rna54497	COBLL1	0.000801318	0	120	-9.3206
MSTRG.19003.12		0.000801823	2.33333	144.667	-6.08402
rna62952	LOC111770124	0.000835324	0	10.3333	-5.8091
rna14631	RP9	0.000848209	234.667	827.667	-1.84576
MSTRG.23874.12		0.0008511	94	0.333333	8.04975
MSTRG.20379.27		0.000861195	390.667	1.33333	8.27922
rna21829	IRAK4	0.000875626	77	0	8.71072
MSTRG.12997.5		0.000877263	4.66667	803.333	-7.3142
MSTRG.27159.30		0.000877263	103.333	1.66667	5.98887
MSTRG.27056.2		0.000881659	41	0	7.83166
rna18017	PI4KB	0.000884978	76.6667	528	-2.77826
MSTRG.22379.6		0.000893826	0	134.667	-9.45636
MSTRG.15226.5		0.000899839	202.667	21.3333	3.33868
rna41004	ATG2A	0.000910943	225	7.66667	4.85802
rna20087	CUL3	0.000922795	97.6667	622.333	-2.71478
MSTRG.17866.13		0.000928749	1.33333	78.6667	-5.91086
MSTRG.1098.1		0.000929663	107	41.3333	1.39302
rna21243	KLRD1	0.000931615	9.66667	0	5.72942
rna36742	CEP112	0.000937373	0	17.6667	-6.52316
MSTRG.7477.8		0.000950301	390	2.33333	7.54943
MSTRG.21875.2		0.000992692	561.333	6823.33	-3.61129
MSTRG.20705.10		0.000997946	75	0.333333	7.72622
rna66573	LPAR1	0.0010091	181	0	9.95537
MSTRG.4457.40		0.00101229	984.333	4.66667	7.85013
MSTRG.11949.23		0.00101273	0	26	-7.11332
rna60084	KLHL26	0.00104178	7	176	-4.62882
MSTRG.17865.15		0.00104302	1	100.667	-6.57673
MSTRG.21954.5		0.00106001	13.3333	327.667	-4.63964
rna21889	PCED1B	0.00108046	18.3333	1	4.21685
MSTRG.7800.3		0.00109268	0	151.333	-9.8025
rna52318	PSPC1	0.00111262	90	4	4.52517
rna26124	MAP6	0.00111509	9.33333	0	5.68219
rna30064	ZCCHC2	0.00112389	0	26	-7.16385
MSTRG.23062.3		0.00112438	353	1.33333	8.11456
MSTRG.27476.1		0.00112438	25.3333	1404	-5.83219
rna38172	CLTC	0.00112554	1.33333	183.333	-7.1855
rna42740	RABGEF1	0.00112554	85.6667	326.667	-1.88486
rna45451	PSD2	0.00112901	0.333333	40	-6.8208
rna21999	ADCY6	0.00112981	629	98	2.6722
MSTRG.9976.3		0.00116552	116	23	2.39336
MSTRG.20827.16		0.00117259	565	1.66667	8.56114
MSTRG.11863.4		0.00118553	19	151.667	-2.95221
rna1938	AP3M1	0.00123801	343	11.6667	4.95358
MSTRG.3443.2		0.00125809	166.667	1	7.38534
rna65874	BAG5	0.00126584	181.333	0.333333	9.00986
rna61569	LOC111770078	0.00126792	1	17	-4.07561
rna67525	PRRT1B	0.00126845	27	0	7.22834
rna17473	PEAR1	0.00129686	33.6667	0	7.53716
rna43081	LAT	0.00129686	142	1	7.16244
MSTRG.10768.12		0.00130213	149.667	0	9.67008
rna72079	CELF2	0.00130594	10	0	5.78298
MSTRG.17865.6		0.00134553	0	159.667	-9.68876
rna66040	PIGO	0.00136599	2.33333	342.333	-7.33976
MSTRG.2156.6		0.00136637	27	228	-3.03205
rna67889	ABCA2	0.00136762	140.333	1.33333	6.7554
rna22291	LOC106783330	0.00137681	0	9.33333	-5.63185
rna8247	PIK3CD	0.00141167	287.667	0.666667	8.85117
rna6661	LOC100147151	0.00142874	43387.7	61198	-0.466774
rna55653	VEPH1	0.00143593	0	49.6667	-7.96428
rna56736	LSAMP	0.00144418	0.333333	267.333	-9.67808
rna72852	LOC111771299	0.00144733	0	10.3333	-5.80609
rna74115	TAB3	0.00145374	356.333	14	4.78677
rna65021	ACYP1	0.00146365	71.3333	15.3333	2.24626
rna32419	ZBTB32	0.00146964	12.6667	0	6.11542
MSTRG.21377.3		0.0014718	1	407.333	-8.67339
rna904	BTRC	0.00147625	139	0	9.56555
MSTRG.6621.4		0.00150286	1769.33	2.33333	9.603
rna12126	RUFY3	0.00150403	124.667	2.66667	5.64914
MSTRG.3587.7		0.0015116	317	8	5.37346
rna58515	MSH5	0.00151254	80.6667	0	8.78439
rna35519	RNF146	0.00151796	0.333333	56.6667	-7.33396
MSTRG.4681.17		0.0015188	350.333	5	6.20798
rna8817	LOXL2	0.00152177	25.3333	0.333333	6.15171
rna43400	GPRC5B	0.00152563	807.333	299.333	1.43258
rna37486	RARA	0.00153521	13	0	6.16411
MSTRG.14034.4		0.00154928	9	138.667	-3.96898
rna69194	NSD3	0.00156465	164	1.33333	6.92577
MSTRG.2961.2		0.00156933	201.333	2	6.69582
rna16006	LRRN2	0.00158658	0.333333	135.333	-8.63801
MSTRG.28212.24		0.00160449	131.667	0	9.50826
MSTRG.24463.6		0.00161948	0	28.6667	-7.22008
rna55156	DNAH7	0.00162583	34.3333	0	7.57418
MSTRG.14783.8		0.00165913	11.3333	0	5.95517
MSTRG.11323.9		0.00168051	28	0	7.25217
MSTRG.21089.8		0.00168635	1959.67	1281.67	0.632096
rna29924	TCF4	0.00168864	0	9.33333	-5.62319
rna30192	ZNF407	0.00168864	71.3333	0	8.62436
rna22325	CSAD	0.00168979	28.3333	0	7.27029
MSTRG.8199.20		0.00169155	1841.33	920.333	1.01405
MSTRG.13628.13		0.00171648	5.33333	271.333	-5.65409
MSTRG.6023.1		0.00171972	27.6667	3.33333	3.09626
rna45906	LOC102150553	0.00172145	0	8.66667	-5.52368
MSTRG.10768.17		0.00173061	86.3333	0	8.87416
rna7936	RCC2	0.00174339	188.333	2.66667	6.17113
rna37363	CNP	0.00175331	147.667	336.333	-1.1461
MSTRG.27504.3		0.00175335	1	149.333	-7.2199
rna56341	OPA1	0.00176604	454	216.333	1.09681
rna73882	PIGA	0.00177808	8.66667	0	5.57484
rna26305	ANAPC15	0.00178033	0.333333	17.6667	-5.61826
MSTRG.8909.1		0.00179941	488	229.333	1.10286
rna51760	SH3BP5	0.00179973	134.667	0	9.51309
rna14147	DLX6	0.00181051	3301	4596	-0.462211
rna70941	LOC102151062	0.00182034	1	18.6667	-4.17426
MSTRG.10367.11		0.00184534	135.667	46.6667	1.53618
MSTRG.26559.6		0.00186983	65.6667	0	8.49816
rna53690	AMMECR1L	0.00190118	0	142.667	-9.70494
MSTRG.3443.6		0.00196278	210	0.666667	8.33291
rna49308	KIDINS220	0.00197353	120	0	9.37984
MSTRG.26446.6		0.00197925	203.667	378	-0.875208
MSTRG.24805.8		0.0019821	8.66667	0	5.57353
MSTRG.2741.3		0.0019821	7.33333	173	-4.52266
rna412	MCMBP	0.0019821	335.667	677.667	-1.0063
rna39782	ABTB2	0.00199718	1.33333	180	-7.12811
MSTRG.18666.4		0.00200037	10.6667	0	5.86722
rna45192	SPINK7	0.00200037	90.3333	466.667	-2.39267
MSTRG.5070.3		0.00200639	2007	606	1.78884
MSTRG.16422.2		0.00203382	415.333	25.3333	4.07236
MSTRG.14939.33		0.00205021	0	36.6667	-7.52842
MSTRG.23093.4		0.0020642	84	3.33333	4.77763
MSTRG.14477.3		0.00207149	221.667	81.6667	1.4515
rna51955	ESYT3	0.00207452	79.3333	37.6667	1.10161
MSTRG.16116.7		0.00209818	152.667	1.66667	6.54313
rna35585	EPB41L2	0.00209818	29.3333	0.666667	5.48891
rna5981	FRMD6	0.00209818	103.667	0.333333	8.18604
MSTRG.6490.8		0.00209999	0.666667	138	-7.54446
rna46554	LOC100073265	0.00209999	17.3333	0	6.565
MSTRG.15548.7		0.00210774	1119.67	130	3.0692
MSTRG.18753.2		0.00211784	1.33333	140.333	-6.7847
MSTRG.10768.19		0.00217145	74.6667	0	8.66473
MSTRG.26908.1		0.00220518	102.333	41.3333	1.34537
MSTRG.22204.4		0.00220935	4.33333	21	-2.25416
MSTRG.10768.20		0.00223864	140.333	0	9.57373
rna73435	PPP1R14C	0.00223864	84.3333	27.6667	1.6354
MSTRG.6462.7		0.00227385	1.66667	71.3333	-5.45048
rna12842	DCAF16	0.00227594	87	4	4.55656
MSTRG.16791.3		0.00229768	137.667	370	-1.41131
rna3856	ANP32A	0.00231722	19.3333	0	6.74612
rna56511	OSBPL11	0.00233492	103.333	2.33333	5.51198
MSTRG.16504.10		0.00234027	143.667	0.666667	7.79717
rna66240	LOC100066059	0.0023406	41.6667	1.33333	4.9084
rna35989	ALYREF	0.0023577	0	8.66667	-5.55391
rna65932	C24H14orf180	0.00236866	13.6667	109	-2.99167
rna32568	LOC100062286	0.00236914	2	36.6667	-4.24662
rna51858	AMOTL2	0.00238428	178.333	0.666667	8.18942
MSTRG.20994.1		0.00242449	5359	3516.33	0.640233
MSTRG.28342.3		0.00244218	191.667	68.6667	1.51605
MSTRG.19258.9		0.00244771	3.66667	784	-7.68563
rna53025	NAA16	0.00245106	45.3333	0	7.9781
rna1434	SGMS1	0.00245652	143.333	2	6.04404
MSTRG.6945.1		0.00246896	184.667	56.6667	1.70726
MSTRG.3143.4		0.00250594	160.333	0.666667	7.86952
rna52424	MTMR6	0.00260395	938.667	201.667	2.22055
MSTRG.1487.3		0.0026106	0	132.667	-9.51117
rna23282	SBNO2	0.0026106	52	0	8.1636
MSTRG.12442.1		0.00263713	0	7.66667	-5.36186
MSTRG.24549.2		0.00263713	163.667	7	4.61409
MSTRG.22233.1		0.00264171	52.3333	15.6667	1.75418
rna67736	EGFL7	0.00264171	0.333333	16.3333	-5.49699
MSTRG.18887.11		0.00265949	74	8.33333	3.19166
MSTRG.12979.5		0.00266033	37.6667	0.333333	6.72239
MSTRG.27716.7		0.00267484	0	55.3333	-8.08024
rna58427	LOC100049798	0.00267484	7.66667	0	5.39586
rna61489	ADAM33	0.00267484	28.6667	0	7.30299
MSTRG.15480.7		0.00267568	0.666667	206.333	-8.29133
MSTRG.12173.3		0.00267818	13.3333	0	6.18813
rna46632	COL4A3BP	0.00267818	926.333	1728	-0.871901
MSTRG.14018.7		0.00269219	2.33333	219	-6.40675
MSTRG.23706.1		0.00270591	41.3333	137.667	-1.71386
MSTRG.8700.3		0.00270591	1059.33	243	2.10597
MSTRG.14018.5		0.00271522	1.66667	339.333	-7.5765
MSTRG.6705.1		0.00271522	189.333	2.66667	6.24505
MSTRG.2243.14		0.00274623	93	0	8.98568
MSTRG.20550.2		0.00283426	256.333	0.666667	8.7079
MSTRG.3472.1		0.00283426	31.3333	3.33333	3.30483
rna71092	TCF20	0.00283426	8.33333	264.333	-5.06518
MSTRG.7705.30		0.00292534	167.333	0.666667	7.97603
MSTRG.7712.1		0.00292644	48.3333	0	8.0618
rna897	FBXW4	0.00293999	288.333	17.6667	4.11032
MSTRG.5251.13		0.00294127	213.667	2	6.84515
MSTRG.10683.8		0.00294451	4	101.667	-4.74755
rna29778	DYM	0.00295711	0.333333	128.667	-8.41522
rna8242	PIK3CD	0.00297048	10.6667	165.333	-3.96069
rna16249	DCAF6	0.00300278	0	93	-9.05213
rna1465	LOC106782059	0.00300763	56.3333	135.667	-1.264
MSTRG.19860.1		0.00301779	65	154	-1.21654
rna24082	MSANTD4	0.00303028	86.3333	0	8.87717
MSTRG.17563.1		0.00307622	1005.67	3224.67	-1.69841
MSTRG.1395.3		0.00309072	1.33333	214.333	-7.26416
rna29383	SS18	0.00312346	62.3333	0	8.44177
rna18686	CSF1	0.00314766	19.3333	270	-3.89581
rna10570	E2F4	0.00316932	84.3333	0	8.85957
rna46571	LHFPL2	0.00317427	133.333	2.33333	5.93552
MSTRG.20910.1		0.00323594	84.6667	0	8.85062
MSTRG.18987.11		0.00324288	92.3333	4.66667	4.33837
MSTRG.10033.20		0.00324637	111.667	4.33333	4.82949
MSTRG.19942.1		0.00324637	4633.67	9682.33	-1.01424
rna8297	ERRFI1	0.00324637	2831.33	1703.33	0.748289
rna61948	ACSS2	0.00324964	479	221.333	1.11149
rna73097	FRMD1	0.00324964	2.66667	53.6667	-4.42632
MSTRG.7573.10		0.0032711	0	9.33333	-5.67469
MSTRG.2169.3		0.00328677	134	49.6667	1.4558
MSTRG.11052.5		0.00328845	223.333	1.66667	7.12451
MSTRG.23058.3		0.00329463	53	132.333	-1.31228
MSTRG.5226.7		0.00330356	154.667	1	7.35062
rna75318	AMOT	0.00331397	1221.33	2089.67	-0.767407
rna18870	CDC14A	0.00332919	38	7.66667	2.35756
rna3154	ASB7	0.00334318	0.666667	191	-8.21969
rna5906	SOS2	0.00334318	77.6667	1	6.35591
rna13363	FAM185A	0.00335051	6.66667	56.3333	-3.11613
MSTRG.15477.3		0.00337011	72	4.33333	4.06424
rna71131	TTLL1	0.00337011	21.6667	0	6.88494
rna10266	LOC111772755	0.0033827	30.6667	2.66667	3.49197
MSTRG.24468.2		0.00340745	804.333	18.3333	5.43056
rna57060	TFG	0.00342925	0.666667	95	-7.07574
rna71897	PLXDC2	0.00348198	4130.67	1964.67	1.10865
MSTRG.10801.13		0.00348926	8	353.667	-5.32043
MSTRG.15696.1		0.00348926	312.333	3	6.83352
MSTRG.4600.4		0.00348926	16.6667	0	6.51222
MSTRG.14334.20		0.00349665	1235	19.6667	6.10635
MSTRG.8957.3		0.00350489	388	41	3.27234
rna59117	TAF8	0.00354258	5	320.667	-6.14002
rna14551	FKBP14	0.00356265	104	324.667	-1.60258
rna2055	ZMIZ1	0.00356265	10.3333	135.333	-3.78016
rna75959	MTM1	0.00356265	0	78	-8.62305
rna12124	RUFY3	0.00357098	42	2.66667	4.04952
rna369	NSMCE4A	0.00358896	385.333	1025	-1.42412
rna16538	RASAL2	0.00362869	70.6667	311.333	-2.1426
rna29775	DYM	0.00362869	770.667	1404	-0.850544
rna13155	ADD1	0.00368319	1734.33	66.6667	4.6799
rna15746	PRKAG2	0.00374651	25.6667	5.66667	2.18312
rna38669	GOSR1	0.00379898	54.6667	695.333	-3.74561
rna4173	FAM81A	0.00383501	169.667	2.66667	5.92942
MSTRG.22929.16		0.00383555	4	924	-7.79242
rna35054	KLHL32	0.00385656	18.6667	0	6.67155
MSTRG.6815.7		0.00387603	1315.67	26.3333	5.50626
rna66699	ZNF618	0.00390235	2	469.667	-7.83277
MSTRG.20861.1		0.00392923	12.6667	52.6667	-2.01682
rna8701	KLHL17	0.00393841	20.6667	57.6667	-1.44222
MSTRG.9926.3		0.0040344	2	74.6667	-5.24284
MSTRG.2169.10		0.00407141	0	8.33333	-5.51834
rna38758	RTN4RL1	0.00413519	328.333	602	-0.846976
rna9250	TMEM144	0.00414711	586.667	135.667	2.08067
rna22392	PCBP2	0.00417034	18.6667	1	4.27531
rna67890	ABCA2	0.00422543	112	1	6.84249
MSTRG.13704.7		0.00423085	653.333	6.33333	6.72417
rna17094	B4GALT3	0.00424538	323.333	4.33333	6.27411
rna70755	GGA1	0.00432754	5.33333	120	-4.56842
rna71144	SCUBE1	0.00433644	106.667	27	2.002
MSTRG.24587.1		0.00433814	4144	1807.67	1.25975
MSTRG.18863.7		0.00433822	291.667	1	8.33936
rna31407	SAMD12	0.00434609	69	0	8.56681
rna52071	C16H3orf58	0.00434949	1410	2736.33	-0.908901
MSTRG.20481.3		0.0043556	1912.33	450	2.16603
rna5103	TTC5	0.0043556	104.667	3.33333	5.03091
rna23963	FAM76B	0.00438374	301.667	5	6.01858
MSTRG.29186.9		0.00442392	93.6667	0.333333	8.04317
rna8749	FAM160B2	0.00442392	0	31.6667	-7.33218
MSTRG.3837.3		0.00446382	148.333	489	-1.70592
MSTRG.20705.22		0.0044762	1373.33	26.6667	5.53879
MSTRG.4600.7		0.0044762	35	0	7.57717
MSTRG.6019.1		0.0044762	49.3333	258	-2.39564
rna26422	MMP26	0.00448037	3685	7159.67	-0.947914
MSTRG.2902.5		0.00451064	2517	1185.67	1.13426
MSTRG.4664.3		0.0045686	40.6667	0	7.79806
rna21828	IRAK4	0.00459384	12.6667	265	-4.3824
rna59677	SMAP1	0.00459545	87.6667	2	5.48272
rna40408	UBE2L6	0.00462235	0	30.6667	-7.2817
MSTRG.2685.10		0.00463178	53.3333	216.667	-1.98966
rna22621	GDF11	0.00463304	247.667	627.667	-1.32938
MSTRG.7847.16		0.00465607	0	12.6667	-6.04135
rna19963	CFAP65	0.00467185	2.33333	41	-4.14697
MSTRG.15906.5		0.00470159	64.6667	2.33333	4.80874
rna23906	GPR83	0.0047048	433	205	1.09422
rna18580	ST7L	0.00473492	6.33333	240	-5.24077
rna35310	TUBE1	0.00473664	14.6667	112.333	-2.92336
rna75228	FRMPD3	0.00476254	351.333	131	1.45848
rna27619	ZNF70	0.004769	50.3333	2	4.71357
rna27689	TOP3B	0.00479046	15.3333	0.666667	4.53715
rna43630	ATF7IP2	0.00480172	0.333333	92	-8.0517
rna44696	LOC111767724	0.00486436	18.3333	0.333333	5.70381
MSTRG.12223.3		0.00486462	722	2501	-1.75083
rna44165	IFT140	0.0048829	95.6667	3.33333	4.85712
rna18687	CSF1	0.00493262	9.33333	199.333	-4.46161
rna1569	JMJD1C	0.0049683	134.333	1	7.0726
rna63791	HAUS6	0.00501453	130.333	8	4.07929
rna18495	OLFML3	0.00504551	734	2056	-1.48481
rna51044	ZNF445	0.00507786	16	556.333	-5.17186
rna25600	LOC100059554	0.00515297	80.3333	0	8.77603
rna23171	TMEM19	0.00515513	457.333	34.6667	3.62298
MSTRG.19924.7		0.00515514	579.333	3	7.75673
MSTRG.14475.1		0.00521915	540.333	217.667	1.34347
rna14674	KIAA0895	0.00522881	18	121.667	-2.79448
rna62204	CHD6	0.00526355	64.6667	474.667	-2.87506
MSTRG.16472.3		0.00526881	1.33333	69.3333	-5.66161
rna32707	HNRNPL	0.00528493	47.3333	942	-4.40659
rna73515	LOC102151064	0.00531277	0	8	-5.40807
rna21324	DUSP16	0.00534223	204.333	386.667	-0.908334
MSTRG.7746.7		0.00535524	2.66667	150	-5.91397
rna31211	LOC111774993	0.00535603	9.66667	0	5.7402
MSTRG.18449.5		0.00539443	0.333333	25.6667	-6.20968
MSTRG.22115.10		0.00539443	3.66667	287	-6.17186
rna7316	PHACTR4	0.00539443	88.6667	3.33333	4.72253
MSTRG.11980.22		0.00540979	1.33333	70	-5.77852
MSTRG.1362.6		0.00540979	107.667	0.333333	8.2713
MSTRG.16267.2		0.00553442	115.667	255	-1.11596
MSTRG.23055.2		0.00553788	844.667	5522.33	-2.63133
rna66690	RGS3	0.00553788	45.6667	1	5.56134
rna75277	ACSL4	0.0055399	3.33333	140	-5.50737
rna17492	CRABP2	0.00555474	277.333	858.333	-1.63977
rna76940	LOC100052576	0.00555474	99.3333	0.333333	8.15108
rna4600	LOC100056283	0.00557932	131.667	5.66667	4.58967
rna11424	GAS8	0.00559083	0.333333	96.6667	-8.15645
rna27769	PRR14L	0.00560007	75	1.66667	5.51338
rna58703	VPS52	0.00566787	0.666667	63.3333	-6.48385
MSTRG.25118.12		0.00569795	175.667	0.666667	8.16066
rna70537	TCP11L2	0.00569795	287	2.33333	6.94967
MSTRG.25044.1		0.00572365	12	0	6.03426
rna16302	LOC106783130	0.00573668	120.333	18	2.69897
rna6987	KIAA0319L	0.00574814	3	88.6667	-4.92268
rna22396	PCBP2	0.00574852	23.3333	0.666667	5.18148
MSTRG.7847.12		0.00575082	1.66667	50.6667	-4.94871
rna62523	ATP9A	0.00575082	2218.33	1201	0.917796
rna18140	CA14	0.00580993	12.6667	0.333333	5.16362
MSTRG.9830.16		0.00582167	248.333	100.667	1.30796
rna14783	TES	0.00582536	40.3333	6.66667	2.60944
MSTRG.11323.10		0.00585948	1	75.6667	-6.28135
rna22395	PCBP2	0.00585948	22.6667	0.666667	5.13902
MSTRG.20048.1		0.00589158	9700.67	6857.67	0.534356
rna47692	DCTN1	0.00590204	1411.67	2147.33	-0.572509
rna36229	TMC6	0.00591855	7.33333	0	5.33567
rna43554	MKL2	0.00592825	171.333	1920	-3.58553
MSTRG.17986.6		0.00594065	35.3333	1	5.19691
MSTRG.1515.13		0.00594087	125.667	0.333333	8.49379
MSTRG.6062.6		0.00600088	4.33333	159.333	-5.27625
MSTRG.5894.10		0.00602165	1015.67	95.3333	3.471
rna23403	MKNK2	0.00602165	3691.33	2636.33	0.512661
MSTRG.18109.6		0.00603047	55.3333	1	5.82525
MSTRG.1804.2		0.00605891	129	1	7.00736
MSTRG.20093.9		0.00613098	494.667	151.333	1.76657
MSTRG.20928.18		0.00613098	11	267.667	-4.51475
rna28599	WDR66	0.00618956	97.3333	0.333333	8.08383
rna37503	CASC3	0.00619253	756	2325.33	-1.56716
rna62583	CASS4	0.00619253	14	39	-1.45372
rna72265	WDR37	0.00619291	148	1.33333	6.91499
MSTRG.26566.3		0.00621832	132.667	66.6667	1.01755
rna67715	MRPS2	0.00621932	64.6667	460	-2.84942
rna1449	DKK1	0.00627297	303.667	57.3333	2.37803
rna38237	GGNBP2	0.00631016	52	0	8.16471
MSTRG.21922.4		0.0063343	291.333	605.667	-1.0178
MSTRG.12955.3		0.00633709	2.66667	152.333	-5.72625
rna31439	TAF2	0.00638992	36.3333	2	4.24916
MSTRG.25820.3		0.00641301	168.667	667.333	-1.93669
rna1191	SORBS1	0.00641301	25.3333	0	7.13325
rna55504	PARD3B	0.00641301	0.666667	50.3333	-6.32758
MSTRG.7286.1		0.00646044	11.3333	63.6667	-2.4859
MSTRG.10193.7		0.00649747	327.667	5.33333	6.09139
rna48197	CCDC88A	0.00656255	6.33333	0	5.1197
MSTRG.12608.1		0.00660878	1249.67	294	2.10289
rna76109	MECP2	0.0066224	1.33333	286.667	-7.77574
MSTRG.2422.7		0.00666182	0	34	-7.63668
MSTRG.14215.5		0.0067265	0.666667	82.6667	-7.03149
rna74240	MAOA	0.00673888	599	1268.33	-1.068
rna998	SLC25A28	0.00673888	7	85.3333	-3.56137
MSTRG.29186.11		0.0067745	150.333	0.666667	7.83783
MSTRG.13051.3		0.00679058	2	63.6667	-5.01497
MSTRG.22916.2		0.0068085	1.66667	18.3333	-3.48863
MSTRG.4702.4		0.00681021	156.333	44.3333	1.82791
MSTRG.21810.8		0.00681844	235.667	8	4.97226
rna57229	EXOC2	0.0068594	66	179.333	-1.4118
MSTRG.15085.2		0.00689368	1439.67	10.3333	7.28586
MSTRG.22472.18		0.00689368	97.6667	0.333333	8.10312
rna7149	DCDC2B	0.00689368	10.3333	0	5.83359
MSTRG.15846.11		0.00694978	148.667	1.33333	6.94646
MSTRG.14143.2		0.00699788	31.3333	125	-1.96734
MSTRG.13399.6		0.00699834	97.3333	1.33333	6.15816
rna45025	GM2A	0.00700296	6861.67	1086.33	2.65579
MSTRG.1749.18		0.00703301	14.6667	0	6.32069
rna6819	LOC100054282	0.00703619	0.333333	13	-5.20372
MSTRG.25838.4		0.00708307	4.33333	300.667	-6.248
rna45972	SEMA6A	0.00708562	138.333	566.667	-2.07389
MSTRG.22929.17		0.00709278	883.667	20.3333	5.59673
rna41739	AP2A2	0.00709278	336	1402.33	-2.09232
rna67635	STKLD1	0.00709278	8.66667	0	5.57037
MSTRG.4021.16		0.00711467	250.333	145.667	0.811816
MSTRG.21448.1		0.00713344	46	1	5.52694
rna69312	WRN	0.007162	66.6667	0.333333	7.56574
MSTRG.13977.2		0.0072804	76.3333	6.33333	3.64627
MSTRG.950.6		0.00739441	0	27	-7.23399
rna61864	ZNF341	0.00739626	1583.33	467.333	1.72768
MSTRG.28008.3		0.00741008	45	430	-3.19837
rna58487	BAG6	0.00743766	115.667	344.667	-1.56293
rna23964	FAM76B	0.00748719	109.667	2	5.88187
rna45026	GM2A	0.00749892	1646.33	214.667	2.95486
rna22398	PCBP2	0.00762247	18	0.666667	4.80063
rna51784	NEK11	0.00762247	20.6667	0	6.82916
rna52313	PSPC1	0.00762247	47.3333	0.333333	7.05412
rna73991	BCLAF3	0.00762247	21	0	6.86775
MSTRG.20379.5		0.00767613	1	68.6667	-6.13757
rna47662	PCGF1	0.00772405	79.3333	430.667	-2.34666
rna22397	PCBP2	0.00775985	17.6667	0.666667	4.77325
MSTRG.26338.9		0.00778918	109.333	2.66667	5.3927
MSTRG.25310.1		0.00780297	9.33333	38.6667	-2.05279
MSTRG.17736.4		0.00790805	198	11.6667	4.15738
MSTRG.3415.5		0.00790805	9.33333	1122.67	-6.87976
rna8321	VAMP3	0.00795318	21	2.66667	3.02567
MSTRG.25478.1		0.00795908	57.6667	0	8.2982
MSTRG.17073.1		0.00798985	58.3333	119	-1.01144
MSTRG.1987.7		0.007992	71.3333	170	-1.21472
rna63128	LOC102148033	0.007992	35	318.667	-3.2133
rna28308	PEBP1	0.0080055	5481	8867.33	-0.687615
MSTRG.15097.2		0.0080316	0.333333	106.667	-8.36199
MSTRG.24418.18		0.00812704	198.667	9.66667	4.45567
MSTRG.2863.14		0.00812704	4	272.667	-5.98919
MSTRG.27027.3		0.00814892	133.333	3.33333	5.39222
MSTRG.14906.3		0.00815451	855.333	56.3333	3.9522
MSTRG.27582.14		0.00820473	560.333	6.66667	6.55334
rna15904	WDR60	0.00822974	17.6667	0.333333	5.63701
rna4315	GNB5	0.00822974	238.667	665	-1.48258
MSTRG.5214.2		0.00824246	0.666667	73	-6.66992
rna23989	CCDC82	0.00824246	0	25.6667	-7.13153
rna23962	FAM76B	0.00825198	89	2	5.57684
rna65319	EFCAB11	0.00832432	0	6.33333	-5.0648
MSTRG.25425.4		0.00839926	24.6667	117	-2.2729
MSTRG.15130.101		0.00853152	0.333333	61.6667	-7.27623
rna37800	ITGA3	0.00853265	15.3333	259	-4.10252
rna53593	DCUN1D2	0.00855417	59.3333	1	5.91852
MSTRG.28341.3		0.00856203	380.667	100.333	1.97907
rna44404	CNOT6	0.00865943	3.66667	364.333	-6.55636
MSTRG.16754.4		0.00869543	3.33333	400	-6.76784
MSTRG.16088.2		0.00875844	6.66667	0	5.19639
rna67421	LOC106782571	0.00888249	0	7	-5.2026
rna46183	PAM	0.00897	0.666667	71	-6.78739
rna67560	DDX31	0.00905255	88	2.33333	5.13221
rna1179	SORBS1	0.00906786	195	1.33333	7.32087
rna66811	FBXW2	0.00908775	102	6.33333	4.09267
MSTRG.4429.4		0.00912653	74.6667	0	8.66145
rna15629	LOC100063777	0.00912653	0	8.33333	-5.46975
rna75319	AMOT	0.00912653	1197.67	2069.33	-0.750646
MSTRG.13196.2		0.00913094	1.66667	58.3333	-5.15226
rna31191	YWHAZ	0.00914156	1023.67	3686.67	-1.79354
rna61432	RASSF2	0.00914156	543	829.333	-0.586484
MSTRG.28418.11		0.00917334	322.667	5	6.02376
rna73623	PLCXD1	0.00917334	345.333	12.6667	4.74242
rna70200	LOC111771102	0.00917886	0	6	-4.9966
MSTRG.18556.2		0.00921292	63.6667	0.333333	7.502
MSTRG.26088.9		0.0093815	3	117.667	-5.38685
rna53677	SAP130	0.00940975	45	0.666667	6.13987
MSTRG.6295.5		0.00945917	757.667	71	3.48106
rna35497	TRMT11	0.00946594	1.66667	29.3333	-4.11674
MSTRG.21810.14		0.00971847	63	12	2.45162
rna40852	ATL3	0.0097302	151.667	1.66667	6.47923
rna2608	CCSER2	0.00973919	0.333333	24.3333	-5.99538
MSTRG.20928.16		0.00975719	2.66667	71	-4.77879
rna1129	ZNF518A	0.00980355	11.6667	0	6.01526
rna67669	LOC102149769	0.00981247	137.667	0.666667	7.72217
MSTRG.21456.2		0.00990274	2.33333	85.6667	-5.09078
MSTRG.373.17		0.00990274	100.667	428.333	-2.00641
rna22233	ATG101	0.00996186	122.333	391	-1.65729
rna18110	TARS2	0.00998403	153.333	3.33333	5.64364
rna74246	EFHC2	0.010007	92	1	6.65619
rna76700	LOC111767481	0.010007	2.66667	18	-2.71174
MSTRG.5560.3		0.0100164	54.3333	19.6667	1.48041
rna61868	RALY	0.0100164	57.3333	0.333333	7.32296
MSTRG.16818.4		0.0100535	59.3333	0	8.37249
MSTRG.23721.17		0.0101232	89	0	8.93073
rna8442	MEGF6	0.0102038	10.6667	0	5.86845
rna75536	SMARCA1	0.0102326	2.33333	24.3333	-3.37163
MSTRG.15483.11		0.0102942	164	4.33333	5.33301
rna10452	SETD6	0.0103215	20	0	6.79846
rna57260	SERPINB1	0.0103228	581.667	940.667	-0.685673
MSTRG.20563.9		0.010471	91.3333	1.66667	5.87075
rna11875	C3H4orf22	0.0104899	0	16	-6.42308
MSTRG.2431.18		0.0105063	63.6667	132.667	-1.02481
MSTRG.6018.2		0.0105063	25	816.667	-5.11346
rna27483	LOC100052724	0.0105078	7	0	5.27055
rna57641	SOX4	0.0105138	1978.33	3141.33	-0.633298
rna29331	DLGAP1	0.0107173	111	698.667	-2.70542
rna23627	DPP9	0.0107244	80	3	4.75541
MSTRG.16069.12		0.0107479	1546.33	2627.67	-0.752549
rna75143	LOC100630227	0.0107479	878.667	1894.33	-1.11877
rna67544	NTNG2	0.0108517	0	20.6667	-6.80574
MSTRG.24767.4		0.0109169	28.6667	116.667	-2.03189
rna17518	NAXE	0.0110138	323.667	992.333	-1.60743
rna26701	CYB5R2	0.0110283	25.6667	81	-1.66753
MSTRG.10367.10		0.0110443	12.3333	40.3333	-1.71561
MSTRG.4951.2		0.0110476	62	0.666667	6.56635
rna72644	DUSP10	0.0111088	32.3333	0.333333	6.49995
rna50259	HESX1	0.0111625	5.66667	0	4.96096
MSTRG.17747.8		0.0111714	123	1.66667	6.29369
rna45287	FGF1	0.0112113	0	12.6667	-5.9965
MSTRG.9086.8		0.0112488	0.666667	36.3333	-5.65725
MSTRG.10436.4		0.0115198	20.3333	63	-1.60583
MSTRG.22390.2		0.011533	8.33333	534	-5.9814
rna69167	TACC1	0.0116294	6.33333	0	5.11979
rna35345	COL10A1	0.0116327	0	5.66667	-4.91868
rna44323	LUC7L	0.0116327	1	61.3333	-6.01846
MSTRG.1609.11		0.0116378	65.3333	1	6.09148
MSTRG.22913.1		0.0116567	16.6667	0.333333	5.56201
MSTRG.26480.21		0.0116567	8	98	-3.71229
rna51068	ANO10	0.0116567	0.333333	25	-6.14433
MSTRG.20350.1		0.0116638	578	311.667	0.936779
rna8816	LOXL2	0.0117127	7.66667	141.333	-4.17755
MSTRG.720.10		0.0117372	4.33333	54	-3.5595
rna23988	CCDC82	0.0117372	0	24.6667	-7.08439
MSTRG.19177.8		0.0117816	6	145.667	-4.55612
MSTRG.8216.19		0.0117816	1	105.333	-6.67348
rna47073	TBC1D8	0.0118028	132.333	4	5.15372
MSTRG.11194.1		0.0119677	2460.67	1174	1.09861
MSTRG.19858.4		0.0119677	194.667	728.333	-1.86102
MSTRG.16376.2		0.0119845	4.33333	122.667	-4.95055
rna22385	PCBP2	0.0120247	25.6667	1.33333	4.3506
rna69513	TLR3	0.0120628	62.3333	1.66667	5.24639
MSTRG.11281.2		0.0123473	1801.67	13.3333	7.16255
MSTRG.28408.4		0.0123473	14.3333	0	6.30721
rna40082	MADD	0.0123734	65.3333	316.333	-2.30916
MSTRG.18983.8		0.0124844	30.6667	0	7.40304
rna13478	COG5	0.0124845	0	6.66667	-5.15887
rna70962	EP300	0.0124845	8	428	-5.70698
rna75323	AMOT	0.0124845	992.667	2265	-1.17086
MSTRG.20667.1		0.0126389	1.33333	133	-6.70356
MSTRG.11720.2		0.0126588	3.66667	158	-5.50793
MSTRG.21093.1		0.0126588	158.333	3	5.75534
MSTRG.22908.10		0.0126588	54.3333	0.666667	6.41499
MSTRG.901.1		0.0127175	33	12.6667	1.4112
MSTRG.26126.18		0.0128034	271.667	111	1.30086
rna18070	ANXA9	0.0128034	0	6	-5.03745
rna2810	BLM	0.0128034	29.6667	198.333	-2.77499
rna61501	ADAM33	0.012879	29.3333	0	7.33637
MSTRG.7511.21		0.0129785	23	0.666667	5.12299
rna1802	MICU1	0.0130071	59.3333	1.66667	5.1788
rna10940	SF3B3	0.0130849	432	2276.67	-2.43531
MSTRG.7432.1		0.0130906	518.333	30	4.14596
rna51502	STT3B	0.0131137	130	1.33333	6.62895
rna69545	SORBS2	0.0131514	0.333333	50.6667	-7.07558
MSTRG.10708.7		0.0131645	121.333	67	0.882223
MSTRG.11335.1		0.0131645	53.6667	1	5.87579
rna22382	PCBP2	0.0131845	19.6667	1	4.36425
MSTRG.13498.7		0.0132208	7	131.333	-4.25111
rna39113	DLG4	0.013301	10.6667	55	-2.37538
rna18246	POLR3GL	0.0133151	0	14.6667	-6.36846
rna54363	WDSUB1	0.0133389	63	23.6667	1.42048
MSTRG.19531.13		0.0134116	20	0.333333	5.80764
rna75098	ZMAT1	0.0134188	251.333	5.66667	5.6376
MSTRG.13516.12		0.0134522	17.3333	302.667	-4.04769
rna50592	MST1R	0.0134522	63	1.66667	5.27215
rna14612	KBTBD2	0.0135037	50.3333	516	-3.37439
rna66762	TMEM268	0.0135037	452.333	126.333	1.89115
MSTRG.14939.26		0.013542	0	6	-4.97801
MSTRG.28624.5		0.013542	253	1577.33	-2.65092
MSTRG.13365.30		0.013607	2286.33	97.6667	4.57108
MSTRG.16780.1		0.0136245	92.3333	23	2.00678
MSTRG.22929.56		0.0136711	0	27	-7.102
rna17097	B4GALT3	0.0137206	37	1.66667	4.51239
MSTRG.21046.2		0.0137546	174.667	8.66667	4.40418
rna44538	PDLIM7	0.0138137	2	64	-5.04032
MSTRG.14203.27		0.0139269	0.333333	47.3333	-6.9244
MSTRG.21403.48		0.0140085	109	0.666667	7.28582
MSTRG.6009.1		0.0140474	88	38	1.21655
rna36187	CYTH1	0.0141119	0.666667	14	-4.34071
rna33278	VASP	0.014125	607	181.333	1.74652
rna31169	POLR2K	0.0141434	1.66667	15.3333	-3.16835
rna17174	OLFML2B	0.0141436	18	0	6.61361
MSTRG.17930.19		0.0142254	109	760	-2.8556
rna70085	POC1B	0.0142254	9.33333	158.333	-4.07304
rna32639	SIPA1L3	0.0142412	387.333	820.667	-1.09239
rna66835	CNTRL	0.0142412	23.3333	0	6.99801
MSTRG.4269.15		0.0142563	54.6667	1	5.80999
rna68226	APP	0.0142623	133.333	9	3.9024
MSTRG.10904.6		0.0142685	39	0	7.72599
rna10063	NPNT	0.0143195	96	1	6.71657
MSTRG.8363.4		0.0143643	344.667	178.667	0.983648
rna7428	ARID1A	0.0143643	2	75.6667	-5.37557
rna52316	PSPC1	0.0143778	49	1	5.58911
rna61504	ADAM33	0.0144014	28	1.66667	4.09263
MSTRG.2749.3		0.0144201	16	297.333	-4.24141
MSTRG.275.6		0.0144201	42	117	-1.4452
rna22902	ARHGEF25	0.0144201	92.3333	196.333	-1.08154
MSTRG.2888.8		0.0145006	1116	2971.67	-1.36264
rna49499	GATA2	0.0147272	1.33333	104.667	-6.36149
rna58277	LOC102150938	0.0147272	7.33333	173.333	-4.66745
MSTRG.10549.1		0.0148234	846.333	369.667	1.23818
rna75232	LOC106781373	0.0148234	14	0.333333	5.30963
MSTRG.5715.3		0.0148846	73.6667	1	6.23966
MSTRG.10451.3		0.0149677	3.66667	112.333	-4.89305
rna68250	RWDD2B	0.0150337	9.66667	0	5.72224
rna74426	WDR45	0.0150833	19.3333	1.33333	3.87041
rna10892	ZNF23	0.0151816	49.3333	0.333333	7.12351
rna38427	ATAD5	0.0152462	155.667	85.3333	0.883456
rna6713	EDN2	0.0153105	0	6	-4.99609
MSTRG.27761.8		0.01539	33.6667	0.333333	6.58475
rna60984	SLC12A7	0.0154399	87.6667	2	5.5316
MSTRG.12847.12		0.0154619	44.3333	182	-2.02926
rna67991	ZMYND19	0.0155553	61.6667	0.666667	6.53748
rna57753	LOC100054236	0.0155769	9	40.3333	-2.18615
rna5114	TEP1	0.015585	56.6667	0.666667	6.41033
MSTRG.16956.1		0.0156631	984	1701	-0.789049
rna38235	GGNBP2	0.0156631	58	9	2.74254
rna6786	CAP1	0.0156631	2215.67	3022	-0.434636
rna70855	SUN2	0.0156682	885.333	335.667	1.42398
rna26207	PAAF1	0.0156738	182.333	44	2.01488
rna30843	LYPLA1	0.0156892	95.3333	14	2.81138
rna60979	SLC12A7	0.0157155	93.3333	2.33333	5.37619
MSTRG.27924.3		0.0157198	671.667	2503.67	-1.9036
rna71238	LOC111771032	0.0157953	0	6	-5.02114
rna46556	LOC100073265	0.0158258	0	15.3333	-6.25587
MSTRG.8013.1		0.0158968	45.3333	20.6667	1.15583
rna42054	TNRC18	0.0158968	2.33333	178	-6.15939
rna73296	TMEM242	0.0158968	2.33333	23.3333	-3.32239
rna7438	RPS6KA1	0.0159434	108	806	-2.82102
rna22406	PCBP2	0.0159475	56.6667	111.333	-0.961853
MSTRG.25266.3		0.0160923	911	225.667	1.9869
rna64638	FUT8	0.0161293	73.6667	4.33333	4.13612
MSTRG.25465.14		0.0161576	267.333	7.66667	5.18499
rna72293	LARP4B	0.0161758	81	6.33333	3.71845
rna35617	LOC111775378	0.0162358	48.6667	0.666667	6.21676
rna40783	ZBTB3	0.0162455	1	44.6667	-5.44509
rna29370	ZNF521	0.0163105	0	34.6667	-7.66764
rna37647	PCGF2	0.016332	1164	157.667	2.89457
MSTRG.27347.30		0.016564	7	102.333	-3.88684
rna22390	PCBP2	0.0168137	14.6667	1	3.93066
rna43975	SRRM2	0.0168424	130.333	1164.67	-3.14468
rna22405	PCBP2	0.0169642	55.6667	112.333	-1.00353
MSTRG.11980.20		0.0170381	1	55	-5.89618
MSTRG.11032.37		0.0172319	159.667	12.3333	3.64665
rna21011	LTBR	0.0172319	14.3333	45.6667	-1.6833
rna1372	LOC100630879	0.0172375	115.333	4.33333	4.77082
rna36057	CEP131	0.0172375	9	102	-3.50122
rna61536	FASTKD5	0.0172375	54.3333	7.33333	2.96336
MSTRG.11532.5		0.0173009	1.66667	13	-2.95093
MSTRG.23021.4		0.0173009	0.333333	40.6667	-6.90931
MSTRG.7585.3		0.0173009	1760	16	6.80342
rna20596	AGXT	0.0173009	0	5.33333	-4.81907
rna55298	AOX4	0.0173009	231.667	81.3333	1.51822
rna60329	SREK1IP1	0.0173009	520.333	75	2.83573
rna62300	TP53TG5	0.0173009	10.6667	0	5.88146
rna6526	KIF2C	0.0173009	0	5.33333	-4.81907
MSTRG.22162.6		0.017331	116	17.3333	2.78113
rna50824	MAP4	0.017331	0.333333	36	-6.50796
MSTRG.720.12		0.0173588	1	42	-5.29189
MSTRG.20111.4		0.0173785	45	0.666667	6.14223
rna53113	KLF5	0.0173785	6894.33	4324	0.687089
rna24019	YAP1	0.0174851	207.333	642	-1.61022
MSTRG.13299.4		0.0176126	7202.33	2337	1.67243
MSTRG.21907.5		0.0176635	845	2267.67	-1.43796
MSTRG.13404.7		0.0176969	160.667	7.66667	4.48263
MSTRG.5373.2		0.0176969	8.33333	388	-5.67018
rna37552	GRB7	0.0177094	421.333	122.667	1.77882
MSTRG.18896.7		0.0177445	50.3333	471.667	-3.24919
MSTRG.14849.1		0.0177936	1900.67	1403	0.46394
rna243	ZRANB1	0.0178051	277	1	7.98062
MSTRG.13032.8		0.017806	58.6667	1	5.95572
MSTRG.10221.10		0.0178156	220.333	2.33333	6.61601
rna48932	GAREM2	0.0178156	107.333	1.33333	6.3343
MSTRG.16657.4		0.0178738	205	41	2.32742
MSTRG.28442.12		0.0178868	31.3333	1192.67	-5.36618
MSTRG.16070.1		0.0179702	167	750.667	-2.13887
MSTRG.5391.1		0.0181282	25.6667	59.6667	-1.20008
rna36462	NT5C	0.0181464	54.3333	151	-1.46126
MSTRG.21053.12		0.0182651	30.3333	0	7.40369
MSTRG.185.4		0.0183554	1278.67	116	3.43373
MSTRG.5894.11		0.0183554	1482.33	159	3.22926
MSTRG.19614.3		0.0183847	7	262	-5.28613
MSTRG.7511.1		0.0183847	7	902.333	-6.86679
MSTRG.12643.3		0.0184647	71	2.66667	4.78914
rna28527	VPS29	0.0184859	151.333	416.333	-1.43173
rna67045	SCAI	0.0185329	676.667	8	6.373
rna70249	NTN4	0.0185345	733.333	288.667	1.36894
MSTRG.17006.22		0.0185597	1	78	-6.34611
rna57334	FAM217A	0.0186257	1.66667	67.3333	-5.39436
MSTRG.2888.15		0.0186316	612.667	1875.33	-1.60561
MSTRG.10551.3		0.0186329	3	85	-4.77816
MSTRG.25564.1		0.0186329	372.333	1041	-1.44395
rna25225	DNASE2	0.0186329	96	169.333	-0.809769
rna49099	WDR35	0.0186329	288.333	5.66667	5.6902
rna45658	UBE2B	0.0186544	171	453.333	-1.41694
MSTRG.7133.1		0.0186874	0	5.33333	-4.81225
MSTRG.6006.3		0.0187541	13.3333	0	6.18829
rna5921	MAP4K5	0.0187843	741	202.333	1.85832
MSTRG.6691.5		0.0187896	31.3333	0	7.44494
rna35370	KPNA5	0.0188279	10	423.333	-5.46014
rna9496	GAB1	0.0188389	1245.33	478	1.42146
rna44753	NPM1	0.0189106	394.667	1170	-1.56648
MSTRG.10806.18		0.0189332	442.667	8	5.95624
MSTRG.13079.3		0.0189527	61.3333	545.333	-3.1271
rna61090	LOC102149430	0.0189841	23	0	6.97222
MSTRG.1327.3		0.0189881	629.667	1026	-0.69102
rna22384	PCBP2	0.0190461	19.6667	1	4.36828
rna271	OAT	0.019153	56.3333	4.33333	3.77387
rna43925	BICDL2	0.0191637	23.6667	1	4.64419
MSTRG.19622.18		0.019167	34.3333	0.333333	6.58133
rna14305	HDAC9	0.0191824	7.33333	0	5.32536
MSTRG.16206.8		0.0192011	686.667	250.333	1.52407
rna51223	MYRIP	0.0192182	36	81	-1.13696
rna18587	CTTNBP2NL	0.0194162	57	0.666667	6.44614
rna59092	FRS3	0.0194179	4.66667	55.3333	-3.57745
rna11760	ARHGAP24	0.019501	38.6667	0.666667	5.96128
rna73489	UST	0.0196274	470	305.333	0.640479
MSTRG.22620.1		0.0197018	0	27.6667	-7.22907
rna57262	SERPINB1	0.0197018	34.6667	0.333333	6.61871
MSTRG.6747.6		0.0197213	19.6667	66.3333	-1.75122
rna50706	QRICH1	0.0197427	12.3333	0	6.08168
MSTRG.26607.5		0.0197796	131.333	4.33333	5.07195
MSTRG.26126.14		0.0198118	97	14	2.85093
rna64363	FBXO34	0.0198118	42.6667	0.333333	6.90329
rna26163	XRRA1	0.0199315	14.3333	0.333333	5.33766
rna22383	PCBP2	0.0199679	18.6667	1	4.29155
rna25335	LOC111774457	0.0202305	33	4	3.04908
MSTRG.6023.22		0.0203633	1.33333	12.3333	-3.17992
rna56311	GMNC	0.0203813	2	55.3333	-4.87638
rna15005	TNPO3	0.0204072	38.3333	1.33333	4.8439
rna14516	JAZF1	0.0205296	5360.33	3760	0.522999
rna24490	LOC100063146	0.0205966	2.33333	86	-5.10184
rna52658	CCNA1	0.0206868	19	0	6.70948
rna57267	SERPINB6	0.0206868	224.333	141.667	0.685874
MSTRG.11319.11		0.0207847	208	19.3333	3.4719
MSTRG.2606.5		0.0207847	635.667	181.333	1.864
rna234	CTBP2	0.0207907	75.3333	3.33333	4.46387
MSTRG.14997.1		0.0208269	4.66667	0	4.68022
MSTRG.19924.5		0.0208269	186.333	1203.33	-2.65492
rna53326	FARP1	0.0208305	135.333	9	4.00001
MSTRG.1575.3		0.0209961	4	272.333	-6.1343
MSTRG.1450.4		0.0210274	453	266.333	0.802118
rna40100	SLC39A13	0.0212127	37.3333	733.333	-4.30984
MSTRG.10667.4		0.0212241	47	0	8.00666
MSTRG.4098.2		0.0212601	12.6667	0.333333	5.15072
MSTRG.10821.7		0.0212665	54.3333	225	-2.0207
MSTRG.11445.1		0.0213231	70.3333	2.66667	4.83061
rna35772	MAP7	0.0214587	67.6667	1.33333	5.7442
rna67244	GOLGA2	0.0214881	24.3333	1.66667	3.87437
MSTRG.2126.4		0.0215553	782.333	294.667	1.42354
rna49997	LOC106781772	0.0216714	5	0	4.7782
MSTRG.18508.5		0.0218628	98.6667	11.3333	3.12623
rna50225	SLMAP	0.0218675	15.3333	0.333333	5.43981
rna11677	HERC6	0.0218891	246.667	107.667	1.24746
rna24359	SIK3	0.0218891	176.667	8	4.49449
MSTRG.5674.8		0.0219114	59.6667	224	-1.89219
rna3330	OCA2	0.0219278	29.3333	1	4.93124
MSTRG.15349.5		0.0219378	146.333	588	-2.00531
rna66950	RC3H2	0.0219378	352.667	2.33333	7.41939
MSTRG.11271.2		0.0220627	5	98.3333	-4.30389
MSTRG.19406.3		0.0220627	1424.67	276.333	2.45746
MSTRG.18302.6		0.0222614	200.667	15.6667	3.5972
MSTRG.16350.5		0.0223647	566.333	328.333	0.831368
MSTRG.19526.1		0.0224787	82	40.3333	1.0348
MSTRG.23604.6		0.0224911	12.6667	245	-4.23766
rna29643	LOC106780924	0.0225221	18	0	6.63444
rna16885	RCOR3	0.0225758	3.66667	126	-5.04663
rna69517	TLR3	0.0225861	89	5.33333	3.98869
rna61498	ADAM33	0.0227861	12.3333	2	2.6318
rna69580	CFAP97	0.0228753	477	825.333	-0.76755
rna31390	EIF3H	0.0229218	498.667	211	1.25602
rna27796	PIK3IP1	0.0229562	2621.33	1815.67	0.548799
rna68532	TTC3	0.0229562	101	1338.33	-3.77295
MSTRG.24903.2		0.0229744	70.3333	4.66667	3.89259
rna41629	LOC111776009	0.0229889	0	4.66667	-4.64904
rna17201	LY9	0.0230599	0	16.3333	-6.33576
MSTRG.23889.5		0.0230661	51.6667	515	-3.36179
rna47088	CHST10	0.0230661	1235.33	44.6667	4.71244
rna30649	ADHFE1	0.0232	33.3333	0.333333	6.5603
MSTRG.6690.2		0.0232346	909	340.333	1.43552
MSTRG.21239.3		0.0232616	393.333	183.667	1.12951
MSTRG.7453.2		0.02335	8.66667	553.333	-6.0955
rna5934	SAV1	0.02335	164	33	2.39867
rna57031	ABI3BP	0.0233891	8.66667	0	5.58646
MSTRG.2345.6		0.0234951	709	139	2.44019
rna21365	ATF7IP	0.0234951	135.667	8.33333	4.12098
rna8345	KLHL21	0.0235873	2144.33	1392	0.655109
MSTRG.12162.3		0.0237168	8	0.333333	4.4954
rna47237	KANSL3	0.0237168	8.66667	280.333	-5.07076
MSTRG.25475.7		0.023721	90.6667	1208.67	-3.80681
rna76938	LOC100052576	0.0237328	165	17.3333	3.38165
rna22380	PCBP2	0.0237742	14.6667	1.33333	3.5263
MSTRG.3956.1		0.0239975	101.667	17	2.59094
rna54692	MAP3K20	0.0240196	19	0	6.72133
rna76741	LOC111771931	0.0240196	0	5.33333	-4.80384
rna36534	CD300LF	0.0241108	6	0	5.03717
rna67248	GOLGA2	0.024159	28	2	3.82718
rna50123	C16H3orf14	0.0242117	0	9	-5.67208
rna52824	SETDB2	0.0242811	43	1.33333	5.08668
MSTRG.25636.2		0.0243214	48.6667	438.667	-3.24115
MSTRG.13065.8		0.02439	376	8.33333	5.4362
rna25962	TMEM126B	0.0245029	86.6667	170.667	-0.96797
rna17006	PBX1	0.024511	2149	1162.67	0.918114
MSTRG.23059.9		0.0245267	129.667	510.667	-1.94764
rna61499	ADAM33	0.0246598	21.3333	4.33333	2.33728
rna51097	ACKR2	0.0246749	87	3.66667	4.58519
MSTRG.23409.2		0.0247018	157	3.33333	5.57646
MSTRG.3098.4		0.0247018	132	269.667	-0.998049
rna72827	NR5A2	0.0247041	20.3333	0	6.80754
rna12748	LOC111772938	0.0247681	4.66667	0	4.6789
MSTRG.22055.1		0.0247697	88.6667	2	5.50368
rna53183	MYCBP2	0.0247697	14	0	6.28352
MSTRG.27653.19		0.0247854	1	35	-5.1178
MSTRG.27804.8		0.0247854	38.6667	0.666667	5.89944
rna38740	RILP	0.0248602	15.3333	0	6.39231
MSTRG.18057.2		0.0250766	143.667	5.33333	4.62572
rna40645	TMEM138	0.0250766	48.3333	100.333	-1.03419
rna15708	AGAP3	0.0251048	0.333333	34.6667	-6.69899
rna64993	MLH3	0.0251087	25.3333	3.33333	3.00422
MSTRG.13498.8		0.0251859	13.3333	146.667	-3.42768
rna43976	SRRM2	0.0252181	128.333	1029	-2.98691
MSTRG.5894.3		0.0252566	1121	152	2.93747
rna22391	PCBP2	0.0252566	14.3333	1	3.90146
MSTRG.14622.1		0.0253335	38	90.6667	-1.25273
MSTRG.769.6		0.0253652	638	272	1.26536
rna15699	FASTK	0.0255844	97.6667	3.33333	4.8912
rna24101	ELMOD1	0.0256888	0.333333	30	-6.45789
rna52211	MBNL1	0.0257414	0	15.6667	-6.30297
MSTRG.4928.10		0.0257986	126	4.66667	4.7335
MSTRG.28418.10		0.0259988	163.333	5.33333	4.97078
MSTRG.8275.16		0.0259988	30	673.667	-4.62948
rna50591	MST1R	0.0259988	65	2	5.05378
rna63218	LOC102148207	0.0260121	8.33333	0	5.51217
MSTRG.19181.47		0.0260521	18	0	6.63278
MSTRG.21185.1		0.0260831	0	5.66667	-4.97493
MSTRG.19430.5		0.0261206	40.6667	509.333	-3.61758
MSTRG.28643.2		0.0262777	0.333333	29.3333	-6.24093
MSTRG.27883.1		0.0263097	3.33333	25.6667	-2.95944
rna22682	SMARCC2	0.0263097	19	2.33333	3.04833
rna8785	C2H8orf58	0.0263097	0.666667	28.6667	-5.50297
rna18897	PALMD	0.0263864	347.333	885	-1.35529
MSTRG.14125.23		0.0264222	50	0	8.12668
MSTRG.26626.4		0.0265888	538.333	201	1.4578
MSTRG.11085.1		0.02665	7.66667	38	-2.2799
MSTRG.16069.10		0.02665	5.33333	19.3333	-1.85381
MSTRG.7123.10		0.0266617	518.333	127	2.04313
MSTRG.22908.9		0.0268135	35.6667	0.666667	5.81207
rna15105	LOC102149605	0.0268541	6	0	5.05042
rna22663	ERBB3	0.0269742	7831	5224	0.623703
rna31444	TAF2	0.0270349	18	1	4.19822
MSTRG.10692.4		0.0271351	5	36.6667	-2.88294
rna35479	HDDC2	0.0271351	52.3333	130.667	-1.3033
rna36058	CEP131	0.0271943	7	83.3333	-3.51483
MSTRG.26848.14		0.0272326	815	321.333	1.38526
rna22948	LRIG3	0.0273077	297	20	3.97623
rna41970	SNX8	0.0273077	61	2.33333	4.81961
rna38233	PIGW	0.0273147	110.333	221.667	-1.00838
MSTRG.24659.1		0.0273676	11	546	-5.65673
rna16345	PRRX1	0.027466	144	412.333	-1.50534
MSTRG.25505.9		0.0275883	32.6667	173	-2.33238
rna22055	SPATS2	0.0276865	1.66667	38	-4.60499
MSTRG.17529.1		0.027694	79.6667	1467.67	-4.0665
MSTRG.12180.17		0.0277149	29.6667	8.66667	1.78456
rna54539	TTC21B	0.0277149	16.6667	55.3333	-1.7028
rna629	ACSL5	0.0278492	2370.33	2794	-0.213096
rna48320	PPP1R21	0.0278538	1	38.3333	-5.18683
MSTRG.11678.2		0.0278744	1006.67	63.3333	4.07529
MSTRG.13459.9		0.0279772	124.667	305.333	-1.30494
rna31518	KLHL38	0.0279772	55.6667	16	1.84135
rna428	TIAL1	0.0280347	1	33	-5.01588
rna67894	FUT7	0.0280347	27.6667	1.66667	4.05507
MSTRG.25393.2		0.028151	41	92.6667	-1.16514
MSTRG.16550.28		0.0282428	1555	216.333	2.81587
rna31087	LOC111774981	0.0282873	0	4.66667	-4.65692
rna57243	EXOC2	0.0283403	65.3333	4.66667	3.91188
MSTRG.21561.4		0.0283538	16.3333	0	6.49873
rna26210	PAAF1	0.0284239	25.6667	56	-1.11686
id809240	LOC102149889	0.028455	0.666667	29.3333	-5.55442
MSTRG.14509.4		0.028455	16.3333	0	6.50314
MSTRG.26683.1		0.028455	63	710.333	-3.38165
MSTRG.26720.12		0.0284666	232	109.333	1.1315
rna30820	SOX17	0.028483	399	804.333	-0.979253
MSTRG.21426.28		0.028517	757.667	211.667	1.82561
rna25183	LOC111774277	0.0285261	0	13.6667	-6.13844
MSTRG.11869.9		0.028631	5.33333	399	-6.06279
MSTRG.27748.5		0.028631	363.333	124.333	1.54817
MSTRG.5821.2		0.028631	1359	118.333	3.5977
MSTRG.10317.4		0.0287951	65.3333	1	6.04236
rna64144	NXNL2	0.0288502	14.6667	1	3.95167
rna36608	CDC42EP4	0.0290141	167.667	352	-1.04578
rna25103	ADGRE5	0.0290299	2	50.3333	-4.50275
MSTRG.26360.3		0.0291133	0	15.6667	-6.52446
MSTRG.15802.2		0.0291143	127.333	20.3333	2.70295
MSTRG.18074.3		0.0291143	120.667	514.667	-2.05448
MSTRG.778.1		0.0291746	63	483	-2.83442
MSTRG.17510.4		0.0292007	0.666667	19.6667	-4.94623
MSTRG.27761.5		0.0293008	28.3333	0	7.30597
rna9373	GATB	0.0293678	7.66667	0	5.39382
rna19265	ADGRL2	0.0294113	6	0	5.04121
MSTRG.24551.2		0.0294288	373.333	39	3.36499
MSTRG.9435.5		0.0294399	2	14.6667	-2.84784
MSTRG.23835.1		0.0294611	11.6667	208	-4.09646
MSTRG.5211.5		0.029816	7.33333	85.3333	-3.56815
rna62840	HELZ2	0.029816	0	5.33333	-4.84993
MSTRG.14269.1		0.029918	1411.67	87.6667	4.1722
MSTRG.13257.1		0.0300123	117.333	2.66667	5.44374
MSTRG.20964.5		0.0300508	19.6667	0.666667	4.88982
MSTRG.12604.1		0.0302565	74	7.66667	3.2277
rna50159	FAM3D	0.0303262	13.3333	0	6.20122
rna53195	SCEL	0.0303262	31.3333	1.33333	4.5795
rna6459	CCDC17	0.0303262	4.33333	0	4.57467
rna65023	ACYP1	0.0303262	2	31	-3.96005
rna12293	ARL9	0.0304028	34	4.66667	2.96474
MSTRG.10570.4		0.0304147	12.6667	209.667	-4.02164
MSTRG.18688.1		0.0304147	103.667	1177.67	-3.54994
MSTRG.19451.1		0.0304147	97	216.667	-1.13369
MSTRG.22269.2		0.0304147	3223.33	1535.67	1.0827
rna15286	TMEM213	0.0304147	43.6667	1	5.57243
MSTRG.3208.18		0.0304182	51.6667	2.66667	4.41796
MSTRG.13317.3		0.0305195	27.6667	0.333333	6.27734
rna53886	LOC102150023	0.0310316	18.3333	1	4.28011
MSTRG.2929.5		0.0312759	6.33333	316.667	-5.61756
rna2558	LOC100052045	0.0313623	388.667	56.6667	2.82556
rna77364	LOC111772184	0.031366	16.3333	0.333333	5.51386
rna70986	ZC3H7B	0.0313951	2827.33	1322	1.13167
MSTRG.16049.20		0.0314551	12.6667	0	6.12615
MSTRG.1749.7		0.0316177	1670.67	252	2.80489
rna75982	PRRG3	0.0316399	26.3333	0.333333	6.22626
MSTRG.3471.11		0.0316771	339.333	4.33333	6.1871
rna43748	CDIP1	0.0316771	0	13.6667	-6.22481
MSTRG.22138.1		0.0316983	1	23.6667	-4.60424
rna42685	GTF2I	0.0317347	212.667	526.333	-1.31694
MSTRG.15815.1		0.0317563	25	97	-1.87879
MSTRG.25065.5		0.0317563	54	1010.67	-4.35967
MSTRG.28971.9		0.0320028	1.66667	58.6667	-5.23782
MSTRG.134.1		0.0320482	23.3333	256.667	-3.51578
MSTRG.15189.1		0.0320482	7.33333	27.3333	-1.91271
MSTRG.28659.8		0.032112	47.3333	3.66667	3.75921
MSTRG.3219.6		0.032112	1.33333	42	-4.90275
MSTRG.3268.1		0.032112	15.6667	0	6.44818
rna40982	MEN1	0.032112	23	0	6.96424
MSTRG.24758.29		0.0321155	380	76.6667	2.32654
rna22400	PCBP2	0.0322766	48.3333	100	-1.01122
rna74946	LOC102149944	0.0323168	400.333	39	3.3395
rna31440	TAF2	0.0323702	21.3333	0.666667	5.03472
rna45564	FAM13B	0.0323702	97.3333	2	5.75951
rna49098	WDR35	0.0323702	1	63.3333	-5.90624
MSTRG.16799.50		0.0324106	561.667	6.33333	6.66494
MSTRG.10733.5		0.0324116	1442	451.333	1.73528
MSTRG.20452.9		0.0324216	38	698	-4.07017
MSTRG.18302.2		0.0326004	520.667	66	3.09154
rna64352	GCH1	0.0326004	209	297.667	-0.486827
MSTRG.27990.3		0.0326174	318.667	54	2.58227
MSTRG.1621.30		0.0326791	127.333	4	5.01974
MSTRG.18022.8		0.0330667	188	9	4.40426
rna68970	HGSNAT	0.0330757	620.333	17	5.29496
rna62459	SLC9A8	0.033499	61.3333	163.667	-1.38059
rna39642	DRG2	0.0336608	5	203.667	-5.34399
rna14959	IMPDH1	0.0337154	55.3333	1.33333	5.37323
MSTRG.4053.7		0.0337303	171.333	373	-1.07748
MSTRG.6704.2		0.0337303	101.333	55.3333	0.902072
rna77656	NAALAD2	0.0338342	0	4.33333	-4.52935
rna62751	OSBPL2	0.0339163	32	544.667	-4.11219
rna69930	CSRP2	0.0340273	639	1132.33	-0.828057
MSTRG.24520.1		0.0343016	43.6667	93	-1.04822
MSTRG.185.3		0.0343745	37.6667	814.333	-4.30012
MSTRG.4393.1		0.0343745	7.66667	23	-1.56394
MSTRG.854.9		0.0343745	8	70.3333	-3.20439
rna53243	SLITRK6	0.0343745	143.667	294	-1.03572
rna61122	NAPB	0.0343745	354.667	8.33333	5.58117
rna8367	ACOT7	0.0343745	0	5.66667	-4.96857
rna60148	MAU2	0.034393	2.33333	30.6667	-3.68011
MSTRG.9197.2		0.0347554	393.333	184	1.1291
MSTRG.1067.8		0.0347814	398	3172	-2.85975
rna57740	LOC100053645	0.0348599	79.6667	1258.67	-4.01271
MSTRG.13997.3		0.0350408	23.3333	283.667	-3.68969
rna4302	ARPP19	0.0350408	35.6667	2.66667	3.77362
rna6616	MED8	0.0351268	0.666667	12.6667	-4.17274
MSTRG.20710.12		0.0351688	1003	226	2.09492
rna22394	PCBP2	0.0351862	14	1.33333	3.46166
MSTRG.23059.4		0.0351875	33.6667	1.66667	4.35562
rna43499	NDE1	0.0351875	73.6667	1.33333	5.79058
rna74108	GK	0.0351875	1.66667	86.3333	-5.82402
MSTRG.10858.1		0.0355821	2	89.3333	-5.4288
rna52414	SPATA13	0.0355821	400.333	84.6667	2.32482
MSTRG.8437.1		0.0355929	72.3333	250.667	-1.74359
rna23442	GNG7	0.0356285	4.66667	0	4.67643
MSTRG.9656.1		0.0358655	80.3333	2.66667	5.03508
MSTRG.16116.4		0.0358906	423.667	68.6667	2.63662
rna72171	ASB13	0.036023	1718.67	3272	-0.924743
MSTRG.1673.1		0.0360686	141	13	3.43926
rna72869	LOC111771350	0.0360858	4	0	4.45874
rna72947	GPR37L1	0.0360858	4	0	4.45874
rna11343	CPNE7	0.0362473	0	5	-4.70698
rna42125	FAM220A	0.03632	13.6667	0.333333	5.2782
MSTRG.28507.2		0.0364093	338.333	964.333	-1.53586
MSTRG.15261.8		0.036434	12	0	6.05196
rna38626	ABHD15	0.036534	3509.33	1802.67	1.00856
MSTRG.8594.6		0.0365852	243	1078.33	-2.09312
rna10994	ZNRF1	0.0366383	0.333333	15	-5.44407
rna64212	SUSD3	0.0367585	0.666667	28.6667	-5.46346
rna66604	UGCG	0.0369171	42.6667	565	-3.7849
rna43251	LOC100629745	0.0369189	1.33333	56	-5.39393
MSTRG.27900.6		0.0369245	296.333	612.667	-1.01698
MSTRG.27238.1		0.0369527	140.333	11	3.80354
rna38011	MSI2	0.0369527	826.667	133	2.57403
MSTRG.26816.1		0.0370543	258	139.667	0.917291
MSTRG.14346.2		0.0372707	29.6667	68	-1.15464
MSTRG.19001.8		0.0374509	281.333	1153.67	-2.08907
rna33291	EML2	0.0374778	1.33333	72	-5.74999
MSTRG.3260.6		0.0376643	2681.67	602	2.13144
rna56185	EHHADH	0.0376643	928.667	1296	-0.45625
MSTRG.6687.13		0.0377102	1	28.6667	-4.92238
rna8687	AGRN	0.0378475	2.33333	14.3333	-2.59943
rna23186	MIER2	0.0379188	50.6667	4	3.66339
MSTRG.21789.1		0.0380117	9.66667	72	-2.98378
rna38360	LIG3	0.0381775	96.3333	501	-2.33022
rna69084	IDO1	0.0381775	146.667	7.66667	4.27215
MSTRG.11683.2		0.0382894	2	50.6667	-4.67588
rna5304	REM2	0.0382894	1	16	-4.03641
MSTRG.26025.19		0.0384424	35.6667	113	-1.64702
MSTRG.24448.1		0.0385089	4307.33	7661.67	-0.831756
MSTRG.7974.46		0.0386902	1341	470.667	1.48267
rna70086	GALNT4	0.0386902	1059	611	0.833301
rna41887	GET4	0.0386975	4.66667	80	-4.1211
MSTRG.11311.5		0.0387821	64	207.333	-1.71496
MSTRG.4395.8		0.0387867	3	291.667	-6.60183
rna45562	FAM13B	0.0389337	117.667	5.33333	4.59229
rna6203	NDC1	0.0389337	227	352	-0.602546
MSTRG.28641.1		0.0390628	428	79.3333	2.45029
MSTRG.22390.1		0.0391021	7.33333	406.333	-5.72455
MSTRG.18887.8		0.0391134	369	55	2.7299
rna4233	MNS1	0.0391134	0	16	-6.29939
rna15905	WDR60	0.0392071	43.6667	3.33333	3.63325
rna2768	LOC111775138	0.0392071	0	4	-4.42606
rna3320	GABRB3	0.0392505	4	0	4.45814
MSTRG.13080.14		0.0392855	13.6667	1.33333	3.38488
rna8829	STC1	0.0392855	26901.7	8372	1.71841
MSTRG.22150.2		0.0393228	115	3.33333	5.21621
MSTRG.14765.1		0.0394326	5.33333	24	-2.17856
rna36774	PITPNC1	0.0394326	1	11	-3.42462
rna45986	LVRN	0.0394326	47	18.6667	1.37182
MSTRG.19183.1		0.0394628	30078.3	17701.7	0.799432
MSTRG.16034.3		0.0396144	396	19.6667	4.38966
rna66166	RECK	0.0396144	52	6.33333	3.07861
rna16933	CD34	0.0396627	96.6667	44	1.14785
rna29292	YES1	0.03967	2368.33	175.667	3.63131
MSTRG.25965.6		0.0398887	0	7.33333	-5.3848
MSTRG.19614.1		0.0400204	4	99.3333	-4.67474
MSTRG.2461.1		0.0400343	72.6667	9.66667	2.88822
rna3816	UACA	0.0400343	408	4	6.82905
rna75230	PRPS1	0.0400343	745	1154.33	-0.626863
MSTRG.5466.6		0.0403785	19.3333	1556.67	-6.27539
MSTRG.13643.3		0.0404881	80.6667	16.6667	2.24598
rna7756	ECE1	0.0405041	4563.67	2616.33	0.82782
rna45643	SAR1B	0.0406024	2.66667	63.6667	-4.46664
MSTRG.20705.6		0.0407101	32.6667	2.33333	3.88874
rna10374	DOK4	0.0407101	70.3333	767.333	-3.53812
MSTRG.4802.4		0.0407276	1.33333	223.333	-7.23155
MSTRG.5898.12		0.0408716	140.333	4.33333	5.03925
MSTRG.14664.10		0.0410476	6.66667	131.333	-4.42351
MSTRG.6202.10		0.0410476	237.333	78.6667	1.64663
MSTRG.4782.1		0.0411979	14	34.6667	-1.29932
MSTRG.20144.10		0.0413605	14.3333	359.667	-4.49546
rna35399	MCM9	0.0416034	28.6667	234.667	-3.05587
MSTRG.7683.13		0.0419117	416.333	119.333	1.85462
MSTRG.8879.22		0.0420694	25	87	-1.79086
rna48334	FBXO11	0.0420908	147.333	245.667	-0.729429
MSTRG.13698.30		0.0421025	154.667	72.3333	1.11183
rna44471	LOC100067884	0.0421025	17	0	6.56569
rna66041	PIGO	0.0421025	4.33333	165	-5.38428
rna41006	PPP2R5B	0.0423029	135.333	439	-1.71838
rna12155	LOC106782989	0.0425086	588.667	196.667	1.60267
MSTRG.5352.2		0.0425841	9.66667	166	-4.10353
MSTRG.25505.11		0.0429123	48	174.333	-1.80543
rna61447	SMOX	0.0431186	11.3333	309.667	-4.91185
rna23210	RNF126	0.0432516	33	299.333	-3.22801
MSTRG.27240.22		0.0432565	2.33333	50	-4.54841
MSTRG.18674.4		0.0433025	4	96	-4.71433
MSTRG.29288.5		0.0434964	4	136	-4.99861
MSTRG.16950.7		0.0435788	1.66667	65.3333	-5.25926
rna51746	COLQ	0.0435811	4.33333	0	4.57919
MSTRG.29057.2		0.0436693	9.33333	239.333	-4.8197
MSTRG.1321.1		0.0436859	80.3333	281.333	-1.73399
MSTRG.15385.15		0.0438343	1037.33	724.667	0.536194
MSTRG.21149.5		0.0438343	53.6667	5	3.53646
rna32613	LOC100052230	0.0438343	139.333	14.3333	3.38728
MSTRG.8928.1		0.0438511	5.33333	46.3333	-3.1809
MSTRG.17172.1		0.0438792	0.666667	9.33333	-3.77426
rna50844	SMARCC1	0.0438792	5.33333	81	-3.83288
MSTRG.587.2		0.0438826	1.33333	39	-4.72771
rna62477	UBE2V1	0.0439737	154.333	10	3.925
MSTRG.12411.8		0.0439893	189.333	9.66667	4.38735
rna61471	AP5S1	0.0440444	98	10	3.34034
MSTRG.14754.2		0.0440998	70.6667	26.3333	1.41015
rna64594	PLEKHG3	0.0441339	9.66667	0	5.72814
MSTRG.24736.4		0.0443016	141.667	658.333	-2.28683
MSTRG.24349.3		0.0443345	149.333	12.3333	3.74696
rna11803	COQ2	0.044367	37.3333	1.66667	4.52719
rna58547	EHMT2	0.0444054	288.333	23.3333	3.63584
MSTRG.10078.30		0.0444169	51.3333	2.66667	4.24608
MSTRG.13070.1		0.0445331	376.333	112.667	1.71932
rna52275	C16H3orf33	0.0445331	8.66667	0	5.57584
rna43155	ARHGAP17	0.0447178	11.3333	110	-3.32139
rna64708	PIGH	0.044936	210.667	34.6667	2.62831
gene7764	LOC102147737	0.0449592	3	62	-4.45571
rna69196	NSD3	0.0449592	192	6	5.04739
rna5899	VCPKMT	0.0449769	7.66667	21.6667	-1.47646
MSTRG.14203.2		0.0449797	16.3333	0.333333	5.51271
rna42911	PRR14	0.0449797	69.3333	546	-3.02707
rna66309	TRIM14	0.0449797	221.333	24.6667	3.30429
MSTRG.26906.6		0.0451738	259.667	18	3.91198
rna26610	TRIM3	0.0453172	10	115	-3.42648
MSTRG.10650.3		0.0453801	37.6667	1	5.27111
rna51484	DYNC1LI1	0.0453801	1223.67	1802.33	-0.551859
MSTRG.9407.3		0.0454041	1.33333	12	-3.11878
rna26054	PAK1	0.0454167	25	139.333	-2.5135
rna7904	UBR4	0.0454167	246.333	4.33333	6.00446
rna7249	TMEM200B	0.0455159	43.6667	1.33333	5.10077
MSTRG.474.19		0.0455464	90.6667	11.6667	2.90827
MSTRG.21927.21		0.045609	308	98.3333	1.681
rna26014	LOC111774328	0.0459761	0	4.33333	-4.54247
MSTRG.3285.2		0.0459847	634	111	2.53799
MSTRG.3929.5		0.0459847	361.667	661.333	-0.8514
rna32415	UPK1A	0.04611	10.6667	0.333333	4.92493
rna58444	LOC102149141	0.04611	19.3333	1.33333	3.86218
MSTRG.18963.3		0.0461668	6	110	-4.24003
rna18500	HIPK1	0.0461668	568	34	4.04885
MSTRG.19183.2		0.0463193	1631	649.667	1.36309
MSTRG.712.2		0.0463193	652	411.667	0.673402
rna45484	MATR3	0.046429	61.3333	302.333	-2.28349
rna49220	ROCK2	0.0464321	51	1.66667	5.07715
rna33676	IRF3	0.0466998	2	32.3333	-4.05375
rna407	SEC23IP	0.0467694	98	21	2.27689
rna63229	RASEF	0.0467743	712	389.667	0.898234
rna24051	DCUN1D5	0.0469676	22.6667	66.3333	-1.54944
rna937	SLF2	0.0469758	779.667	13.3333	5.90499
rna23869	CD209	0.0469788	8.33333	0	5.52486
rna74775	GJB1	0.0470449	338.667	549.667	-0.695078
rna961	BLOC1S2	0.0471792	0.333333	9.33333	-4.7243
MSTRG.15835.15		0.0471892	5.33333	343.667	-5.8834
MSTRG.9280.2		0.0471892	192	979.333	-2.40776
MSTRG.20086.7		0.0472771	1.33333	39.3333	-4.9819
MSTRG.7845.5		0.0472771	6.33333	222.667	-5.11987
MSTRG.9830.5		0.0472771	0.666667	25.6667	-5.15687
rna34497	LOC111775463	0.0472771	4	0	4.46236
rna49978	FOXP1	0.0472771	40	1	5.42477
rna5163	ANG	0.0472771	14.3333	3.66667	2.00323
rna66635	SLC46A2	0.0472771	155.667	63.6667	1.30971
MSTRG.10910.1		0.0474542	2187.67	72.3333	4.95387
rna38582	FLOT2	0.0474985	63.3333	2	4.99127
rna13714	OGDH	0.0476501	478.667	782	-0.691727
MSTRG.14622.6		0.0476877	527.667	335	0.674238
MSTRG.24553.10		0.0478422	163.667	77	1.11013
MSTRG.23347.1		0.0481235	4500.67	210.333	4.5461
rna2338	LOC102149873	0.0481235	10	1	3.3099
MSTRG.25844.3		0.0481274	536.667	223.667	1.3273
rna39242	KDM6B	0.0481274	36	1.66667	4.52185
MSTRG.8684.9		0.0481367	185.667	466.333	-1.32299
rna11883	PRDM8	0.0481367	9	1	3.19766
rna60167	YJEFN3	0.0481367	7.66667	0	5.38711
MSTRG.9741.1		0.0481795	1.33333	11.6667	-3.07947
MSTRG.21766.3		0.0486301	254.667	486.667	-0.905738
rna61537	FASTKD5	0.0486301	17.3333	0.333333	5.61474
MSTRG.8375.2		0.0488081	324.333	712.333	-1.15442
MSTRG.23268.10		0.0488255	225.333	8	4.92702
rna13800	FIGNL1	0.048983	0.333333	18	-5.64801
rna54114	LOC106781945	0.0491087	7.33333	0	5.32115
rna75218	RBM41	0.0491087	19	635.667	-5.10847
MSTRG.12431.7		0.0493895	226	3.66667	6.00986
MSTRG.2885.3		0.0494358	300	710.667	-1.2585
rna29225	CABLES1	0.0495533	62.3333	5	3.67356
MSTRG.7550.1		0.0495669	20	0	6.76304
rna21663	ERGIC2	0.0495809	23	1	4.54849
MSTRG.23538.3		0.0498223	4.66667	136	-4.86326
rna31776	DENND3	0.0498223	0.666667	67.6667	-6.65579
[truncated: 2,956 more rows]

## Sheet: Day 13
Transcript ID	Gene	Day 13 P-Value	Day 13 P+ Avg.	Day 13 NP Avg.	Day 13 log2FoldChange
MSTRG.15333.5		4.81828e-41	602	12.3333	5.6119
MSTRG.18452.10		1.79292e-29	1954.33	5.33333	8.50672
rna36359	ACOX1	1.67745e-27	0	3344	-14.1453
rna8781	SORBS3	4.54517e-22	5.33333	785.333	-7.22041
MSTRG.26578.1		4.34491e-21	577.333	2	8.18999
rna16579	FAM20B	8.30398e-21	1057.67	1	10.0584
MSTRG.17471.3		5.91286e-20	3454	0.333333	13.203
MSTRG.20351.7		6.04718e-20	1.66667	524.667	-8.27999
MSTRG.22183.4		6.99503e-20	2126.67	0.333333	12.5333
rna188	DOCK1	1.98824e-18	2.66667	351.667	-7.01638
rna57264	SERPINB9	1.59391e-17	48	437.333	-3.18728
MSTRG.28537.13		1.9721e-17	590.667	0	11.6474
rna23970	MTMR2	3.26793e-17	701	0	11.8805
MSTRG.14125.20		5.82119e-17	1	593.333	-9.21439
rna15340	KDM7A	5.82119e-17	85	5183.33	-5.92468
rna28008	TTC28	3.21123e-16	0	697.667	-11.8975
MSTRG.5354.16		5.31737e-16	916.667	0.333333	11.3382
MSTRG.15333.7		9.41276e-16	189	2.66667	6.16028
rna74891	ATRX	1.1377e-15	14	1161.67	-6.41017
MSTRG.17032.9		1.8372e-15	427	0	11.1938
MSTRG.6125.2		1.8372e-15	107.333	2481.67	-4.54585
rna42577	HIP1	5.99545e-15	0	371	-10.9701
rna16460	ZBTB37	6.71708e-15	891.333	0	12.2143
MSTRG.5354.8		1.64823e-14	2.33333	216	-6.5284
MSTRG.3924.5		1.73072e-14	387.667	0	11.0468
MSTRG.15752.15		3.77276e-14	0	1323.67	-12.8127
MSTRG.3816.16		4.3659e-14	196.333	3.66667	5.77499
rna42130	USP42	4.44098e-14	0	297.333	-10.6514
rna36382	UNK	5.04273e-14	296.667	0	10.6515
MSTRG.20081.4		6.98834e-14	0.666667	683	-10.0012
MSTRG.3924.2		1.16456e-13	393	0	11.0841
MSTRG.27358.1		1.21426e-13	169.333	1826.67	-3.43558
MSTRG.21064.2		1.52185e-13	11.3333	249.667	-4.45023
MSTRG.8921.7		4.3141e-13	0	1216	-12.6998
MSTRG.16938.4		8.53685e-13	29	696	-4.58165
rna11173	TLDC1	8.7609e-13	224.333	0	10.2587
MSTRG.20045.5		9.63993e-13	385.667	0	11.0091
MSTRG.8134.2		9.63993e-13	678	0	11.8196
rna25795	C7H11orf54	9.63993e-13	1	365	-8.52686
MSTRG.10585.3		1.03777e-12	1002.67	0.666667	10.5963
rna45252	LARS	2.33668e-12	0.333333	725.333	-10.9938
MSTRG.12984.3		2.35434e-12	0	625	-11.7344
MSTRG.16233.6		3.01852e-12	0.333333	705.333	-10.9323
MSTRG.5505.4		3.40587e-12	771	0	12.0061
MSTRG.15483.1		3.51244e-12	0	219	-10.2197
MSTRG.10994.7		3.54183e-12	899.667	0	12.2105
MSTRG.2929.3		3.54183e-12	0	178.667	-9.92132
MSTRG.15895.9		3.94324e-12	135	4.33333	4.94476
MSTRG.9327.1		5.00806e-12	362.667	0.666667	9.09109
rna50387	STAB1	5.0095e-12	0	408.333	-11.1308
MSTRG.22358.32		6.82133e-12	0	190	-10.0067
MSTRG.16364.5		1.0701e-11	197.333	0	10.0852
rna33130	ZNF283	1.22526e-11	0	456.333	-11.2624
MSTRG.2700.6		3.15026e-11	286	0	10.619
MSTRG.14125.21		3.44798e-11	0.666667	565	-9.71374
rna16286	CCDC181	3.48682e-11	0	188.333	-9.98641
rna41656	PHRF1	3.50533e-11	0	141.333	-9.58659
rna5404	AP1G2	7.23095e-11	0.333333	364	-9.97675
rna75780	ATP11C	7.23095e-11	93	2.66667	5.13549
rna74652	ARHGEF9	8.55318e-11	141	0	9.56771
rna67197	SLC25A25	1.256e-10	0	123.667	-9.38923
MSTRG.25475.4		1.27777e-10	650	0	11.735
rna51456	UBP1	1.47688e-10	1026	51	4.31367
MSTRG.10705.5		1.54734e-10	168.333	0	9.84288
rna47432	PSD4	1.54734e-10	3	139.667	-5.53189
MSTRG.24464.2		1.76452e-10	155.667	0	9.70218
rna52006	ZBTB38	1.76452e-10	2.66667	261.333	-6.61077
rna10138	PHKB	1.86e-10	146.333	0	9.65842
MSTRG.18185.12		1.91659e-10	125	0	9.3996
rna9219	RAPGEF2	2.33712e-10	125.333	0	9.41864
rna69225	STAR	2.36736e-10	110.333	0	9.22406
MSTRG.5354.3		2.37088e-10	5.66667	141.667	-4.63246
MSTRG.2782.3		2.90872e-10	174	1.66667	6.71919
rna33029	ARHGEF1	2.90872e-10	171.333	0	9.83622
rna40420	ZDHHC5	2.90872e-10	0.666667	424	-9.3108
rna74714	P2RY4	2.90872e-10	246.333	0.666667	8.5331
MSTRG.382.3		3.86159e-10	1	105	-6.71185
rna11172	TLDC1	5.09481e-10	143.333	0	9.58908
rna9216	RAPGEF2	5.32345e-10	123	0	9.39105
rna29960	NEDD4L	5.46713e-10	162.333	0	9.76425
rna7543	RHCE	5.65108e-10	221.667	0	10.214
rna989	CUTC	5.65108e-10	1.33333	81.3333	-5.92493
MSTRG.27899.7		6.89797e-10	0	96.6667	-9.03473
MSTRG.3248.4		6.89797e-10	439	5.66667	6.25443
MSTRG.5503.6		7.09537e-10	0	106.333	-9.17235
rna7389	MAP3K6	7.09537e-10	176.667	0	9.87911
MSTRG.28212.25		7.49711e-10	147.667	0	9.68061
rna21946	ASB8	9.22038e-10	0	166.333	-9.80645
rna24421	UBE4A	9.98298e-10	1876	327.333	2.53141
rna24817	EI24	9.98298e-10	1.33333	114.667	-6.43994
rna3470	FBXO22	1.13608e-09	131.667	15.3333	3.11447
MSTRG.4664.10		1.14282e-09	203.333	0.333333	9.16502
rna30801	TGS1	1.14282e-09	114.667	0	9.28684
rna48514	SLC8A1	1.14282e-09	91.6667	0	8.95371
rna74388	HDAC6	1.14282e-09	0	124.333	-9.39529
MSTRG.3246.1		1.38733e-09	140.667	0.666667	7.71467
MSTRG.24659.6		1.55262e-09	1087.67	0	12.6276
rna63752	CCDC171	1.85019e-09	244	0	10.3367
MSTRG.8449.3		2.08107e-09	0	143	-9.58673
rna68639	TMPRSS2	2.39078e-09	0	80.3333	-8.76587
rna25459	KANK2	2.60472e-09	587	0	11.6231
rna69224	STAR	2.77007e-09	0	85.3333	-8.85163
rna28603	MLXIP	3.34187e-09	0	186	-9.96215
rna47143	MGAT4A	3.66835e-09	0	186	-9.97443
MSTRG.15279.8		3.67355e-09	157.667	0.666667	7.89585
MSTRG.21456.11		3.98798e-09	0	219.667	-10.2369
MSTRG.6815.3		4.14082e-09	170	4	5.4231
rna34701	LOC102148457	4.4664e-09	1.66667	96	-5.84206
MSTRG.4543.23		4.78477e-09	0	101.667	-9.10339
rna1875	USP54	5.31331e-09	6.66667	67	-3.32521
MSTRG.9674.3		6.43211e-09	4	163.667	-5.34988
MSTRG.10692.1		6.59138e-09	3.66667	148.667	-5.35179
MSTRG.2591.9		6.85802e-09	0	254.333	-10.4281
MSTRG.3210.1		6.89693e-09	142.667	1.33333	6.73707
rna14487	HOXA3	6.97225e-09	72.6667	0	8.62454
rna18572	MOV10	7.45512e-09	0.333333	125	-8.44156
MSTRG.19531.7		7.75365e-09	62.6667	2.33333	4.74632
rna30092	LOC100051371	7.84222e-09	0	180	-9.92349
MSTRG.8914.3		8.13421e-09	0	203	-10.1285
MSTRG.10770.7		8.35981e-09	0	470.333	-11.2995
MSTRG.13338.6		8.36808e-09	205.333	0	10.0861
rna29776	DYM	8.62482e-09	0	136.667	-9.55209
rna44164	IFT140	9.81278e-09	0	111.667	-9.23599
rna1858	USP54	9.89036e-09	0	76.3333	-8.68675
MSTRG.9332.7		9.90898e-09	0	562.333	-11.5579
rna6809	HEYL	9.90898e-09	1	109.333	-6.75082
rna14486	HOXA3	1.20356e-08	69.3333	0	8.55548
rna14488	HOXA3	1.20356e-08	74.3333	0	8.65649
MSTRG.24941.4		1.24563e-08	500.333	0	11.3908
rna48506	SLC8A1	1.47629e-08	0	130.333	-9.45776
rna2813	BLM	1.65147e-08	136.333	0.333333	8.5529
MSTRG.11512.7		2.43069e-08	75.3333	1	6.24955
MSTRG.26115.9		2.43069e-08	265.333	0	10.5173
rna61034	SDHA	2.48762e-08	1657.33	94.6667	4.10469
MSTRG.6927.4		2.55525e-08	0	344	-10.8468
rna38801	CLUH	2.63145e-08	88	0	8.90867
rna20291	DIS3L2	2.78725e-08	0	62.3333	-8.39673
rna3559	PTPN9	2.82704e-08	137.667	7	4.29013
rna20294	DIS3L2	2.87284e-08	0	65	-8.45612
MSTRG.25371.3		2.88716e-08	288.667	0	10.6893
rna58964	TBC1D22B	3.00529e-08	0	119	-9.35541
MSTRG.16289.6		3.12655e-08	597.667	1.66667	8.55913
MSTRG.10637.2		3.14968e-08	793.667	1.66667	8.83226
rna34194	LAIR1	3.20891e-08	57.6667	0	8.28842
rna6808	HEYL	3.39872e-08	0	81.6667	-8.78203
MSTRG.22158.8		3.55975e-08	271.667	0	10.4867
MSTRG.12536.2		3.65805e-08	0	98.6667	-9.05381
MSTRG.19601.16		3.65805e-08	60.3333	1.66667	5.17261
MSTRG.22345.17		3.83769e-08	95	0	9.0465
rna59597	ZNF451	5.69896e-08	107.667	0	9.21715
rna59084	MDFI	5.73883e-08	0	91	-8.93967
MSTRG.10585.10		5.77824e-08	391.333	2	7.57691
rna47815	PAIP2B	5.86061e-08	0	57.3333	-8.28323
rna72263	WDR37	5.88889e-08	8.33333	210.667	-4.6919
rna25084	TECR	5.99627e-08	66.3333	281	-2.08637
MSTRG.8255.13		6.74069e-08	58	1.66667	5.115
rna24096	CWF19L2	6.77218e-08	7.66667	92.3333	-3.57389
rna2097	TAF5L	6.77613e-08	2	143.333	-6.14504
rna38393	MYO1D	7.32736e-08	0	304.333	-10.6688
rna38313	GAS2L2	8.16929e-08	0	395.333	-11.0464
rna47814	PAIP2B	8.19843e-08	0	54	-8.19711
MSTRG.2782.5		8.34155e-08	92.6667	6.33333	3.86981
MSTRG.24625.6		8.39321e-08	169.667	0	9.83146
MSTRG.21402.12		8.40817e-08	63.3333	0	8.44729
MSTRG.28522.1		9.77291e-08	394	0	11.0469
rna45021	SLC36A2	1.10603e-07	1018.33	8.66667	6.87269
rna47816	PAIP2B	1.10955e-07	0	79	-8.75335
rna73986	SH3KBP1	1.20401e-07	0	53.3333	-8.18336
MSTRG.17511.3		1.21456e-07	0	122.667	-9.35868
MSTRG.4416.7		1.21456e-07	13	297	-4.52794
rna38010	MSI2	1.26264e-07	0.333333	1176.33	-11.7227
rna67375	DOLPP1	1.41508e-07	51.3333	0	8.12402
MSTRG.24650.2		1.60578e-07	0	124.667	-9.38256
rna62843	GMEB2	1.60969e-07	93	0	8.94331
MSTRG.12149.1		1.78442e-07	1068	56.3333	4.1948
MSTRG.19289.11		1.80497e-07	148	0	9.71774
MSTRG.10171.6		1.87987e-07	60.3333	0	8.33429
MSTRG.8914.6		1.9525e-07	109.667	0	9.20083
rna13362	FAM185A	1.96963e-07	54	0	8.19244
rna33314	MYPOP	2.01868e-07	123.333	11.3333	3.42328
rna54488	FIGN	2.01868e-07	0.333333	401.333	-10.1077
MSTRG.16352.2		2.14794e-07	168.333	0	9.78449
MSTRG.1966.2		2.14794e-07	1.66667	73.3333	-5.4253
MSTRG.7483.10		2.14794e-07	160.667	0.666667	7.94467
MSTRG.9315.3		2.25424e-07	1	85.6667	-6.42945
rna6551	ERI3	2.25424e-07	0	68	-8.52982
MSTRG.28122.14		2.2657e-07	0.333333	184	-9.01743
rna13317	CD36	2.3557e-07	189.667	0	9.99224
MSTRG.2075.8		2.38416e-07	89	8	3.4802
MSTRG.3102.9		2.39989e-07	4.33333	298.333	-6.09361
MSTRG.4314.15		2.41743e-07	0	93.3333	-9.00667
MSTRG.4923.7		2.41743e-07	80.6667	0	8.75801
MSTRG.854.8		2.41743e-07	69.3333	0	8.53058
rna50675	C16H3orf62	2.44006e-07	161.333	22.6667	2.82183
MSTRG.13856.2		2.44355e-07	0	171.333	-9.84019
rna53223	RBM26	2.48985e-07	90	6.66667	3.75748
rna77081	LOC102147868	2.49929e-07	0	47.3333	-7.99895
MSTRG.10923.1		2.54084e-07	175.667	0.333333	8.98561
MSTRG.2518.7		2.92816e-07	83.3333	0.666667	6.96358
rna15048	KLHDC10	2.92889e-07	941.667	4	7.85907
rna69243	PLPBP	2.99829e-07	43.3333	0	7.87147
MSTRG.10437.14		3.05775e-07	0	62	-8.38789
rna28127	UBE3B	3.19254e-07	701.667	3	7.89306
rna55647	LOC102150465	3.41924e-07	0	67	-8.49124
MSTRG.16149.6		3.49642e-07	192.333	2.66667	6.14703
rna9717	SPRY1	3.65911e-07	0	163	-9.76897
rna70273	CDK17	4.16372e-07	56.6667	0	8.24265
rna35995	MCRIP1	4.34328e-07	0	109	-9.19506
rna47813	PAIP2B	4.38175e-07	0	40	-7.76147
rna47810	PAIP2B	4.55293e-07	0	72	-8.62843
rna7702	C1QA	4.70671e-07	1.33333	50	-5.22579
MSTRG.1111.2		5.78287e-07	0	243.333	-10.3499
MSTRG.24489.4		6.03721e-07	3.66667	227.333	-5.89326
MSTRG.10437.1		6.07485e-07	0	60	-8.3374
rna35511	RNF146	6.26567e-07	67.6667	0	8.55383
rna44283	CAPN15	6.69116e-07	0	50	-8.09612
rna9475	SMAD1	6.69116e-07	392	3	6.98484
MSTRG.20539.2		7.27993e-07	0.333333	77.3333	-7.76041
MSTRG.395.26		7.36063e-07	0	99.6667	-9.0683
rna71636	MAP3K8	7.69799e-07	0	52.3333	-8.13946
rna10403	KATNB1	7.91154e-07	1.66667	67.6667	-5.33271
rna44503	RMND5B	7.91154e-07	0	45.3333	-7.94788
rna57116	ST3GAL6	8.00311e-07	165.333	0	9.77989
MSTRG.11319.8		8.20957e-07	107.667	1.33333	6.30628
rna10401	KATNB1	8.93595e-07	0	63.6667	-8.42257
MSTRG.27056.32		9.04312e-07	0	82	-8.80547
rna42845	ZNF646	9.26893e-07	1	54.3333	-5.76134
rna65353	GPR68	9.43744e-07	0.666667	118.333	-7.46067
MSTRG.15615.15		9.5818e-07	119.667	0	9.33824
rna30525	TERF1	9.67811e-07	0	62	-8.40682
rna49243	NOL10	1.07768e-06	2	238.333	-6.89387
MSTRG.2183.13		1.07788e-06	68.3333	1.33333	5.66613
MSTRG.7604.9		1.07897e-06	290	0	10.558
MSTRG.8255.18		1.2125e-06	58.6667	2.33333	4.63814
MSTRG.8914.2		1.21273e-06	36.6667	0	7.6389
MSTRG.12492.11		1.22573e-06	64.3333	0	8.44515
MSTRG.15279.16		1.28013e-06	0	68.6667	-8.54101
MSTRG.7868.4		1.28415e-06	0	44.3333	-7.90733
rna56071	YEATS2	1.41428e-06	0	86.3333	-8.8848
MSTRG.2591.7		1.54272e-06	0	83.3333	-8.81393
MSTRG.6129.11		1.54272e-06	57	1	5.84919
rna22670	ZC3H10	1.71026e-06	0	33	-7.48093
rna31481	LOC106780989	1.84456e-06	60.3333	0	8.32568
MSTRG.10692.3		1.95168e-06	5.33333	75.6667	-3.82828
MSTRG.25665.4		2.06955e-06	201.333	0.333333	9.19321
rna41703	PIDD1	2.08395e-06	1.33333	69.3333	-5.73588
MSTRG.2443.11		2.20213e-06	6.33333	236	-5.17289
MSTRG.28646.4		2.20213e-06	248.667	982	-1.97943
rna37164	TMUB2	2.21385e-06	1	69.6667	-6.12294
MSTRG.13667.5		2.22046e-06	0	480.333	-11.3325
MSTRG.24625.5		2.25263e-06	188.667	0.333333	9.01117
rna22627	LOC100058940	2.32587e-06	0.666667	63	-6.56683
rna33731	VRK3	2.35807e-06	27	121.333	-2.18022
MSTRG.22530.1		2.40906e-06	92.6667	306.333	-1.71414
rna54699	LOC111768740	2.57792e-06	0	40.6667	-7.7741
rna20286	PDE6D	2.5784e-06	0	32	-7.43527
rna10615	ZDHHC1	2.76894e-06	31.6667	0	7.43441
rna11095	C3H16orf46	2.79629e-06	0.666667	84.6667	-7.0011
MSTRG.12613.3		2.89051e-06	289.667	949.667	-1.7037
MSTRG.4728.3		2.93206e-06	0.333333	72	-7.63954
rna47812	PAIP2B	2.96684e-06	0	48	-8.04005
rna617	VTI1A	3.00252e-06	0	117	-9.29195
rna73412	RMND1	3.12761e-06	78	0	8.75696
MSTRG.3885.3		3.13837e-06	0	876	-12.2073
MSTRG.2591.8		3.16058e-06	0	129	-9.46031
MSTRG.14434.1		3.28145e-06	1	146	-7.1749
rna31385	TRPS1	3.42095e-06	1435.33	2.33333	9.29199
MSTRG.4543.22		3.51703e-06	0	49.6667	-8.08896
rna51314	VILL	3.61685e-06	0	72.3333	-8.6327
MSTRG.11699.1		3.76053e-06	5.33333	1172	-7.78148
MSTRG.13638.5		3.76053e-06	3.33333	936.667	-8.13603
MSTRG.6524.6		3.77945e-06	0	30.3333	-7.35683
rna68364	EVA1C	3.8366e-06	0	62.6667	-8.39287
MSTRG.27075.4		3.91908e-06	111	8.33333	3.70874
rna50477	TEX264	3.94235e-06	0.666667	57.6667	-6.41631
rna60460	IL6ST	4.2992e-06	586	2607.67	-2.1318
MSTRG.22496.12		4.38803e-06	0	228.333	-10.2621
MSTRG.13426.20		4.50158e-06	2.33333	3658.67	-10.6719
rna44500	RMND5B	4.57555e-06	0	44.3333	-7.92741
MSTRG.14845.13		4.66223e-06	92.6667	1	6.49625
rna7062	ZSCAN20	5.22284e-06	41	0	7.83524
MSTRG.10641.4		5.23874e-06	330.333	0	10.8875
rna70012	TMTC2	5.48615e-06	0	46	-7.96318
rna10817	DHX38	5.49247e-06	131.333	734.667	-2.46129
MSTRG.29370.2		5.83611e-06	33.6667	0	7.53105
MSTRG.27728.2		5.98845e-06	0	77.3333	-8.69243
rna33675	IRF3	5.98845e-06	45.6667	1.33333	5.09222
MSTRG.15263.17		6.55655e-06	3540	1116.33	1.65165
MSTRG.21697.2		6.62947e-06	0	44.3333	-7.90447
rna41123	SIPA1	7.0378e-06	353.333	0	10.932
MSTRG.12022.3		7.4512e-06	9.33333	160.333	-4.12441
rna15794	ACTR3B	7.51528e-06	62.3333	0.333333	7.41545
rna30178	FBXO15	7.51528e-06	0	76.6667	-8.68499
MSTRG.976.1		7.87792e-06	0.333333	93.6667	-8.01197
MSTRG.18520.11		8.39193e-06	1.33333	86.3333	-6.04477
MSTRG.17732.4		8.4686e-06	7.66667	557.667	-6.20173
rna22130	LARP4	8.4686e-06	304.333	3.33333	6.54377
MSTRG.24765.3		9.5208e-06	144.667	1.66667	6.43012
MSTRG.26154.3		9.54438e-06	63	5.66667	3.49347
rna34330	EPS8L1	9.70258e-06	0.666667	64.3333	-6.57622
rna44855	ZBED8	9.70258e-06	55.3333	0	8.28637
MSTRG.5898.8		9.87736e-06	100.333	0	9.14648
rna68365	EVA1C	9.95894e-06	0	53.3333	-8.16084
rna28000	CHEK2	9.9761e-06	32.6667	0	7.47839
rna18904	SNX7	1.00162e-05	0	35	-7.56155
rna29759	CTIF	1.12081e-05	0	52.3333	-8.16549
rna33967	LOC111775458	1.22865e-05	79.3333	0	8.70354
MSTRG.12515.3		1.32422e-05	8.66667	3488.33	-8.63601
MSTRG.21043.8		1.32949e-05	0	62.6667	-8.40913
MSTRG.2470.14		1.34096e-05	0	959.333	-12.3262
rna20364	USP40	1.52045e-05	0	115.333	-9.3011
rna18273	POLR3C	1.55955e-05	0.666667	90.3333	-7.0815
rna39583	ULK2	1.57086e-05	0.333333	1251.33	-11.7817
rna66691	RGS3	1.74173e-05	55.6667	0	8.25074
MSTRG.10692.5		1.86575e-05	10	96.6667	-3.29992
MSTRG.20016.2		1.95769e-05	0	445.333	-11.2664
MSTRG.41.6		2.10032e-05	4.66667	147.667	-4.98875
MSTRG.8575.13		2.11878e-05	2.33333	52.6667	-4.47345
rna75218	RBM41	2.14548e-05	13.3333	1029	-6.29936
MSTRG.2129.10		2.26306e-05	0	236.667	-10.3137
MSTRG.1791.6		2.33171e-05	0	121	-9.3492
MSTRG.5354.5		2.36151e-05	6.33333	145	-4.46411
MSTRG.11814.5		2.40785e-05	0	146.333	-9.61098
MSTRG.19515.28		2.42197e-05	366.667	1.66667	7.74638
MSTRG.2219.2		2.44652e-05	1	602.333	-9.21627
rna51919	DZIP1L	2.44652e-05	0	55	-8.23134
rna34	FUOM	2.46948e-05	136.333	0	9.51768
MSTRG.1791.2		2.47097e-05	4.33333	501.333	-6.76065
rna33726	VRK3	2.50187e-05	349.333	12	4.90048
rna67234	DNM1	2.50187e-05	66	0.333333	7.57335
MSTRG.17037.17		2.5186e-05	782.333	0	11.9652
rna64236	ECM2	2.58322e-05	0	434	-11.2218
MSTRG.24462.2		2.59929e-05	161	494.333	-1.60205
MSTRG.14434.2		2.84625e-05	2	96.6667	-5.60739
MSTRG.28212.23		2.92255e-05	129.667	1.66667	6.2493
MSTRG.23068.4		2.9692e-05	0	34	-7.51379
MSTRG.10757.3		3.0145e-05	0.333333	301	-9.73163
MSTRG.16376.8		3.05645e-05	14.3333	113.667	-2.99324
MSTRG.6018.4		3.05773e-05	10.6667	1077	-6.66788
MSTRG.2782.6		3.08003e-05	112.333	9	3.66541
MSTRG.25146.2		3.29975e-05	47.6667	667	-3.82267
rna42442	SRRT	3.34148e-05	0	122.333	-9.34836
MSTRG.23859.2		3.55921e-05	40	0	7.7364
rna27997	CHEK2	3.56024e-05	0	68.3333	-8.52678
MSTRG.16799.53		3.74132e-05	880.333	3.33333	7.97962
MSTRG.23412.35		4.01165e-05	523.667	4.66667	6.8591
MSTRG.10161.3		4.13177e-05	143.333	1.33333	6.82248
MSTRG.4024.13		4.1505e-05	291.667	6.66667	5.45916
rna855	PPRC1	4.16898e-05	0.666667	57.6667	-6.43483
MSTRG.11890.26		4.40279e-05	60.6667	0	8.4282
MSTRG.482.15		4.46614e-05	216	0	10.201
MSTRG.21588.3		4.49077e-05	0	795	-12.0551
MSTRG.3017.4		4.57292e-05	243.667	0	10.2893
rna41185	KLC2	4.68497e-05	184.667	19.6667	3.21879
MSTRG.18799.1		4.95709e-05	1.66667	727.333	-8.70611
MSTRG.27034.6		5.03635e-05	1569.33	2	9.67911
MSTRG.18449.26		5.43202e-05	834	0.333333	11.2589
rna59596	ZNF451	5.43202e-05	0.333333	77	-7.77477
rna32063	DGAT1	5.448e-05	0.666667	38.3333	-5.83786
rna74666	MTMR8	5.448e-05	19.6667	0	6.75387
rna52505	SLC46A3	5.52353e-05	0	148.667	-9.65415
MSTRG.16048.4		5.54741e-05	280	55.3333	2.34577
rna47082	NPAS2	5.66359e-05	1.33333	135	-6.69955
rna8493	MORN1	5.66359e-05	0	20.3333	-6.78727
rna25595	LOC100059326	5.71923e-05	0	98.3333	-9.04567
rna16914	TRAF3IP3	6.18914e-05	0	29	-7.3115
rna37319	NAGLU	6.4373e-05	566.333	1.33333	8.78796
MSTRG.239.1		6.60546e-05	883	67.6667	3.72439
rna35090	PNISR	6.62792e-05	1	87.3333	-6.48264
rna51868	CEP63	6.68124e-05	0	58.3333	-8.29534
MSTRG.7974.45		6.87718e-05	480.333	2	7.89568
rna34328	EPS8L1	6.88582e-05	2	51.3333	-4.6542
rna51871	CEP63	6.88582e-05	0.333333	40.3333	-6.806
rna66653	FKBP15	6.9051e-05	95.3333	353.333	-1.88273
rna5954	NIN	6.97525e-05	177	29.6667	2.59162
rna74629	LOC100061670	7.07798e-05	0.333333	36.6667	-6.66481
MSTRG.716.4		7.28902e-05	156.667	4.33333	5.12551
MSTRG.9771.12		7.43208e-05	8.66667	285.667	-5.02971
rna6548	ERI3	7.57415e-05	0	18.3333	-6.63099
rna41655	PHRF1	7.57763e-05	0	20.6667	-6.80575
rna71425	ARSA	7.57763e-05	555.667	28.6667	4.29213
rna56095	EIF2B5	7.69398e-05	317.333	867.667	-1.4669
MSTRG.10986.3		7.83434e-05	125	1.66667	6.19817
rna3120	LRRC28	7.85115e-05	43	0	7.89783
rna38910	TEKT1	8.29278e-05	3.66667	108.333	-4.88616
rna67799	NACC2	8.29278e-05	474.333	0	11.3472
MSTRG.27866.2		8.56715e-05	175.333	1	7.40657
MSTRG.6351.5		8.82162e-05	913	3.33333	8.03721
rna74759	MED12	8.90324e-05	56.6667	0	8.23078
rna55497	PARD3B	9.11632e-05	0	114	-9.26154
rna53662	FAM168B	9.17046e-05	73.3333	1	6.21148
rna8934	INTS9	0.000107133	78	1	6.31193
MSTRG.19601.17		0.00011281	312.667	0	10.644
MSTRG.8915.3		0.000114523	45.3333	2	4.48533
MSTRG.4314.2		0.000116208	2	54.3333	-4.7311
MSTRG.17552.4		0.00012317	154	0.333333	8.8278
rna21054	ING4	0.000133513	24.3333	0	7.03604
rna48620	CEBPZOS	0.000136779	0	23	-6.97955
rna8740	DMTN	0.000139563	22.6667	0	6.92797
rna62383	ZMYND8	0.000139724	360.667	1.66667	7.72078
rna73242	WTAP	0.000139724	95.6667	17.6667	2.44323
rna39595	LOC100073170	0.000141652	23	0	6.96087
rna30843	LYPLA1	0.000146103	481.333	12.6667	5.30032
MSTRG.28577.40		0.000147038	46	2.66667	4.1518
rna15671	TMEM176A	0.000152822	0	40.3333	-7.76965
rna42250	ZNF655	0.000157469	0	97	-9.02124
rna9964	AP1AR	0.000158178	293.333	3.33333	6.53219
rna32277	LRP3	0.000158183	19.3333	268.667	-3.7516
rna65831	TRAF3	0.000164167	151.667	11	3.76784
MSTRG.4983.2		0.00016501	2	469.333	-7.84869
MSTRG.23304.4		0.000170331	80.6667	0	8.77945
MSTRG.14735.25		0.000173037	899.333	6.66667	7.11182
MSTRG.14576.2		0.000174789	380.667	0.333333	10.1071
rna73861	GEMIN8	0.000174789	0.333333	44.3333	-6.93084
MSTRG.13365.29		0.000177585	982.333	42.3333	4.49429
rna24194	FDXACB1	0.000177585	47.3333	0	8.02724
rna74082	POLA1	0.000177585	0	38.3333	-7.68596
MSTRG.22939.4		0.000179003	0	476.333	-11.3688
MSTRG.7373.2		0.000179003	0	285.333	-10.5824
MSTRG.13121.20		0.00018105	370	2.33333	7.27484
rna11543	TRMT10A	0.000181166	76.3333	4	4.23858
rna15765	GALNT11	0.000184028	1.33333	159	-6.93119
rna52992	ENOX1	0.000186166	42.3333	0.666667	6.02744
rna39636	LLGL1	0.000197865	26.3333	0	7.15362
MSTRG.13343.5		0.000199754	12.3333	92.6667	-2.91168
MSTRG.14264.4		0.000202818	1	259	-8.01549
rna57201	ARL13B	0.000205774	27.6667	0	7.23965
rna61859	PXMP4	0.000206516	0.666667	34.3333	-5.66166
MSTRG.19745.14		0.000207475	1.33333	447.333	-8.35493
rna21116	C1S	0.000215478	670.667	2591	-1.94142
MSTRG.17511.4		0.00021599	0	45.6667	-7.93046
MSTRG.14332.3		0.000219949	304	1.33333	7.79929
rna36187	CYTH1	0.000221582	1.66667	80	-5.58618
rna64595	PLEKHG3	0.000223608	0	243	-10.3351
MSTRG.15311.2		0.000224137	125.667	836	-2.72792
MSTRG.9382.2		0.000226042	222.667	925.333	-2.05595
rna12030	RCHY1	0.000230072	0	21.3333	-6.85957
rna42760	ASL	0.00023851	3.33333	724.667	-7.75216
MSTRG.6029.8		0.000267586	274.667	0	10.6555
rna67869	TRAF2	0.000268909	223.333	13.6667	3.99873
MSTRG.26766.10		0.000278551	1.66667	170.667	-6.6724
MSTRG.18308.1		0.000278753	94	12	2.96814
rna29774	DYM	0.000283249	587.667	212	1.48823
rna60858	TRIO	0.000287871	0	279.333	-10.6063
rna31704	ZFAT	0.000290925	35.3333	0	7.5686
rna68456	SMIM11A	0.000290925	42.3333	0	7.90747
rna21916	HDAC7	0.000294021	69.6667	6	3.52775
rna63918	LOC102149181	0.000296157	32.6667	0.666667	5.60469
rna12217	CENPC	0.000298101	58.3333	1.66667	5.08609
rna24668	ZNF202	0.000298101	0	15	-6.3436
rna607	TCF7L2	0.000304625	0	13.6667	-6.21329
rna612	TCF7L2	0.000304625	0	13.6667	-6.21329
MSTRG.28442.11		0.000304857	44	2046	-5.51089
rna16636	KIAA1614	0.000310028	107.333	2	5.70293
MSTRG.16550.1		0.000317505	825.333	4.66667	7.38475
rna39554	ZSWIM7	0.000320495	15.6667	0	6.43488
MSTRG.23628.14		0.000330681	6	262.333	-5.42933
rna76390	LOC111767425	0.000334812	0	13.6667	-6.21491
rna32156	LOC100064109	0.000335594	196	0	9.99146
rna67161	SH2D3C	0.000335661	0	49.6667	-8.07776
MSTRG.23349.11		0.000340047	116.333	0	9.22973
MSTRG.24830.2		0.000340454	0.666667	492.667	-9.48947
rna608	TCF7L2	0.000340454	0	13.3333	-6.17656
MSTRG.16338.31		0.000341381	216.667	2	6.76979
rna40769	BSCL2	0.000341595	297.667	1	8.23407
rna41003	ATG2A	0.00034262	0	14	-6.24948
rna51084	FAM198A	0.000343079	1.33333	36.6667	-4.81626
MSTRG.2064.5		0.000352951	273.667	1	8.11187
rna37125	GPATCH8	0.000367414	0	229	-10.2523
rna40086	MADD	0.000367414	0	58.3333	-8.29669
rna40768	BSCL2	0.000367414	280.667	1	8.15399
MSTRG.20316.3		0.000369738	362	0.333333	9.98669
MSTRG.26531.5		0.000370555	236.667	0.666667	8.47846
rna1920	CAMK2G	0.000374645	31.6667	0	7.46186
MSTRG.5354.1		0.000375409	7	182	-4.63052
MSTRG.26100.3		0.000389404	860.667	2	8.82829
rna27898	HORMAD2	0.000389539	29.6667	1.33333	4.48103
rna31906	EEF1D	0.000389539	103.667	0.666667	7.37048
MSTRG.10768.21		0.000392425	154.333	2.33333	6.04555
MSTRG.22015.15		0.000403212	3.66667	174	-5.49278
rna62591	TFAP2C	0.000420778	54.6667	1.33333	5.32663
MSTRG.26765.11		0.00042839	1.66667	408.333	-7.89652
rna2381	SPRTN	0.000435674	6.33333	298.333	-5.53329
MSTRG.1973.22		0.000454892	0	208.333	-10.1816
rna60090	CRTC1	0.000455191	0	22.3333	-6.93189
rna28145	ACACB	0.00047847	148	2.66667	5.83397
MSTRG.10087.5		0.000489759	62.3333	0	8.42205
MSTRG.21325.8		0.000501924	0	143	-9.57561
rna69875	ZNF596	0.000502979	0.333333	201	-9.125
MSTRG.10171.5		0.000509437	53.3333	0	8.1247
rna67529	RAPGEF1	0.000516046	0.333333	309.333	-9.76712
MSTRG.10486.16		0.00053289	4.33333	176.667	-5.34644
MSTRG.23601.2		0.00053289	12.6667	0	6.11624
rna68257	USP16	0.00053289	96.6667	835	-3.0707
MSTRG.7179.2		0.000534678	0.333333	82.6667	-7.88623
rna36920	MRC2	0.000555602	1	236.667	-7.93121
rna14883	IQUB	0.00056064	0	236.667	-10.3076
MSTRG.11949.9		0.000562039	0.333333	150.667	-8.70843
MSTRG.27238.19		0.000562039	0	96.3333	-9.00258
MSTRG.5793.8		0.000562039	2.33333	156	-6.07653
rna64951	ABCD4	0.000562039	0	18	-6.60816
rna74633	LOC100061997	0.000562039	0.333333	28.6667	-6.30722
rna11499	BANK1	0.000567357	99.6667	0	9.03057
MSTRG.13032.8		0.000570699	0.666667	370.333	-9.13824
rna46730	PTCD2	0.000574724	22	0	6.88296
MSTRG.4292.5		0.000598721	102.667	0.666667	7.30973
rna8730	XPO7	0.000626159	151.333	0	9.70898
rna13994	CDK14	0.000629052	18.6667	0	6.68903
MSTRG.6719.7		0.000630233	0.333333	65.6667	-7.48918
rna32754	PLEKHG2	0.000654211	1.66667	74	-5.40271
MSTRG.7604.8		0.000666253	128	0	9.38742
rna10879	ZNF19	0.000666411	34.3333	0.666667	5.6733
MSTRG.15648.4		0.000672496	453.333	107.333	2.09438
rna10332	NUP93	0.000672496	3.33333	42.3333	-3.68557
rna72105	TAF3	0.000682026	37	189.333	-2.36899
MSTRG.6719.6		0.000711034	1	68.3333	-6.01709
rna74961	APOOL	0.000716544	0.333333	22.3333	-5.96079
MSTRG.10323.8		0.000728286	0.333333	114.333	-8.28646
rna38584	FLOT2	0.000728286	0	57.3333	-8.3224
MSTRG.5715.3		0.00073377	218.333	1	7.85801
rna49978	FOXP1	0.000736874	0.666667	205.333	-8.22773
MSTRG.26568.50		0.00075051	2.66667	68.3333	-4.65311
rna4168	BNIP2	0.00075051	1	26.3333	-4.71427
rna42219	LOC100067882	0.00075051	25.6667	0.333333	6.1428
MSTRG.19539.2		0.000809309	138	0	9.61725
rna43328	C13H16orf52	0.00081265	27.6667	0.666667	5.39477
rna55657	PTX3	0.00081265	10.6667	47	-2.15092
MSTRG.10323.19		0.000820625	0	12.6667	-6.09461
rna57113	ST3GAL6	0.000830165	30.3333	0	7.42278
rna42251	ZNF655	0.000838942	0.333333	189	-9.00973
rna2781	ZNF592	0.000860429	128	0	9.39844
rna66675	ALAD	0.000860429	495.333	192	1.35545
MSTRG.2938.2		0.000861407	0	17.3333	-6.56085
MSTRG.6719.8		0.000861407	0.333333	63	-7.42913
MSTRG.4575.1		0.000870358	3.66667	62.3333	-4.05645
MSTRG.18681.9		0.000883113	580.333	5	6.80437
rna11114	PLCG2	0.000883113	0	184.333	-9.98499
rna21206	KLRB1	0.000925675	0	11	-5.89959
rna70570	TMEM263	0.000932247	2.33333	263	-6.81638
MSTRG.26088.11		0.000938589	54.6667	2.33333	4.50387
MSTRG.6909.4		0.000944	1.33333	487.667	-8.53926
rna72154	ANKRD16	0.000947206	6.33333	55	-3.07711
MSTRG.10622.4		0.000952019	1.66667	107	-6.01742
rna32398	TMEM147	0.000971193	270.667	6.33333	5.49232
rna28645	HCAR2	0.000972294	30.3333	113.333	-1.89356
MSTRG.15341.1		0.000975182	6.66667	626.333	-6.49283
rna62849	GMEB2	0.000975182	136	437.667	-1.68762
rna50229	DENND6A	0.000979538	230	626	-1.44408
rna43643	USP7	0.000986431	81.3333	209.667	-1.36512
rna71272	GRAMD4	0.000986431	1	309.333	-8.24607
MSTRG.19046.2		0.000997429	8.66667	546.667	-5.92421
rna41268	PC	0.000997429	104	0	9.14623
rna44380	BTNL9	0.000997429	171	0	9.86346
rna62970	CDC14B	0.000997429	0	20.6667	-6.83458
rna66227	SLC25A51	0.000997429	105.667	0	9.22545
rna67834	LOC111770637	0.000997429	12.3333	1368.33	-6.81212
rna77172	LOC106781940	0.000997429	0.666667	23.6667	-5.13402
MSTRG.27872.3		0.00100918	68	232	-1.76683
rna22471	HNRNPA1	0.00101142	53	269	-2.32262
MSTRG.10712.2		0.00101992	3	424.667	-7.19997
rna3972	INTS14	0.00101992	0	68	-8.49884
MSTRG.14522.14		0.00103026	289	7.33333	5.28291
rna24823	CHEK1	0.00103231	188	2	6.50467
rna24577	ARHGEF12	0.00105222	218.667	0	10.2192
MSTRG.25065.1		0.00106961	17.3333	0	6.60624
rna13801	FIGNL1	0.00107143	0	15.3333	-6.365
MSTRG.18868.4		0.00108573	324.333	0.666667	8.96652
MSTRG.19522.1		0.0010907	121.333	2	5.9725
MSTRG.11720.1		0.00111726	124.333	0	9.38627
MSTRG.15920.1		0.00111733	25.3333	119	-2.23176
rna20096	DOCK10	0.00111733	0	43	-7.9064
rna69746	DEFB4B	0.00111733	36.3333	419	-3.57377
rna39716	DHRS7B	0.00112029	20.6667	154	-2.8811
MSTRG.27440.1		0.00112473	0.333333	296.333	-9.67343
MSTRG.13404.1		0.00115051	693.333	14.6667	5.56155
rna66381	MSANTD3	0.00115786	232	1	7.97743
MSTRG.16963.1		0.00115841	26.3333	2.33333	3.49997
MSTRG.7283.6		0.00115841	2	396.333	-7.56369
MSTRG.7541.20		0.00116885	0.333333	148.667	-8.66382
MSTRG.8255.4		0.00116907	63.6667	3.66667	4.08693
rna47328	NPHP1	0.00118293	0	30.3333	-7.3705
rna21122	RBP5	0.0011978	1.33333	72.3333	-5.75171
MSTRG.22929.10		0.00120716	1	69	-6.11511
MSTRG.11119.1		0.00120836	35.6667	0.666667	5.74924
MSTRG.6719.5		0.00120836	5	707.667	-7.14284
MSTRG.11530.9		0.00125871	382.333	6	6.00922
rna52004	ZBTB38	0.00129385	0	148	-9.65472
rna19207	C5H1orf52	0.00132995	11.6667	0	5.97766
rna32032	WDR97	0.00136329	11	0	5.91873
rna30201	TSHZ1	0.00136367	6.66667	483.667	-6.15259
MSTRG.23284.20		0.00136963	385.333	50	2.91457
rna35480	HDDC2	0.0013839	19.6667	0	6.78283
rna34755	MEI4	0.0013881	0	23	-6.9416
rna30939	SPIDR	0.00140801	0	26.6667	-7.18206
MSTRG.7021.2		0.00141942	8.33333	963.667	-6.73968
rna4183	MYO1E	0.00141942	46.6667	245.667	-2.38338
MSTRG.24515.1		0.00142327	1.66667	417.333	-7.88853
MSTRG.2902.2		0.00142754	32	0	7.51975
rna67209	CIZ1	0.00142754	0	31.3333	-7.38612
rna27128	NAV2	0.00142811	4	197.333	-5.57952
rna74632	LOC100061997	0.00142811	38.6667	4.66667	3.03287
rna65037	FOS	0.00143469	165.333	17339	-6.78529
rna41912	ZFAND2A	0.00143977	18	0.333333	5.64943
rna64305	STYX	0.00144512	1.66667	244.667	-7.15666
rna2147	ZNF32	0.00144823	43	3.33333	3.67724
rna11732	PTPN13	0.00150239	0	133.667	-9.50992
rna24	MTG1	0.00150366	20	2	3.31568
rna45620	CATSPER3	0.00150506	0.666667	35.6667	-5.74381
rna20525	HDAC4	0.00152314	228.333	1.33333	7.35139
MSTRG.16909.8		0.0015254	8	133	-4.02472
MSTRG.587.11		0.0015264	0.333333	174	-8.93785
rna14267	ISPD	0.00153296	0	15.6667	-6.40444
rna8105	TNFRSF8	0.00153296	2.33333	190.333	-6.33757
MSTRG.23104.10		0.00153754	4.66667	185.333	-5.28263
MSTRG.19549.14		0.00153909	719	1.66667	8.64365
rna58274	LOC102150905	0.00155762	243	3	6.25686
MSTRG.9466.13		0.00156835	137.667	1	7.11327
rna40746	EML3	0.00159783	430.333	155.333	1.45724
rna49973	FOXP1	0.0016364	2	231.333	-6.90705
MSTRG.2298.13		0.00167173	45	2.33333	4.27045
MSTRG.24880.2		0.00167173	1.66667	273.333	-7.34258
rna15354	DENND2A	0.00167173	0.666667	270	-8.59066
rna26	MTG1	0.00167173	3.66667	30.3333	-3.06276
rna8906	SCARA5	0.0017425	68	2299.33	-5.03655
rna70962	EP300	0.00174494	9.33333	493.333	-5.70228
MSTRG.3457.5		0.00175411	2.66667	83.3333	-4.9381
rna77407	LOC111772202	0.00175411	0	10.6667	-5.84991
MSTRG.7030.4		0.00176126	21	114.333	-2.43369
rna59501	ELOVL5	0.00176835	1787	106.333	4.06809
rna35087	PNISR	0.00177674	98.3333	258	-1.38832
MSTRG.3211.3		0.00181549	5.33333	184.667	-5.13242
MSTRG.20705.6		0.00182216	326	1.33333	7.90584
MSTRG.21160.7		0.00182216	3	210	-6.15335
MSTRG.9570.14		0.00182352	5	295	-5.92926
MSTRG.23659.7		0.00183327	0	117.667	-9.33019
MSTRG.26014.1		0.00183434	159.333	0.333333	8.83872
rna56610	CD86	0.00183954	0.333333	18	-5.64032
MSTRG.10067.1		0.00185996	1.33333	342.333	-8.00205
MSTRG.28255.2		0.00186904	4.33333	86	-4.2927
rna34748	MYO6	0.00187644	378	2.33333	7.36719
MSTRG.3219.6		0.00188036	35	0.666667	5.68358
rna60966	CLPTM1L	0.00188036	43.3333	1	5.38464
MSTRG.20928.1		0.00191543	145.667	2.66667	5.77685
rna40539	STX3	0.00192728	15	145.667	-3.326
rna50538	RASSF1	0.00193846	61	1.66667	5.18448
rna6013	LOC102147580	0.00193846	1	131	-7.0542
rna64991	EIF2B2	0.00193846	520.667	93.3333	2.44432
rna66688	RGS3	0.00193846	49.6667	0.333333	7.06504
rna33479	CYTH2	0.00194552	750.333	212	1.81473
rna76328	LOC100052229	0.00194725	0	13.3333	-6.1661
rna68254	USP16	0.00196797	86.3333	12	2.85972
rna72994	KDM5B	0.00196797	4000	760.667	2.39613
rna70895	MIEF1	0.00197453	3.66667	143.667	-5.32767
rna75550	UTP14A	0.00198196	784.667	263.667	1.55725
MSTRG.22190.1		0.0019873	1.33333	26.3333	-4.32396
rna67997	EHMT1	0.00206055	0.666667	161.333	-7.9159
rna26163	XRRA1	0.00206368	0	26	-7.11645
MSTRG.29060.1		0.00210336	10.6667	0	5.86558
rna6952	MAP7D1	0.00211015	6.33333	279.667	-5.46248
rna37038	PLEKHM1	0.00215177	0	100.667	-9.13803
MSTRG.3163.8		0.00216743	215	5.66667	5.19758
MSTRG.22138.1		0.00217079	2.66667	682.333	-8.07817
rna38729	SLC43A2	0.00219399	1	511.333	-8.99667
MSTRG.15440.3		0.00220734	0	107.333	-9.19236
MSTRG.2860.12		0.00221589	1	222	-7.74177
rna69747	LOC106782648	0.00221589	0	14.6667	-6.29677
rna18252	RBM8A	0.00226147	178.333	3.33333	5.7444
MSTRG.9740.3		0.00227479	202	9	4.50947
rna49900	LOC100059905	0.00227479	0.333333	96.6667	-8.08766
rna30143	RTTN	0.00228457	0.333333	263	-9.49517
rna27977	EMID1	0.00232197	0	9.66667	-5.70975
rna65472	SERPINA3	0.00232224	443.333	1181.33	-1.41781
MSTRG.23635.19		0.00235538	499.333	2.33333	7.69579
MSTRG.34.13		0.00236747	69.6667	395.333	-2.53515
rna15021	AHCYL2	0.00237047	483.667	12	5.30347
rna2162	ZNF239	0.00240863	1	195.667	-7.61471
rna75665	FAM122B	0.00243581	0	28	-7.24642
rna32243	ANKRD27	0.0024976	39	0	7.78705
rna33190	ZNF112	0.0025138	28.3333	231.667	-2.98228
MSTRG.950.13		0.00252825	0.666667	234.667	-8.5152
MSTRG.5270.5		0.00254101	118	2.66667	5.48954
rna16725	C5H1orf21	0.00254101	767.667	25.3333	4.86769
rna41649	LMNTD2	0.00254101	0	12.6667	-6.11798
MSTRG.13667.6		0.00256675	7	514.333	-6.19594
rna14933	ZNF800	0.00258043	0	35.6667	-7.60425
MSTRG.4119.2		0.00258302	2092.33	85.6667	4.52583
MSTRG.24130.7		0.00258657	144.333	2.33333	5.93
MSTRG.8255.7		0.00258657	66.6667	4	4.02531
rna35957	ASPSCR1	0.00258657	57	0	8.31707
rna9777	PRDM5	0.00258738	0	62.6667	-8.40911
MSTRG.9407.7		0.00259863	199.333	8	4.69081
rna72374	CEP170	0.00263656	2.66667	250.667	-6.51656
rna54027	ZRANB3	0.00266198	0	53.3333	-8.18998
rna28265	PXN	0.00270472	191.667	8.33333	4.51305
MSTRG.26800.8		0.00271464	5	432.333	-6.49791
MSTRG.18324.1		0.00273978	4.33333	37.3333	-3.08555
MSTRG.9771.5		0.00273978	119.333	2	5.87322
rna15056	TMEM209	0.00274138	0	93.6667	-8.95922
rna1771	PSAP	0.00276239	5571	15067.7	-1.46246
MSTRG.7179.6		0.00281474	33.6667	0.333333	6.5443
rna76858	LOC111771997	0.00286693	1	63.6667	-5.98098
MSTRG.6630.4		0.00291041	1	241	-7.92781
MSTRG.4977.1		0.00301357	2022	0	13.3511
rna35608	LOC100073089	0.00302675	0	31	-7.3854
rna64721	ZFYVE26	0.00303679	17.3333	826	-5.63663
MSTRG.24478.13		0.00305946	9	266	-4.9314
rna37214	MEOX1	0.00309219	15	57.6667	-1.95641
MSTRG.13637.17		0.00310758	1	121.333	-6.92195
MSTRG.20747.8		0.00310844	302.667	92.6667	1.71595
rna19565	CACHD1	0.00314419	8.33333	589.333	-6.12335
MSTRG.8812.4		0.00314532	399	1.33333	8.25445
rna62104	MROH8	0.0031572	0	36.3333	-7.59532
MSTRG.5304.9		0.00315948	16	661.333	-5.28217
MSTRG.8189.9		0.00316329	87.6667	0	8.84987
rna36502	FDXR	0.00317453	0	11.6667	-5.99256
MSTRG.13338.5		0.00319959	0	25.6667	-7.10952
rna1922	CAMK2G	0.00319959	31	0	7.43622
MSTRG.11966.7		0.00327409	7.33333	412.667	-5.80453
MSTRG.7688.3		0.00329218	0.333333	121.333	-8.44902
MSTRG.853.2		0.00335702	31.3333	970.333	-4.89613
rna16781	PTGS2	0.00337066	21	194.667	-3.22178
rna23215	LOC102149514	0.00344837	17	0	6.54443
rna66094	RUSC2	0.00345745	2	73	-5.24593
MSTRG.3753.16		0.00347542	1362	8.33333	7.33989
MSTRG.2496.1		0.00357873	497	102	2.28023
MSTRG.13625.1		0.00366147	71.3333	0.333333	7.74273
rna12929	LOC111772955	0.00366147	9.66667	0	5.74318
rna25606	LOC100059788	0.00373159	89.3333	1.66667	5.81854
rna26193	C2CD3	0.00373159	0.666667	91	-7.00163
rna44747	FBXW11	0.00378794	4	604.333	-7.25501
rna68268	LOC102149344	0.00379332	19.6667	0.666667	4.86322
MSTRG.15596.2		0.00387358	10.3333	898	-6.53403
rna36109	RNF213	0.00390729	58	0.666667	6.49987
MSTRG.5354.4		0.00392423	35.6667	116	-1.71312
MSTRG.13765.2		0.00393753	6	164.333	-4.75177
rna15801	PAXIP1	0.00396607	3	44.6667	-3.85306
rna50006	UBA3	0.003973	13	151.333	-3.53021
rna64704	PLEKHH1	0.003973	0.333333	82.6667	-7.88215
MSTRG.8801.24		0.00404441	100.667	15	2.75625
rna5755	MIPOL1	0.0040705	40.6667	0	7.83976
rna18756	KIAA1324	0.00409597	64.6667	0.666667	6.55598
MSTRG.12425.3		0.00421196	1.33333	35.6667	-4.73609
MSTRG.22728.1		0.00427657	10	240	-4.57083
MSTRG.15696.10		0.00433305	1	87.6667	-6.4013
rna64562	LOC100062118	0.00437434	10.3333	0	5.8145
MSTRG.20704.1		0.00438786	3.33333	246.667	-6.24898
rna14485	HOXA3	0.00440012	21.6667	0	6.83703
MSTRG.5849.2		0.00440134	860	5.66667	7.19365
rna61946	GGT7	0.00443622	0	18	-6.59944
rna33679	PRMT1	0.00453454	409.333	1005.67	-1.30759
rna63397	ABHD17B	0.00462308	5.66667	223.667	-5.39274
MSTRG.19430.1		0.00465962	165	23.6667	2.80666
rna17162	LOC102150150	0.00465962	10.6667	0	5.82926
MSTRG.27948.1		0.0047184	36.6667	0	7.68742
MSTRG.24468.3		0.00474545	100.667	7568.33	-6.18955
MSTRG.10078.27		0.00483739	1578.33	12	6.95383
MSTRG.19569.1		0.00487797	2374.67	414.333	2.4762
rna55991	FXR1	0.00487797	64.3333	0.333333	7.43957
MSTRG.23081.13		0.00490849	1.66667	105.333	-5.95785
rna59038	NFYA	0.00492629	102.333	0.666667	7.2226
MSTRG.3980.3		0.00493506	53.3333	124	-1.21181
MSTRG.18192.2		0.00496056	13.6667	640.667	-5.48322
rna22669	ZC3H10	0.00500381	6.66667	32.6667	-2.30371
MSTRG.6840.2		0.00505062	1.33333	49	-5.17818
MSTRG.7421.2		0.0051035	0	1665	-13.1191
rna48944	ASXL2	0.00522495	278.333	2.66667	6.8117
rna75532	SMARCA1	0.0052379	71.3333	625.667	-3.14773
rna685	ADD3	0.0052551	1254.33	149.333	3.01831
MSTRG.18966.12		0.00532532	88	0.333333	7.94662
rna1570	JMJD1C	0.00532804	3.33333	396.333	-6.81649
rna43246	ACSM3	0.00535308	2.33333	73	-5.02422
MSTRG.13411.1		0.00536473	28.3333	733	-4.69035
rna19110	LRRC8D	0.00546834	80.3333	454.667	-2.49872
MSTRG.16034.3		0.00548846	415	17.3333	4.60105
rna10718	ZFP90	0.0055253	2.33333	165.667	-6.09634
rna15140	EXOC4	0.00564621	4	182.667	-5.52318
rna23184	MIER2	0.00564621	34.6667	0	7.54218
MSTRG.9674.8		0.00580175	585.667	20	4.84192
MSTRG.18014.6		0.00580468	155	4	5.35358
MSTRG.24414.9		0.00581216	55.6667	297.333	-2.41794
rna58695	HSD17B8	0.00585873	42.3333	203.333	-2.25888
rna12338	CLOCK	0.00587704	33	0	7.44396
rna25238	JUNB	0.00587704	825.667	5664.67	-2.79442
rna62725	TAF4	0.00599268	444.333	22	4.26594
MSTRG.2642.1		0.00601233	4.33333	699.333	-7.28234
MSTRG.15279.9		0.006111	0	48.3333	-8.01315
MSTRG.3143.9		0.00611223	175.667	858.667	-2.28196
rna19918	ZNF142	0.00612675	0	54	-8.20564
MSTRG.10078.35		0.00617325	745.667	16.3333	5.49797
MSTRG.920.2		0.00617325	2.33333	92.6667	-5.32289
MSTRG.26285.2		0.00620519	474.333	6	6.32303
rna51622	ZNF385D	0.00620975	0	27.3333	-7.24726
MSTRG.19529.1		0.00626741	7	208.667	-4.80207
MSTRG.3143.5		0.00637605	159.667	30.3333	2.39351
MSTRG.9588.7		0.00637769	1	97	-6.63959
MSTRG.8255.30		0.006445	122	650	-2.4151
rna14803	ASZ1	0.0064814	12.6667	0	6.1
MSTRG.24361.23		0.00667699	28	0	7.27737
MSTRG.4314.26		0.0067142	51.3333	0	8.16777
rna19494	C5H1orf141	0.00671516	0	70.6667	-8.55194
MSTRG.9410.14		0.00674462	15.6667	1	3.96704
rna51991	SLC25A36	0.00674462	1202	160.667	2.91146
rna50852	SCAP	0.00675111	5	110.333	-4.45096
MSTRG.28212.26		0.00682002	50.6667	0	8.16281
rna6506	BTBD19	0.00682686	0	18	-6.59928
MSTRG.27498.4		0.00684617	1030.67	633.333	0.705975
MSTRG.2848.23		0.00684617	0.666667	163	-7.95139
rna41394	LRP5	0.00684617	14.6667	797.333	-5.76005
MSTRG.23416.6		0.00696226	0.666667	91.3333	-7.05909
MSTRG.21964.5		0.00698531	394	19.6667	4.33951
MSTRG.9671.2		0.00700918	90	1.33333	6.08195
MSTRG.10356.9		0.00701291	2.66667	226.667	-6.3509
MSTRG.26753.1		0.00711947	562.333	151.333	1.88083
MSTRG.29275.1		0.00730489	0	35	-7.54024
rna70219	VEZT	0.00731963	113.667	2	5.8204
MSTRG.4004.1		0.0073325	2.33333	107	-5.56774
rna988	CUTC	0.00743151	5.66667	78.3333	-3.73604
rna59183	KLHDC3	0.00745188	70	1.33333	5.76144
MSTRG.25349.2		0.00748134	10	98.3333	-3.32059
rna28597	WDR66	0.00748134	0	23.6667	-6.98521
MSTRG.3285.8		0.00756179	694	10.3333	5.99323
rna61067	NINL	0.00759048	4.33333	258.333	-5.80147
MSTRG.10622.14		0.0076137	1.66667	51	-4.99928
MSTRG.9177.1		0.00765106	1.66667	116.333	-6.09611
MSTRG.689.4		0.00772109	24913	3771.67	2.72745
rna3621	LMAN1L	0.00784709	0	7	-5.24727
rna39199	CHRNB1	0.00784709	0	7	-5.24727
MSTRG.20293.6		0.00793266	580.667	3.66667	7.35367
MSTRG.18925.14		0.00798841	115	310.667	-1.41995
MSTRG.6840.8		0.00802163	2	56.6667	-4.77534
rna15601	REPIN1	0.00807999	0	22	-6.87684
rna74417	CCDC120	0.00807999	13.6667	0	6.21657
rna74155	PRRG1	0.00810997	1.33333	61	-5.4979
MSTRG.26808.1		0.00828201	237.667	32	2.92659
rna1802	MICU1	0.00828201	78	2	5.33388
MSTRG.4857.9		0.00833065	2	683	-8.40514
MSTRG.294.16		0.00834345	153.333	0.666667	7.74814
rna50081	ATXN7	0.00835431	36	0.666667	5.78545
rna43909	ZNF205	0.00838556	16.3333	1	4.059
rna71244	LOC106782728	0.00838556	83.3333	27.3333	1.60259
rna30672	PDE7A	0.00849551	58	3	4.29138
MSTRG.2458.5		0.00849847	19.3333	125	-2.69547
MSTRG.24861.8		0.00850907	167.333	3	5.82432
rna20292	DIS3L2	0.0085671	572	123.333	2.1816
MSTRG.1700.1		0.00859736	7.66667	633	-6.41847
MSTRG.21964.6		0.0085991	77.3333	3.66667	4.43888
rna24802	TMEM218	0.00867759	41.3333	296.667	-2.83463
rna27465	CCDC74B	0.00870258	5.33333	26.6667	-2.3098
rna67894	FUT7	0.00877735	32.6667	5.33333	2.59332
rna19003	CCDC18	0.00882179	0.666667	81.6667	-6.97823
rna25081	TECR	0.00882179	1016.33	23.6667	5.35268
MSTRG.22929.13		0.00890033	1	67.6667	-6.08037
rna67309	WDR34	0.00890033	3.66667	328	-6.46762
rna44465	ZNF454	0.00891554	11.3333	0	5.98795
MSTRG.13188.1		0.00908008	11	239	-4.43938
MSTRG.7047.1		0.0091012	22.6667	848.333	-5.18925
rna40145	PTPRJ	0.00911988	3.66667	216.667	-5.93986
rna65128	LOC102148208	0.00911988	68	0.333333	7.59433
MSTRG.15044.7		0.00919183	70.3333	15.6667	2.18213
MSTRG.19807.4		0.00921095	17.6667	595.333	-5.02983
rna66817	LOC102149958	0.00921095	0.666667	46	-6.07654
MSTRG.3446.1		0.00926116	1454.67	77.3333	4.33932
MSTRG.6129.31		0.00926116	44	0	7.92744
rna77408	LOC111772202	0.00926116	0	8.66667	-5.56742
rna26160	XRRA1	0.00929251	1.66667	25.3333	-3.91244
rna46357	LOC102149019	0.00929251	0	40	-7.77223
MSTRG.633.13		0.00932067	163.667	2	6.41755
MSTRG.15333.8		0.00932306	27	3	3.17678
rna34392	ZNF524	0.00936752	88.3333	4.33333	4.35394
rna49975	FOXP1	0.00938451	5.66667	161.667	-4.88465
MSTRG.28664.1		0.00940295	214.333	26.6667	2.96563
rna61550	PTPRA	0.00943695	40.3333	478	-3.57577
MSTRG.22530.5		0.00949075	501.333	108.333	2.19705
rna70681	EIF3D	0.00958994	2491.67	121.333	4.37167
MSTRG.9388.6		0.00969282	3.33333	202.333	-5.94071
MSTRG.6078.1		0.00971727	890.667	3639.67	-2.05383
rna76094	HCFC1	0.00971727	4	228.333	-5.89345
rna13136	LOC111773009	0.00972385	15.3333	0.666667	4.51907
rna74270	ZNF674	0.0097489	0	38	-7.65885
rna45001	G3BP1	0.00977261	79.3333	15.3333	2.39682
MSTRG.7830.6		0.00978381	751.333	7	6.72457
MSTRG.999.1		0.00978638	9	0	5.60421
MSTRG.20316.6		0.00979731	30	96	-1.67053
rna41886	GET4	0.00982756	2.33333	94.6667	-5.34334
rna6602	PTPRF	0.00982756	143.333	2	6.12756
MSTRG.18435.4		0.00983495	0	13	-6.14205
rna68610	LCA5L	0.00991128	0	7.66667	-5.3832
MSTRG.1559.2		0.00995098	141.333	459.333	-1.69786
MSTRG.8377.29		0.0099785	65	6.33333	3.31969
rna11828	THAP9	0.0100475	189.667	8	4.49795
rna38235	GGNBP2	0.0100584	11	53.3333	-2.2542
rna54286	CYTIP	0.0101041	2	118.667	-5.83971
MSTRG.24549.10		0.0101132	322	9.66667	4.95033
rna9826	PRSS12	0.0101596	0	19.3333	-6.69022
MSTRG.13432.2		0.0102671	38.3333	146.667	-1.90372
rna70569	TMEM263	0.0102813	10.3333	346.333	-5.02651
MSTRG.6094.32		0.0102826	1	61.3333	-5.85333
rna36221	TMC8	0.0102921	58.6667	0.333333	7.40584
MSTRG.24721.5		0.0103626	0	40.3333	-7.80262
rna15872	LMBR1	0.0103886	727.667	275.667	1.4126
rna58595	PBX2	0.0104671	236.667	17.3333	3.81476
MSTRG.15615.21		0.0106273	50.3333	194.333	-1.94592
MSTRG.26794.26		0.0106273	737.333	12	6.03621
MSTRG.24165.4		0.0106798	13	44.6667	-1.78322
MSTRG.4314.31		0.0109061	99.6667	1	6.56738
rna22751	RBMS2	0.0109061	73.6667	188.667	-1.36712
rna1924	CAMK2G	0.011008	37.3333	0	7.69509
rna42398	SAP25	0.011008	14.6667	1	3.86342
rna72073	CELF2	0.0110132	0	86	-8.92073
MSTRG.21074.2		0.0110465	1121	2770.33	-1.30555
MSTRG.6070.2		0.0110584	1	93.6667	-6.51458
MSTRG.10693.3		0.0111624	228.333	3	6.23826
MSTRG.21954.3		0.0112725	11.6667	1540.33	-7.04273
MSTRG.25513.9		0.0112725	286.333	20.3333	3.87596
rna4124	C2CD4B	0.0113739	0.666667	26.3333	-5.31139
rna63508	LOC100050598	0.011378	217	8.66667	4.6829
rna48723	LOC100054688	0.0114918	36.3333	0.666667	5.84504
MSTRG.16795.5		0.0115502	26	131.667	-2.30649
MSTRG.12492.9		0.0115692	82	4	4.37123
MSTRG.25358.29		0.0115692	168.667	2434.67	-3.87718
MSTRG.4182.3		0.011623	3.66667	118	-5.0099
rna39680	RAI1	0.0116716	2	230.667	-6.77835
MSTRG.13338.4		0.0118053	20	0	6.84055
MSTRG.17462.4		0.0118967	16	0.333333	5.53113
MSTRG.18676.8		0.0118967	73.6667	1.66667	5.55232
MSTRG.19794.3		0.0120085	0	57	-8.24556
rna37552	GRB7	0.0120334	117.333	425	-1.84529
MSTRG.10622.1		0.0121184	6.33333	118.333	-4.25173
MSTRG.13553.2		0.0121184	1	81	-6.35544
MSTRG.13669.1		0.0121184	19	158	-3.03533
MSTRG.6084.10		0.0122058	4312	367.333	3.53925
rna6162	CYB5RL	0.0122071	5.66667	65.6667	-3.52499
MSTRG.8821.4		0.0122801	18.6667	288.667	-3.84891
MSTRG.24958.7		0.0123641	23.3333	165.667	-2.82277
MSTRG.10949.17		0.0124134	4.66667	108.333	-4.57483
MSTRG.22187.8		0.0124456	0.333333	52.3333	-7.20523
MSTRG.29329.2		0.0124456	12.3333	449	-5.11156
MSTRG.24044.1		0.0125175	64.6667	0.333333	7.4186
MSTRG.16203.4		0.0126895	86.3333	0.666667	7.03347
MSTRG.2790.10		0.0127838	2.66667	430.333	-7.23464
rna44538	PDLIM7	0.0127838	2.33333	72.6667	-4.9218
rna3580	COMMD4	0.0127847	177.333	694.667	-1.96427
rna27158	GAS2	0.0129225	3	70	-4.58824
rna64563	LOC100062118	0.0129412	0	8.33333	-5.48371
MSTRG.18748.4		0.0129654	531.667	185.333	1.51991
rna52057	U2SURP	0.0131737	97.3333	548	-2.44926
rna48616	CEBPZOS	0.0134421	1	36.3333	-5.18193
rna24256	TTC12	0.0134432	1	38.6667	-5.22001
rna13140	HTT	0.013504	2.33333	376.667	-7.22174
MSTRG.14332.1		0.013542	46.6667	475.333	-3.28939
MSTRG.13465.2		0.013641	682	88.3333	2.96065
MSTRG.3254.6		0.013914	370.667	6	5.97851
MSTRG.17736.4		0.0140817	148.333	6	4.55456
MSTRG.1370.8		0.0141117	0	8.33333	-5.48376
rna49107	LOC111768146	0.0142939	11	0.333333	4.92918
MSTRG.27056.4		0.014313	0.333333	27.3333	-6.28533
MSTRG.16422.2		0.0143336	517	18	4.88144
rna69162	TACC1	0.0144287	19.6667	435.667	-4.37238
rna69231	ASH2L	0.014504	0.333333	48.3333	-7.09321
MSTRG.13691.9		0.0145497	11	388.333	-5.18683
MSTRG.10839.1		0.0145682	207.333	8.33333	4.62566
MSTRG.13373.2		0.0147903	18	999.333	-5.74844
rna67640	REXO4	0.014987	52.6667	115.333	-1.13488
rna7076	ZNF362	0.015034	171.333	5.33333	4.94271
MSTRG.18957.23		0.0150516	1556	107	3.9104
MSTRG.24002.1		0.0152599	106	4.66667	4.56548
rna53149	LMO7	0.0152627	1.33333	210	-7.2858
rna52898	LCP1	0.015272	1137	251.667	2.19751
MSTRG.12921.2		0.0153157	2	147.667	-6.27912
rna66184	RNF38	0.015526	386	7.66667	5.63564
MSTRG.22939.5		0.0156511	598.667	16.3333	5.12909
MSTRG.24158.4		0.0157732	249	7.33333	5.07994
MSTRG.23394.2		0.0159372	11.3333	40	-1.81011
rna16283	CCDC181	0.0159372	37	2.33333	3.97335
rna7542	RHCE	0.0159372	0.666667	68	-6.61403
MSTRG.25031.6		0.0159771	146.667	1838	-3.62974
MSTRG.22376.4		0.0159988	1	46	-5.49407
rna58512	LY6G6C	0.0159988	33.6667	1	5.00037
rna61477	C22H20orf27	0.0159988	18	57.6667	-1.68933
MSTRG.15935.5		0.0160426	1	91.3333	-6.56395
rna25083	TECR	0.0160426	33	92.6667	-1.49966
rna69084	IDO1	0.0160426	408.333	13.3333	4.89358
MSTRG.8255.11		0.0160496	82	5.33333	3.90474
rna15851	LOC111773296	0.0160496	0	23.6667	-6.98365
rna55658	SHOX2	0.0160513	15.3333	180	-3.52767
MSTRG.7523.8		0.0162414	66.6667	2.33333	4.86963
rna2263	ERO1B	0.0163322	0	11.6667	-5.96992
rna5754	MIPOL1	0.0163552	0	27.6667	-7.20098
rna74855	LOC102150010	0.0163552	4416.33	87.6667	5.5582
rna65182	ADCK1	0.0166361	31.3333	0.333333	6.51692
MSTRG.21239.3		0.0169351	408.333	212	0.95595
rna26161	XRRA1	0.0170157	0	25	-7.05618
rna49034	MFSD2B	0.0170689	2	33	-4.09048
MSTRG.14125.26		0.0171423	1	96.3333	-6.60577
rna12700	DTHD1	0.0172448	1	65.3333	-5.9729
rna34532	LOC100060311	0.0173586	136.667	2.33333	5.8955
MSTRG.13429.16		0.0175441	7	123.333	-4.16815
rna58832	ZNF76	0.0175997	347.667	57.3333	2.5685
rna6161	CYB5RL	0.0176947	1	30	-4.9024
MSTRG.9683.4		0.0177633	198	9	4.47813
rna66951	RC3H2	0.0177799	23.6667	662	-4.80065
rna47237	KANSL3	0.0177908	358	4.66667	6.18639
rna40006	DGKZ	0.0178356	73.3333	413	-2.51105
MSTRG.34.12		0.0179433	52.3333	6.66667	2.97469
rna42913	PRR14	0.0179433	6.66667	0	5.20951
rna20374	LOC100065342	0.0179648	24	0	7.03416
MSTRG.4235.1		0.0180089	56.3333	1.33333	5.36762
rna49643	IFT122	0.018135	0	45	-7.9045
rna42330	TAF6	0.0181713	0.666667	38	-5.89257
rna53711	LIMS2	0.0181788	206	39	2.38054
MSTRG.18922.2		0.0186844	43	1	5.3519
MSTRG.19879.4		0.0187405	90	9	3.28923
rna59628	PTP4A1	0.0188456	11	484	-5.49869
MSTRG.17336.5		0.0191094	10	376.667	-5.22261
MSTRG.26025.2		0.0192906	16.6667	570	-5.14868
MSTRG.879.10		0.0195971	2	53.6667	-4.74985
MSTRG.15786.1		0.0196626	122.667	8.33333	3.93392
rna30428	HEY1	0.0197459	0.666667	35	-5.76321
rna38858	CTNS	0.0198242	40.6667	2.66667	3.88901
rna53800	LOC111768871	0.0199104	7	0	5.26924
rna35702	SGK1	0.019937	187	6.66667	4.85648
rna58034	ZSCAN9	0.0199382	1.33333	40	-4.93517
rna63066	ZCCHC6	0.0199382	179.333	1.66667	6.80531
MSTRG.12800.3		0.0202392	18.6667	161.333	-3.11427
rna28726	DDX55	0.020341	0	7.33333	-5.31282
MSTRG.2149.2		0.0207487	2720	341.333	2.94122
MSTRG.22183.1		0.0207487	23	916.333	-5.19437
rna56087	ABCC5	0.0208337	69.6667	0.666667	6.6589
rna19985	ATG9A	0.0209003	873	172.667	2.2974
MSTRG.18380.14		0.0209071	273.667	111	1.31837
rna67655	ADAMTSL2	0.020962	11.3333	52.6667	-2.22451
rna32045	MROH1	0.0211818	47.6667	0.666667	6.0946
MSTRG.24361.32		0.0213056	42	0.333333	6.95601
rna27859	LOC111774608	0.021535	0	6	-5.02121
rna47497	IMMT	0.0219165	8.66667	128.333	-3.89269
MSTRG.626.4		0.0220517	96	2	5.60195
rna42707	AUTS2	0.0221152	1.33333	235	-7.3599
MSTRG.15131.53		0.0222692	1	40.3333	-5.31764
rna68239	ADAMTS5	0.0223102	1357.67	2418.33	-0.831655
MSTRG.3143.6		0.0223693	405.333	24.6667	3.99566
rna47431	PSD4	0.0224314	2	87	-5.4123
MSTRG.12893.2		0.0224947	5	309	-5.81706
MSTRG.5716.8		0.0224947	291	13	4.43496
MSTRG.7392.1		0.022521	2.33333	90.3333	-5.2287
rna15857	LOC111773296	0.022542	20.3333	1.33333	3.90714
rna32047	MROH1	0.022542	46.3333	0.666667	6.05131
rna39087	LOC111775727	0.0225723	10.3333	0.333333	4.83257
MSTRG.20379.2		0.0225867	0.666667	48	-6.15192
MSTRG.1485.1		0.0226323	19.3333	494.667	-4.634
MSTRG.19583.1		0.0226686	84	3.66667	4.54949
rna48830	KRTCAP3	0.0226686	3	33.3333	-3.46455
rna5572	LOC111769044	0.0226807	0	5.33333	-4.85386
rna55748	LOC106781059	0.0226997	416.667	15.6667	4.69552
MSTRG.22964.1		0.0228432	65.3333	207.333	-1.65096
MSTRG.5799.5		0.0228565	1.33333	21	-3.99389
rna64912	PTGR2	0.0228565	31.3333	0	7.35786
rna33352	PPP5C	0.022936	240	770.333	-1.65768
rna69150	ADAM9	0.0229993	0.666667	35	-5.66348
rna70543	POLR3B	0.0230114	1.66667	43	-4.67366
rna40783	ZBTB3	0.0230352	0.666667	45.6667	-6.06221
rna32048	MROH1	0.0230766	45.3333	0.666667	6.02105
MSTRG.28643.2		0.023101	25.6667	0.333333	6.14689
MSTRG.16261.19		0.0234642	11	0	5.9581
rna29341	ZBTB14	0.0235099	0.666667	49.3333	-6.27418
MSTRG.10169.3		0.02353	301.667	27.3333	3.42814
MSTRG.11430.3		0.02353	24	0	6.99424
MSTRG.8844.1		0.02353	74.3333	16.3333	2.23171
rna72726	RGS1	0.0235776	10	97.6667	-3.2981
rna44536	PDLIM7	0.023625	24.3333	337.667	-3.69784
MSTRG.16050.2		0.0236845	3	344.667	-6.73659
rna31593	FAM84B	0.0237114	33.3333	0	7.60548
MSTRG.15496.18		0.0238186	108	6.66667	4.02652
rna4412	FGF7	0.0238553	119	623	-2.40943
MSTRG.21359.4		0.0240355	1	49.6667	-5.60372
rna55452	NBEAL1	0.0240355	9	787.667	-6.46475
MSTRG.1369.1		0.0243478	963.333	423	1.18285
MSTRG.18983.7		0.0244533	58.3333	21.6667	1.41868
rna59251	GTPBP2	0.0247484	198	962.667	-2.2772
MSTRG.13632.4		0.0251053	45.3333	838	-4.18301
rna66176	GLIPR2	0.0251268	770	1362	-0.832175
rna37206	CD300LG	0.0253604	32.6667	0.666667	5.6
MSTRG.6747.6		0.0254079	16.3333	169.333	-3.37221
rna3927	ZWILCH	0.0254079	51	2.33333	4.49964
rna6014	LOC102147580	0.0254079	2.66667	137	-5.64022
rna72658	LOC100055507	0.0254079	1.66667	79.6667	-5.60322
MSTRG.22418.2		0.0254807	26.3333	172.667	-2.68207
rna10963	AARS	0.0256687	1800.33	39.3333	5.40177
MSTRG.20379.9		0.0258228	0.666667	53	-6.27658
rna14920	POT1	0.0258228	0.333333	33	-6.53249
rna55496	PARD3B	0.0258228	304.667	5.66667	5.73915
rna2211	LOC102147809	0.0260136	5	95	-4.28685
MSTRG.18759.7		0.0260279	627.667	77.6667	2.97362
rna32049	MROH1	0.026055	43	0.666667	5.94144
rna10778	NQO1	0.0261646	179.667	27	2.80946
rna44169	TELO2	0.0262125	63.3333	2	4.95741
rna61842	CDK5RAP1	0.0264078	99.3333	1.33333	6.18471
rna35584	EPB41L2	0.0267135	73	3	4.60472
MSTRG.25501.8		0.0267146	1361.67	220.667	2.66641
MSTRG.13404.2		0.0268107	242.667	12.3333	4.29776
rna7106	S100PBP	0.0268702	2.66667	134.333	-5.5675
MSTRG.16461.1		0.0269243	643.667	116.667	2.43482
MSTRG.8326.1		0.0269344	672.333	309.333	1.1039
MSTRG.2110.1		0.0270982	77.3333	20.6667	1.88505
rna548	VWA2	0.0272652	0	15.6667	-6.38662
MSTRG.27614.2		0.0272853	734.333	292.333	1.31292
MSTRG.23059.3		0.0275253	1.33333	35.6667	-4.73525
rna21653	CCDC91	0.0276247	2.66667	83.6667	-4.92861
rna74781	ZMYM3	0.0276355	2	150	-6.22927
MSTRG.13404.7		0.0277181	7.33333	120	-4.03397
MSTRG.17629.1		0.0277181	124.333	9.33333	3.73672
rna106	LRRC27	0.02773	1.33333	110	-6.328
rna6953	MAP7D1	0.02773	7.66667	81.6667	-3.42977
rna37152	UBTF	0.0278631	117.333	289.333	-1.30402
MSTRG.1119.6		0.0278897	8.33333	92.3333	-3.43897
rna8572	LOC111772475	0.0278897	52.3333	1.33333	5.3727
MSTRG.17646.10		0.028157	3.33333	127.333	-5.25456
rna22686	LOC102147946	0.028157	0	13	-6.12282
MSTRG.27031.1		0.0281661	12	451	-5.14753
MSTRG.36.4		0.0282463	402.667	10.3333	5.2039
rna59912	NR2F6	0.0283572	115.333	472.333	-2.00123
MSTRG.22027.4		0.0283648	100.667	12.6667	2.97453
rna23875	EVI5L	0.0284268	96.6667	2	5.5353
MSTRG.13433.1		0.0284895	356.333	72	2.31336
MSTRG.7158.8		0.0284895	4	258.333	-6.04195
MSTRG.8700.2		0.0284895	97.6667	1120.33	-3.4886
rna29156	PRELID3A	0.0284895	0	5.66667	-4.94332
rna46621	SV2C	0.0284895	0	5.66667	-4.94332
rna31053	ESRP1	0.0287071	712	334	1.07872
MSTRG.9363.7		0.0287839	14.3333	157.333	-3.43819
rna14627	NT5C3A	0.0287953	27	0.666667	5.26795
rna71404	TYMP	0.0289457	1	38.3333	-5.28448
MSTRG.12504.9		0.0289978	5.33333	129.667	-4.56354
rna63919	LOC102149181	0.0289978	16	0	6.45097
rna4815	RMDN3	0.0290714	14.6667	205	-3.88314
rna57935	ZNF391	0.0290971	44.6667	1.66667	4.82085
rna58583	LOC100051483	0.0291577	26	0	7.23281
rna73329	TFB1M	0.0292537	49.3333	149.667	-1.60321
rna52329	PSPC1	0.0295792	33.6667	171.333	-2.36497
rna8017	FBLIM1	0.0297441	317.667	705.667	-1.13443
rna11394	LOC111772828	0.0298443	0	6.66667	-5.16353
rna56311	GMNC	0.0298443	1.66667	53.6667	-5.0023
rna3361	LOC102150756	0.029874	0	5	-4.75856
rna2883	KIF7	0.0299305	0	14	-6.23111
MSTRG.22984.11		0.0300723	4.33333	136	-4.93797
MSTRG.29400.2		0.0300723	17.3333	0	6.60829
rna66811	FBXW2	0.0300723	3.33333	91.6667	-4.78933
rna57924	ZNF391	0.0300903	0	8.33333	-5.51633
MSTRG.13927.4		0.0301307	4	96	-4.58607
MSTRG.24941.7		0.0301423	137	16.6667	3.02289
MSTRG.3143.4		0.0302466	79	2.33333	5.16977
MSTRG.16551.4		0.0302649	39.6667	0.666667	5.82243
MSTRG.26507.4		0.0302649	1.66667	53	-4.93478
MSTRG.4054.4		0.0302867	216	8	4.79838
rna37969	ANKFN1	0.0302867	0	23	-6.93604
rna14640	BMPER	0.0302951	0	6.66667	-5.17039
rna33971	LOC100065203	0.0302951	94.3333	4.66667	4.37646
MSTRG.28122.24		0.0303125	3	61	-4.28569
MSTRG.10770.4		0.0306126	1774.33	94	4.2365
MSTRG.26338.9		0.0311029	5.33333	0	4.86106
rna10016	LEF1	0.0311229	335.667	5.33333	5.91917
rna26296	FOLR1	0.031619	41.6667	0.666667	5.93363
MSTRG.3924.1		0.0317554	372.667	1011.67	-1.43952
rna66895	MRRF	0.0317658	0.333333	42.3333	-6.86231
MSTRG.26413.10		0.0318286	171	2	6.42047
MSTRG.8255.6		0.0318286	86.6667	6	3.81153
rna40693	RAB3IL1	0.0318286	36.6667	1	5.23986
rna22414	MAP3K12	0.0320816	95.6667	4	4.61356
rna46575	AP3B1	0.0320816	73	1	6.19959
MSTRG.17032.18		0.0322309	42.6667	370	-3.10025
MSTRG.17524.3		0.0324407	321.333	26.6667	3.63692
rna13925	SLC25A40	0.0324446	70	16.3333	2.11107
MSTRG.26273.2		0.0333044	5	160.667	-4.96307
MSTRG.14123.1		0.0336651	57.3333	15.6667	1.85599
MSTRG.2298.21		0.0339224	12	0.333333	5.10119
rna60612	C7	0.0340229	14.3333	184.667	-3.70294
rna70687	PVALB	0.0342032	5	0	4.76448
rna30839	LYPLA1	0.0342278	14.6667	350.333	-4.61562
MSTRG.10520.8		0.0342853	1.66667	55.6667	-5.03631
MSTRG.3758.4		0.0342962	491	286.333	0.771714
rna36766	HELZ	0.0343806	1124.33	20.6667	5.7263
rna49638	IFT122	0.034438	0	40.6667	-7.75813
MSTRG.26560.2		0.0346621	8	33.6667	-2.08097
MSTRG.20768.1		0.0347476	61.6667	2243	-5.13744
rna35772	MAP7	0.0348809	1.33333	133.667	-6.64984
rna49501	LOC102149826	0.0348809	102.333	825.333	-3.03869
rna44606	HK3	0.0351827	17	0	6.49862
rna10239	CHD9	0.0352205	3	271.667	-6.57078
MSTRG.2991.3		0.0352969	2.33333	112	-5.55277
MSTRG.20379.5		0.0355492	1	49	-5.62937
MSTRG.2873.10		0.0356067	102.667	949.333	-3.15313
rna32148	ZNF517	0.0356108	63.3333	135.667	-1.09005
MSTRG.18192.3		0.0356258	1.33333	63.3333	-5.49348
rna62041	EPB41L1	0.0356258	0	16.3333	-6.45011
MSTRG.24659.4		0.0359283	1682	20.6667	6.24104
MSTRG.17090.11		0.0359353	121.333	2	5.874
MSTRG.26626.5		0.0360667	6	109.333	-4.1884
rna68910	PRMT2	0.0360795	1	52.6667	-5.74158
MSTRG.9115.16		0.0360853	2	31.3333	-3.94034
MSTRG.17462.3		0.0362683	6	123.667	-4.41466
MSTRG.2985.7		0.0362683	51.6667	154	-1.5823
MSTRG.5395.6		0.0362683	53.6667	2.33333	4.45119
rna77161	LOC106780986	0.0363288	4.66667	0	4.6632
rna77497	LOC111772247	0.0363288	4.66667	0	4.6632
rna29225	CABLES1	0.0364969	2	81.3333	-5.3884
MSTRG.8575.15		0.0366858	803.667	132.667	2.67783
MSTRG.24641.1		0.0367267	3.33333	47.6667	-3.82171
rna34059	MYADM	0.0367267	44	1.66667	4.68184
rna5758	MIPOL1	0.0367267	11.6667	173	-3.7917
rna69900	GLIPR1	0.0367267	40	1	5.32625
rna43566	CPPED1	0.0369545	0	14.3333	-6.25701
rna41010	MAJIN	0.0371382	1	19.6667	-4.29747
rna37098	CCDC103	0.0371561	3.33333	275.333	-6.41583
MSTRG.6680.1		0.0372079	23.6667	326.667	-3.71352
rna23227	PALM	0.0372079	699.667	25	4.72889
rna72568	NVL	0.0372079	49	6.33333	2.91437
rna55741	SPTSSB	0.0374629	1	15.6667	-3.98641
rna51573	OXSM	0.0375661	2.33333	36.3333	-4.01202
rna37931	MBTD1	0.0386013	1	63.6667	-5.98792
rna50207	SLMAP	0.0388625	21.3333	0.333333	5.96744
rna69597	CENPU	0.039037	0	11.6667	-5.96203
rna2810	BLM	0.0390399	6.66667	267.667	-5.41599
rna50389	NISCH	0.0392197	45.3333	1164.67	-4.79895
MSTRG.26568.41		0.0394136	26	1	4.62827
rna42475	PLOD3	0.0394247	0	23	-6.93367
MSTRG.4053.1		0.0395192	105.333	6.33333	4.02261
MSTRG.4129.2		0.0396138	106	292.667	-1.47696
MSTRG.16657.5		0.0397214	61	864.667	-3.87554
rna33640	ALDH16A1	0.0397421	13	0	6.18347
MSTRG.14578.1		0.0398697	22	0.666667	5.02495
MSTRG.6012.7		0.0398697	771	392.667	0.974705
rna30863	RB1CC1	0.0401891	85.6667	1.66667	5.80286
rna13898	KIAA1324L	0.0402304	0	6.66667	-5.19263
rna67203	PTGES2	0.0402304	1.33333	37	-4.80521
MSTRG.19549.19		0.0406209	12.6667	322.667	-4.64072
rna42011	BRAT1	0.0406287	244	37.3333	2.68678
rna18021	ZNF687	0.0407476	1.66667	90	-5.74255
rna22472	HNRNPA1	0.0411159	8	4489	-9.12662
rna28897	CHFR	0.0411159	0	8.66667	-5.53408
rna38185	TUBD1	0.0411159	3.66667	89.6667	-4.52852
MSTRG.18818.7		0.0411232	21	0.333333	5.94713
rna8773	PPP3CC	0.0411232	0	28	-7.29812
MSTRG.18631.19		0.0412126	258	1803	-2.74598
rna16899	SERTAD4	0.0413466	380.667	16.3333	4.52173
rna32902	DMAC2	0.0414416	7.33333	195.333	-4.67354
MSTRG.24137.10		0.0419646	12	319.667	-4.70708
MSTRG.14172.5		0.0422045	115.333	1119	-3.25156
MSTRG.4053.3		0.0422045	97	16.3333	2.56384
MSTRG.28155.2		0.0422381	5.66667	158	-4.75673
MSTRG.10744.3		0.0425402	781.667	407.667	0.940291
MSTRG.28478.2		0.0425402	34.6667	602.667	-4.00405
MSTRG.6084.12		0.0427501	3063.33	887	1.7513
rna21063	ZNF384	0.0430921	172.333	65	1.42319
MSTRG.23081.6		0.0430997	141	350.333	-1.30227
MSTRG.6094.37		0.0430997	2.33333	72	-4.95523
rna7138	LCK	0.0430997	2	53.6667	-4.6793
rna74220	DDX3X	0.0430997	81.6667	668.333	-2.9959
rna65397	CHGA	0.0433424	9	61.6667	-2.78096
rna33302	DMPK	0.0437123	55.3333	6.66667	3.08695
MSTRG.7778.13		0.0442461	169	1.66667	6.70136
rna55343	CASP8	0.0442461	0.333333	26.6667	-6.20646
rna8113	MIIP	0.0442461	39	95	-1.30066
MSTRG.27184.2		0.0446108	0.666667	98.6667	-7.19272
MSTRG.22536.1		0.0449742	4.66667	0	4.67565
rna32925	LOC111775432	0.0449742	4.66667	0	4.67565
MSTRG.13159.17		0.0452301	150.333	916.667	-2.60727
rna66318	TBC1D2	0.0452695	3	41.3333	-3.74235
MSTRG.24659.5		0.0453283	1058.67	32	4.94736
rna36282	JMJD6	0.0453283	1.66667	30	-4.14863
rna60421	PDE4D	0.0453283	12	260.333	-4.50513
rna39200	CHRNB1	0.0454235	13.6667	0	6.14785
rna8681	LOC100146191	0.0454235	6	126.333	-4.37403
MSTRG.7021.3		0.0454749	20.6667	1	4.362
MSTRG.13232.3		0.0454857	114.333	479	-2.05468
MSTRG.20479.10		0.0456667	4	110.667	-4.80705
rna71059	FAM109B	0.0460191	60.3333	217.667	-1.83528
rna17004	PBX1	0.0462166	676.667	314.333	1.09752
rna73085	WDR27	0.0463432	0	16.6667	-6.54651
rna937	SLF2	0.0463998	17.3333	839.667	-5.62578
rna49086	PUM2	0.0465521	1021.67	24.3333	5.32628
MSTRG.14818.5		0.0466202	2	88	-5.47957
MSTRG.21482.8		0.0466202	12.3333	0	6.0602
rna13199	NELFA	0.0466202	57.3333	16	1.84671
rna27129	NAV2	0.046675	11.6667	244.667	-4.40962
rna74537	PHF8	0.046675	401.667	11	5.17051
MSTRG.28126.1		0.0466788	4	113.667	-4.77899
rna970	CHUK	0.0466788	8.66667	0	5.6283
MSTRG.27031.2		0.0469374	15	467.667	-4.89303
MSTRG.27316.13		0.0470267	703	7	6.59036
rna32327	ZNF599	0.0470267	5.66667	0	4.98473
rna64774	SRSF5	0.0470267	447	48.3333	3.28791
rna60604	PLCXD3	0.0475022	34.3333	291.333	-3.05846
rna1243	HELLS	0.0475654	4.33333	48	-3.52082
MSTRG.8480.1		0.0475678	315.333	1467.67	-2.22509
rna9064	SAP30	0.0478846	1.66667	30.6667	-4.26344
MSTRG.18308.6		0.048042	43	108	-1.33057
rna7801	SH2D5	0.048042	0	4.33333	-4.55407
MSTRG.15130.122		0.0480868	3.33333	175	-5.57689
rna25017	ACAD8	0.0481224	5.66667	182	-5.04139
MSTRG.16723.2		0.0483731	5	60	-3.61481
MSTRG.17509.5		0.0486908	53	356.667	-2.69991
rna14057	FAM133B	0.0487241	39.3333	118.667	-1.57495
rna75771	MCF2	0.0487598	4.33333	0	4.56661
rna30250	ATP9B	0.0491646	1	38	-5.29168
MSTRG.7987.2		0.0491865	27.3333	0.333333	6.17471
rna57380	FARS2	0.049232	35.6667	1.33333	4.7128
rna2527	FRMPD2	0.0493884	120	52.3333	1.19682
MSTRG.16973.5		0.0494794	1284	6898.33	-2.43398
MSTRG.23347.1		0.0494794	2010.33	108	4.3493
MSTRG.24398.4		0.0494794	220.667	15	3.92793
rna69963	PPP1R12A	0.0494794	0	28.3333	-7.23369
rna49211	GREB1	0.0498115	24	0.333333	6.13445
MSTRG.14381.6		0.0498334	48.3333	0.666667	6.30173
rna31432	ENPP2	0.0499039	173	30.6667	2.4876
rna40869	MARK2	0.0499039	1.33333	38.3333	-4.89741
rna20597	C6H2orf54	0.0507592	0	16.6667	-6.47001
rna37372	NT5C3B	0.0508946	172.333	65	1.39198
MSTRG.18449.1		0.0509221	22.3333	0.333333	6.01988
rna9243	ETFDH	0.0509221	2	164.333	-6.26442
rna49213	GREB1	0.0511975	23.3333	0.333333	6.0921
MSTRG.5793.7		0.0518097	1.66667	21.6667	-3.64123
rna49695	VGLL4	0.0518097	504	1172.67	-1.22654
rna12769	LOC111772941	0.0519117	0	4.33333	-4.55028
MSTRG.12431.7		0.0523897	11.3333	1.33333	3.10345
rna74108	GK	0.0524279	1.33333	48.3333	-5.15503
MSTRG.16237.3		0.0530821	2521.33	653	1.92178
MSTRG.2573.2		0.0530821	70.3333	4.66667	3.99229
rna25623	LOC100060406	0.0532794	6	172.667	-4.81889
MSTRG.10585.11		0.053299	223.333	4.33333	5.64861
MSTRG.16308.7		0.053299	10.3333	226.333	-4.47319
rna36275	JMJD6	0.0538213	2.33333	67.6667	-4.88168
MSTRG.27056.28		0.0539232	0.666667	11	-4.05031
rna29288	ENOSF1	0.0539232	9.33333	0	5.6255
rna29016	LRRC30	0.0539959	4.33333	0	4.57006
rna18450	CASQ2	0.0541684	0	6	-5.02021
MSTRG.4981.18		0.0546238	33.6667	1.33333	4.59797
MSTRG.22112.5		0.0546861	668.667	35	4.24283
MSTRG.18619.1		0.0547153	8.66667	0	5.50629
