# Supplementary material for: Coding RNA Sequencing of Equine Endometrium during Maternal Recognition of Pregnancy
Source: Genes (Basel). 2019 Sep 25;10(10):749. doi: 10.3390/genes10100749 (PMC6826732; doi:10.3390/genes10100749)
Supplement: Supplementary file 1 [file genes-10-00749-s001.zip › genes-579179 - suppl/Supplemental Table S2.xlsx]

## Sheet: Day 9 Significant Transcripts
Transcript ID	Gene	Day 9 P-Value	Day 9 P+ Avg.	Day 9 NP Avg.	Day 9 log2FoldChange
rna10804	ZFHX3	3.99863e-76	30.6667	1829.67	-5.84632
rna37557	ERBB2	2.48887e-56	348	2495.33	-2.79167
rna38453	NF1	2.48887e-56	1747.67	3.33333	9.09441
MSTRG.27804.1		9.12847e-53	539	10.6667	5.70078
MSTRG.15604.11		1.57413e-50	1754.33	18.3333	6.6388
rna15117	MKLN1	3.02777e-39	147.333	1813	-3.57352
MSTRG.13994.1		1.56158e-38	2698	621.667	2.15747
rna4085	LACTB	1.83961e-37	1756.67	35.6667	5.66224
MSTRG.19114.13		6.65636e-32	612	16	5.28578
MSTRG.13516.12		2.05962e-30	10	312.667	-4.91584
rna45510	EGR1	8.44286e-27	6503.67	249.333	4.73907
MSTRG.14475.5		4.73382e-26	6	1480.67	-7.94613
MSTRG.10550.2		2.07847e-25	193	13.3333	3.89385
rna53003	AKAP11	2.57083e-24	18	356.667	-4.24342
MSTRG.10469.4		2.57083e-24	2119	0	13.5517
rna53006	AKAP11	1.40305e-23	1513	0	13.0474
MSTRG.19003.10		1.67212e-23	389	5.66667	6.18296
rna3580	COMMD4	3.11503e-23	203.333	764.333	-1.86707
MSTRG.19003.12		4.2224e-23	210	3.66667	5.8723
MSTRG.13065.7		5.13834e-23	0	1509.33	-12.9548
rna75275	NXT2	5.60036e-23	402.333	2	7.7128
MSTRG.2711.2		8.22879e-22	194	4	5.63775
rna22851	R3HDM2	8.6927e-22	1166	139.667	3.1127
MSTRG.2941.5		1.61133e-21	1.33333	606.333	-8.78991
rna66290	NCBP1	5.71144e-20	151.667	2.33333	6.06564
rna2400	C1H1orf198	5.81401e-20	182	4	5.56967
rna73937	NHS	6.49888e-20	1.33333	488	-8.47464
MSTRG.7187.7		1.23459e-19	2.66667	245	-6.46889
rna62015	PHF20	2.45306e-19	145	13.6667	3.45223
MSTRG.18256.10		4.33651e-19	0	669.333	-11.7756
rna42111	C13H7orf26	7.43237e-19	167.667	695.333	-2.01435
rna51241	RPSA	1.25753e-18	972.333	146	2.80494
rna17257	PIGM	1.60044e-18	592	0	11.6931
rna5114	TEP1	3.63556e-18	1.66667	257	-7.2056
MSTRG.15604.5		7.13441e-18	478.333	14.3333	5.11277
MSTRG.23284.12		9.33198e-18	111	10	3.52245
rna38646	SSH2	1.22099e-17	547	0	11.5958
MSTRG.8821.4		1.74709e-17	323	5.66667	5.8536
MSTRG.2649.7		2.13869e-17	1234.67	63.6667	4.34604
MSTRG.8351.15		4.12457e-17	463.667	0	11.3564
MSTRG.28588.3		4.18978e-17	619.667	0	11.7441
MSTRG.27804.7		5.37608e-17	0	538	-11.454
rna974	ERLIN1	6.54241e-17	154.333	24	2.72431
MSTRG.10019.8		6.54241e-17	0	770.333	-11.9948
MSTRG.8631.10		6.64393e-17	0	648	-11.731
MSTRG.5592.1		7.06202e-17	2805	567	2.36348
MSTRG.4681.18		7.2975e-17	2.33333	147.667	-5.92828
MSTRG.22112.6		7.2975e-17	397.333	23.6667	4.12553
MSTRG.14125.32		1.1168e-16	0	846.667	-12.1331
MSTRG.2565.2		2.15092e-16	3.66667	321	-6.41579
MSTRG.2507.2		2.43644e-16	2.33333	371.333	-7.25282
MSTRG.15604.15		4.50613e-16	0	529.333	-11.4497
MSTRG.27515.29		6.22321e-16	0	367	-10.9068
rna12676	TBC1D1	6.74793e-16	127	1415.67	-3.43029
MSTRG.27515.28		6.80463e-16	0	359.667	-10.8779
MSTRG.422.9		1.33711e-15	1350.67	20	6.1615
MSTRG.7453.30		1.39362e-15	12	134	-3.44161
MSTRG.24468.3		1.60932e-15	1304	15	6.53972
MSTRG.19567.10		2.84853e-15	988.667	2967	-1.54849
MSTRG.4021.14		3.12689e-15	769	102	2.981
rna75503	XIAP	4.84864e-15	0	272.333	-10.4815
MSTRG.4021.13		5.15378e-15	6	112.333	-4.17685
rna10944	FUK	7.50939e-15	1044.67	0.333333	11.5263
rna71385	PPP6R2	7.50939e-15	396.333	0	11.1024
MSTRG.26480.12		7.93936e-15	0.333333	693	-10.8649
MSTRG.17439.4		7.93936e-15	0.333333	558.333	-10.5484
rna15350	DENND2A	3.12965e-14	0	307	-10.6428
rna13842	EGFR	3.86185e-14	14	248.333	-4.12231
MSTRG.12233.3		3.86185e-14	0	322.333	-10.7179
MSTRG.15604.13		3.86527e-14	0	367.667	-10.9175
rna976	ERLIN1	5.98346e-14	349.333	52.6667	2.79383
rna52021	TFDP2	6.26265e-14	80.6667	504	-2.58812
rna53285	ABCC4	6.84952e-14	304.333	0	10.7559
MSTRG.28156.7		6.98718e-14	0	1206.67	-12.6058
MSTRG.24759.32		7.33356e-14	0	371.333	-10.9222
MSTRG.10452.6		7.51595e-14	0	360	-10.8865
rna48982	EFR3B	8.24677e-14	270.333	0	10.5494
rna8359	PLEKHG5	8.95651e-14	0	249.333	-10.3488
rna46039	APC	1.09529e-13	0	332	-10.7583
MSTRG.14334.11		1.20737e-13	228.333	4.33333	5.81079
rna29450	TRAPPC8	1.28455e-13	0	236.667	-10.2756
MSTRG.18380.15		1.28455e-13	0	242.333	-10.3147
rna15354	DENND2A	1.88136e-13	0	216.333	-10.155
rna37558	PGAP3	4.60361e-13	211.333	0	10.2108
MSTRG.10922.1		5.35682e-13	466.667	0	11.3793
MSTRG.28138.6		7.09223e-13	98	1.33333	6.2466
MSTRG.6656.4		7.48193e-13	161	0	9.82639
rna75029	CSTF2	9.95863e-13	1	139	-7.07479
rna19802	FN1	1.07024e-12	3	79.3333	-4.68698
rna8121	MFN2	1.27997e-12	192.333	2	6.67572
MSTRG.8986.19		1.35498e-12	22.3333	132	-2.52548
rna29777	DYM	1.48009e-12	1117	295	1.96374
MSTRG.23077.2		2.07546e-12	0	388.667	-11.0115
MSTRG.20045.15		2.07546e-12	18	148.333	-2.97779
rna37359	DNAJC7	2.44508e-12	104.667	8	3.78193
rna74713	P2RY4	2.71887e-12	166	0	9.84896
MSTRG.15623.3		3.04633e-12	2	313.333	-7.20846
MSTRG.24539.6		3.0947e-12	231	0	10.3209
rna53292	DZIP1	3.84591e-12	191.333	0	10.0779
rna15355	DENND2A	4.05736e-12	131	0	9.52408
rna71053	NAGA	5.4394e-12	246.667	0	10.4128
rna5207	ARHGEF40	6.47073e-12	7.33333	70	-3.21137
rna44574	NSD1	8.0318e-12	0	178.667	-9.88027
MSTRG.11869.6		8.10041e-12	0	161	-9.7174
rna52026	TFDP2	9.21169e-12	328.667	0	10.8939
MSTRG.2796.3		9.21169e-12	605.333	0	11.727
MSTRG.14764.1		9.52835e-12	120.333	0	9.39493
rna50901	PTH1R	1.03985e-11	8	156.333	-4.23117
MSTRG.14734.2		1.11731e-11	0	562	-11.5232
rna76223	TMLHE	1.37507e-11	116.333	0	9.35606
MSTRG.6750.4		1.37863e-11	227.333	0.333333	9.34978
MSTRG.18987.1		1.59223e-11	0	144	-9.56941
MSTRG.23860.6		1.68549e-11	668.333	1.33333	9.07948
MSTRG.19003.9		1.83494e-11	76.3333	2.33333	5.08467
MSTRG.20718.6		2.12877e-11	170.667	0	9.91128
MSTRG.12269.26		2.32866e-11	140.667	0	9.60907
rna4290	FAM214A	2.50548e-11	108.333	0	9.25164
MSTRG.21456.2		2.74395e-11	8	200.333	-4.58321
MSTRG.2507.1		2.78587e-11	1	126.667	-6.9472
MSTRG.23437.4		3.00397e-11	0	280.333	-10.5288
rna44573	NSD1	3.07895e-11	0	159.667	-9.71327
rna46046	APC	4.37152e-11	0	234.333	-10.2716
rna39900	ALKBH3	6.2867e-11	64.3333	3	4.4821
rna19635	DOCK7	6.59312e-11	1.33333	350	-8.03592
MSTRG.23413.9		7.08917e-11	2.66667	411.333	-7.22704
rna54734	WIPF1	7.1802e-11	2.33333	211.667	-6.46262
rna45517	KDM3B	8.54487e-11	0	130.667	-9.43046
MSTRG.11965.33		9.91999e-11	5.33333	1706	-8.2928
rna50834	DHX30	1.07052e-10	74.6667	1.66667	5.53996
rna67430	NTMT1	1.11818e-10	1.33333	132.667	-6.60684
MSTRG.24772.2		1.12352e-10	0	126.667	-9.38299
rna21187	RIMKLB	1.1697e-10	0	95	-8.96168
rna53283	ABCC4	1.20215e-10	11.6667	215.333	-4.14161
MSTRG.25415.9		1.20215e-10	0	502	-11.391
MSTRG.21959.11		1.20215e-10	0	110.667	-9.18855
MSTRG.19114.14		1.20215e-10	346	0	10.9619
rna60151	GATAD2A	1.2146e-10	0	110.667	-9.1732
rna67429	NTMT1	1.2562e-10	3.33333	70.6667	-4.36938
rna29679	SETBP1	1.27285e-10	0	113.333	-9.22061
rna68916	PRMT2	1.55398e-10	113.667	0	9.33832
rna30252	ATP9B	1.62333e-10	0	103.667	-9.08977
rna63776	CNTLN	1.63534e-10	5	166	-4.97527
MSTRG.27347.29		1.68966e-10	3.33333	130	-5.25758
MSTRG.22929.10		1.78957e-10	1	104.333	-6.64952
MSTRG.5477.3		1.78957e-10	692.333	25	4.82748
MSTRG.1542.7		1.88439e-10	0	2769.33	-13.8356
rna13481	COG5	2.01484e-10	0	110.667	-9.18972
rna18294	ACP6	2.10808e-10	1	89.3333	-6.43059
rna18006	RFX5	2.1577e-10	0	106	-9.11344
rna45516	KDM3B	2.215e-10	0	157	-9.70163
MSTRG.15984.2		2.215e-10	5.66667	83.3333	-3.83165
rna72138	PFKFB3	2.22085e-10	579.667	0	11.6953
MSTRG.16421.2		2.22085e-10	411	225	0.914357
rna39392	GAS7	2.57661e-10	356	1.33333	8.06747
MSTRG.23576.14		2.59642e-10	0	106	-9.12414
MSTRG.2562.10		2.70249e-10	6.66667	127.333	-4.2171
rna7491	PDIK1L	2.79435e-10	273.333	0	10.5576
MSTRG.23284.13		2.83952e-10	162	0	9.82369
rna27129	NAV2	3.03227e-10	14.3333	298.333	-4.29987
rna34640	ZNF544	3.17538e-10	0	90	-8.88622
MSTRG.12022.1		3.17538e-10	336.667	0.333333	9.88402
rna7017	ZMYM6	3.34177e-10	0	86	-8.8199
MSTRG.4432.2		3.36624e-10	0	3907.33	-28.0378
rna56556	CCDC14	3.69502e-10	0	209.333	-10.0814
rna37643	PCGF2	3.79526e-10	88.6667	0	8.95856
MSTRG.17471.15		4.46248e-10	578.333	3.66667	7.28502
MSTRG.3396.9		4.63786e-10	0	358.333	-10.8997
rna51426	PDCD6IP	4.98017e-10	0.333333	220	-9.1981
rna51386	STAC	5.47178e-10	0	310.667	-10.6398
rna41179	PACS1	5.68063e-10	1012	10	6.71127
MSTRG.17155.1		5.78723e-10	57.3333	610	-3.38913
MSTRG.370.10		6.63644e-10	0	167	-9.7632
rna14096	SGCE	6.72188e-10	150.667	0.333333	8.77684
MSTRG.20964.2		6.72188e-10	118.667	1	6.95338
MSTRG.7421.5		6.81788e-10	0	2982	-27.6167
MSTRG.10683.6		6.81788e-10	112	0	9.28968
rna71275	GRAMD4	7.4941e-10	2	140	-6.11525
MSTRG.6336.18		7.67623e-10	0	85	-8.80611
rna28105	GIT2	8.74962e-10	89.6667	0	8.95844
rna21023	VAMP1	8.77479e-10	80	0	8.80391
rna56779	USF3	9.01871e-10	0	1100	-12.5264
rna27619	ZNF70	9.15743e-10	71	7	3.38732
MSTRG.1671.8		9.15743e-10	8	460.667	-5.82906
MSTRG.2957.6		1.01474e-09	230.667	0	10.3946
rna64680	TMEM229B	1.19641e-09	94.6667	0	9.03334
rna60692	SKP2	1.21739e-09	107.667	1	6.8142
MSTRG.11183.21		1.21739e-09	0.333333	133.667	-8.48993
MSTRG.14334.10		1.21739e-09	156.333	4.33333	5.23224
MSTRG.3117.2		1.21739e-09	73.3333	0	8.68265
rna21666	TMTC1	1.27499e-09	179.667	0	10.0069
MSTRG.16550.12		1.30256e-09	0	3358.33	-27.2186
rna5208	ARHGEF40	1.68174e-09	0	71	-8.54382
rna27755	DEPDC5	1.84055e-09	0	69.6667	-8.51596
MSTRG.11318.1		1.87771e-09	6.33333	713.667	-6.80338
rna5203	ARHGEF40	1.89227e-09	0	70	-8.52336
rna5204	ARHGEF40	1.94913e-09	0	70	-8.52386
MSTRG.26507.7		1.94913e-09	20.3333	129	-2.60827
rna5209	ARHGEF40	2.04277e-09	0	70.3333	-8.52951
rna63613	RIC1	2.17937e-09	0	112.667	-9.20029
MSTRG.14747.11		2.27922e-09	16.3333	178	-3.41063
MSTRG.7002.5		2.46293e-09	0.666667	284.333	-8.7187
rna19803	FN1	2.54791e-09	5	3492.67	-9.46723
rna51162	TRAK1	2.57391e-09	1	302.667	-8.16976
rna43773	GLIS2	2.65982e-09	0	84	-8.77224
MSTRG.9214.9		2.70677e-09	156.333	23.6667	2.80055
rna36124	GAA	2.72838e-09	135.333	0.666667	7.72948
rna34668	LOC100064637	2.72838e-09	0	81.3333	-8.73157
rna61173	RIN2	2.7771e-09	0.666667	590	-9.69605
MSTRG.3845.4		2.81946e-09	177.667	23.6667	2.95714
rna42100	LOC111776179	2.82389e-09	62.3333	0	8.44542
rna49706	HRH1	2.86772e-09	4	51	-3.63238
MSTRG.22652.4		2.90614e-09	201	0.666667	8.28202
rna25238	JUNB	2.9329e-09	1508.67	443.333	1.8288
MSTRG.10406.8		2.97391e-09	92	9.66667	3.2905
MSTRG.20086.16		2.99985e-09	76.6667	0	8.73413
MSTRG.4358.11		3.11039e-09	0	169.667	-9.77752
rna45518	KDM3B	3.39181e-09	0.333333	145.333	-8.62239
MSTRG.19114.12		3.80621e-09	4	212.667	-5.64786
MSTRG.7490.13		3.92527e-09	1.66667	1331.33	-9.65188
rna23042	IRAK3	3.93589e-09	0	131.667	-9.44843
rna42553	TMEM120A	4.053e-09	0	63	-8.36868
rna5966	TRIM9	4.1402e-09	0.666667	109.333	-7.31712
MSTRG.15604.10		4.21439e-09	1027.67	2575.33	-1.27429
MSTRG.19127.5		4.25188e-09	0.666667	641.333	-9.82992
rna27757	DEPDC5	4.89518e-09	1	69.3333	-6.0748
rna12593	RHOH	4.99328e-09	0	113.333	-9.20956
rna24555	C1QTNF5	5.79477e-09	58	0	8.34138
rna34650	ZSCAN22	6.24358e-09	0	143	-9.54868
rna45771	RAPGEF6	6.69242e-09	370.667	1.66667	7.81355
MSTRG.10815.4		7.0176e-09	0	353.333	-10.8386
MSTRG.1733.14		7.20711e-09	55.3333	0	8.27524
MSTRG.24686.7		7.25666e-09	1324.33	0	26.1471
rna46545	PAPD4	7.76964e-09	54	0	8.24208
MSTRG.3656.4		7.93774e-09	0	751.667	-11.9801
rna73058	TBP	9.01662e-09	0	56.3333	-8.2064
rna38235	GGNBP2	9.06381e-09	127.333	18.6667	2.79117
rna4655	TMEM62	9.06381e-09	54.3333	0	8.24974
rna9468	MMAA	9.15748e-09	0	83	-8.77814
rna22849	R3HDM2	9.33372e-09	916	170.333	2.4534
MSTRG.4775.8		9.34825e-09	1244.33	2	9.30082
rna51240	RPSA	9.9032e-09	1669.67	241.333	2.87608
rna33005	ZNF574	1.06763e-08	464.333	171	1.48418
MSTRG.2711.1		1.12289e-08	263.667	4	6.09104
rna67388	CRAT	1.14049e-08	57.3333	0	8.34299
rna62643	LOC100056167	1.14049e-08	0	62.3333	-8.36091
rna72294	LARP4B	1.14841e-08	0	83	-8.76353
rna64253	IARS	1.21938e-08	446	1536.67	-1.74057
MSTRG.20045.16		1.23482e-08	2.33333	62.6667	-4.69648
MSTRG.4112.1		1.36046e-08	1	320	-8.29559
MSTRG.6673.14		1.40275e-08	234.333	0	10.4307
MSTRG.11122.58		1.52121e-08	53	0	8.22697
rna29097	LDLRAD4	1.63665e-08	4.33333	46	-3.35676
rna43774	GLIS2	1.77537e-08	1	83.6667	-6.3138
rna17514	GPATCH4	1.77537e-08	0	51.6667	-8.08152
rna25268	LOC100064480	1.77537e-08	122	0	9.46946
rna55245	TYW5	1.91436e-08	0	75.6667	-8.61771
MSTRG.1542.8		1.94853e-08	27.6667	1985	-6.0994
MSTRG.2957.9		1.97877e-08	193.333	0	10.1492
MSTRG.23593.4		2.16528e-08	0	61.6667	-8.33043
MSTRG.13358.6		2.16931e-08	27.6667	2476.67	-6.42441
rna30066	ZCCHC2	2.38763e-08	404.667	22	4.2408
MSTRG.21005.3		2.52969e-08	74.6667	3.66667	4.42554
rna46123	FER	2.733e-08	220.667	0.666667	8.48116
rna27106	TMEM86A	2.733e-08	245	0	10.3844
rna44294	TMEM8A	2.73529e-08	1.33333	51.3333	-5.2187
rna19800	FN1	2.74905e-08	458	93	2.36071
rna6862	RHBDL2	2.74905e-08	1	137.667	-7.07822
rna31991	PLEC	3.09517e-08	1686.67	16	6.81738
MSTRG.22112.5		3.17872e-08	704	25	4.86259
MSTRG.11572.9		3.19769e-08	0.333333	869.667	-11.1869
MSTRG.25330.9		3.22603e-08	5.66667	54.6667	-3.23596
rna76151	FAM3A	3.54341e-08	0	49.6667	-8.02177
MSTRG.18380.10		3.5536e-08	0.333333	85.3333	-7.84492
MSTRG.25527.3		3.55792e-08	192	8.33333	4.56556
rna70541	TCP11L2	3.59609e-08	0	149	-9.58267
MSTRG.10322.9		3.63111e-08	178	0.333333	8.98459
MSTRG.1136.1		3.74065e-08	62	0	8.43245
rna19131	LOC100061885	3.79691e-08	0	115.333	-9.25512
rna13603	LOC111773132	4.26553e-08	1.33333	52.3333	-5.25635
rna44295	TMEM8A	4.59733e-08	0	46.3333	-7.92755
rna70044	RASSF9	4.64383e-08	1.33333	59	-5.41674
MSTRG.23272.10		4.76665e-08	1378	428.667	1.72985
rna75739	MAP7D3	5.2533e-08	445.667	1.66667	8.04775
MSTRG.17247.1		5.358e-08	7	301.667	-5.3774
rna56988	TRMT10C	5.44431e-08	1.33333	52	-5.24049
rna8120	MFN2	5.89807e-08	387	81.6667	2.29323
rna19799	FN1	6.03961e-08	610.333	102.333	2.62584
rna37366	ACLY	6.10645e-08	4.66667	45.6667	-3.24132
rna67355	NUP188	6.24733e-08	0	104.333	-9.11818
MSTRG.10962.9		6.30828e-08	0.666667	167.333	-7.95242
rna34550	LOC102149879	6.30965e-08	46	0	8.00714
rna4383	GABPB1	6.47641e-08	1.66667	49.3333	-4.84099
MSTRG.15089.3		6.55921e-08	55.6667	0	8.28896
MSTRG.23965.6		6.56438e-08	0	1144.33	-12.4957
MSTRG.3700.1		6.60846e-08	83	0	8.89124
rna22738	TIMELESS	7.26293e-08	2	128.667	-5.95033
MSTRG.20718.9		8.23243e-08	41.6667	0	7.86988
rna67560	DDX31	8.87961e-08	107.667	0	9.28724
rna6982	NCDN	9.09447e-08	40.3333	0	7.82299
MSTRG.24189.3		9.10929e-08	1968	624	1.70503
MSTRG.27029.2		9.10929e-08	66.6667	0	8.52079
MSTRG.8361.4		9.11477e-08	1147	94	3.6294
MSTRG.14016.1		9.14993e-08	153.667	3.66667	5.49319
rna209	DHX32	9.80031e-08	0	67.3333	-8.48017
rna43012	YPEL3	1.04085e-07	169.667	10.6667	3.99845
rna4650	TMEM62	1.04735e-07	78.3333	0.666667	6.90939
MSTRG.25463.21		1.06238e-07	192.667	0	10.0395
MSTRG.12585.4		1.14522e-07	66.3333	3.33333	4.37466
rna3640	ARID3B	1.22454e-07	74	0.666667	6.85751
rna33212	CBLC	1.30564e-07	45.6667	0	7.99757
MSTRG.6414.5		1.31594e-07	8	91	-3.47189
rna22306	LOC106783330	1.41249e-07	1	59	-5.8441
MSTRG.3165.2		1.41249e-07	0	42	-7.78523
rna5122	OSGEP	1.42805e-07	95	249.333	-1.35015
rna13783	IKZF1	1.52002e-07	0	83.6667	-8.78447
MSTRG.22632.4		1.66723e-07	0	50.3333	-8.03247
rna34681	TRIM28	1.7506e-07	51	0	8.16008
rna45002	LOC111767941	1.77088e-07	0	45.6667	-7.91343
rna56904	DZIP3	1.92e-07	0	40	-7.71672
rna29967	NEDD4L	2.14824e-07	130.667	0.333333	8.60058
rna51141	VIPR1	2.14824e-07	49.6667	0	8.11934
MSTRG.13126.1		2.14824e-07	703	206.333	1.79221
rna48556	DHX57	2.38488e-07	22.3333	259.667	-3.52947
rna27128	NAV2	2.59365e-07	233.333	4.66667	5.63973
rna8100	VPS13D	2.63878e-07	631.333	27.6667	4.53299
rna47992	CEP68	2.75546e-07	50.3333	4.33333	3.59877
rna72341	ADSS	2.79462e-07	49.3333	0	8.1389
MSTRG.5841.20		2.79462e-07	9.33333	510	-5.76619
MSTRG.3036.7		2.79462e-07	13.3333	295	-4.44952
rna21220	CLEC2B	2.95149e-07	0	38.3333	-7.64748
rna71877	MLLT10	2.98547e-07	94	8.33333	3.56409
rna2873	WDR93	3.14165e-07	44	0	7.93994
rna239	CTBP2	3.16255e-07	34	230	-2.71397
rna58550	ZBTB12	3.22753e-07	0	43	-7.80772
rna37367	ACLY	3.24567e-07	4.33333	59	-3.73286
MSTRG.705.5		3.27921e-07	15.6667	127.667	-2.99153
rna73187	C31H6orf118	3.48588e-07	75	0	8.76329
rna67708	PPP1R26	3.63831e-07	92.6667	0	9.04054
MSTRG.24424.6		3.88184e-07	0	37.6667	-7.62965
rna36692	ABCA8	4.01041e-07	0	169.667	-9.77255
rna64410	ARID4A	4.05033e-07	281.667	1	8.16565
MSTRG.9389.9		4.14954e-07	583.333	183.667	1.72774
rna52512	MTUS2	4.29249e-07	0.666667	71	-6.70015
rna22318	TNS2	4.40008e-07	1	305	-8.14816
MSTRG.3000.10		4.49498e-07	0	48	-7.98839
rna18946	SLC44A3	4.70096e-07	65.3333	0.666667	6.67848
rna66101	RUSC2	4.72168e-07	0	44	-7.85133
rna40905	GPR137	4.94816e-07	34.6667	0	7.61537
rna23692	HSD11B1L	5.54632e-07	36.6667	4.33333	3.12842
rna71876	MLLT10	5.65459e-07	97.6667	4.66667	4.4336
MSTRG.12636.4		5.65459e-07	441.667	134	1.77735
rna61920	TP53INP2	5.7743e-07	0.666667	160	-7.87605
rna53004	AKAP11	5.87042e-07	12.6667	565.333	-5.48328
rna40982	MEN1	6.11734e-07	1.33333	182	-7.10977
rna71963	NMT2	6.32022e-07	0	69.3333	-8.49166
MSTRG.27347.30		6.34551e-07	6.33333	236	-5.10313
MSTRG.4576.6		6.38397e-07	7.66667	293.667	-5.25099
rna32583	LOC100062286	6.66428e-07	84.6667	28.3333	1.62808
rna30518	C9H8orf89	6.73257e-07	0.666667	77	-6.80542
rna47991	CEP68	6.92832e-07	41.3333	0	7.84181
rna28534	GPN3	7.04517e-07	90.6667	0.333333	8.06876
rna22303	LOC106783330	7.19076e-07	4.33333	55.6667	-3.62484
rna56908	DZIP3	7.22151e-07	0	70.3333	-8.54439
MSTRG.15061.1		7.23956e-07	3.33333	190.667	-5.79434
rna44047	E4F1	8.97783e-07	1	391.667	-8.53326
rna29313	LPIN2	9.22371e-07	809	2.33333	8.47641
rna47014	IL18RAP	9.35028e-07	0	39.3333	-7.68025
rna67521	UCK1	9.35257e-07	45.6667	0	8.03464
rna63955	LOC102149554	1.0584e-06	0	45	-7.89831
rna36181	USP36	1.09713e-06	126.333	0	9.51228
rna41703	PIDD1	1.10147e-06	75.3333	0.666667	6.87464
MSTRG.9864.4		1.10797e-06	2131.33	4170	-0.910568
rna19044	GFI1	1.17021e-06	30.6667	0	7.43934
rna19042	GFI1	1.18265e-06	0	42	-7.79661
MSTRG.15139.7		1.18265e-06	39	0	7.77527
rna11890	PRDM8	1.22231e-06	81	0.333333	7.89692
MSTRG.18380.18		1.24233e-06	0	31.3333	-7.36528
rna33671	IRF3	1.40195e-06	3.66667	155	-5.36894
rna32434	U2AF1L4	1.5444e-06	29.6667	0	7.39194
rna29155	PRELID3A	1.54647e-06	2.33333	66.3333	-4.77408
MSTRG.975.1		1.70728e-06	1725	55	4.94199
MSTRG.14334.19		1.79402e-06	709.667	4666.33	-2.66531
rna74921	LOC100072605	1.8939e-06	59.6667	0	8.34849
rna8559	MIB2	1.8939e-06	0.666667	65.3333	-6.5448
rna37763	GNGT2	1.90456e-06	0	31.3333	-7.36272
rna65162	NOXRED1	1.90456e-06	0	33.6667	-7.45421
rna38976	ZNF594	2.03197e-06	129	0.666667	7.61445
MSTRG.570.3		2.03197e-06	0	50.6667	-8.03427
MSTRG.28537.3		2.03197e-06	520.333	5.33333	6.57277
rna72285	LOC106782748	2.21173e-06	0	156.667	-9.65629
MSTRG.9965.3		2.42457e-06	53.6667	0	8.2138
rna74366	WDR13	2.46031e-06	112.667	29	2.00336
rna67124	GARNL3	2.60268e-06	43	0	7.95238
rna27729	LOC111774805	2.60268e-06	1	245	-7.83905
rna19794	FN1	2.79855e-06	545.667	93.6667	2.56179
rna65037	FOS	2.79855e-06	3010.67	47	5.99102
rna33092	ETHE1	2.8979e-06	35.3333	0	7.63131
MSTRG.3471.3		2.91117e-06	291.333	1.33333	7.84213
rna13377	NAPEPLD	2.96979e-06	38.6667	2.33333	4.08943
rna70045	RASSF9	3.21103e-06	46.6667	0.666667	6.17995
rna880	KCNIP2	3.32251e-06	45.3333	0	7.95741
rna39857	C12H11orf74	3.56031e-06	49	184.333	-1.84217
rna67431	NTMT1	3.57999e-06	2.66667	68	-4.65378
MSTRG.8377.31		3.57999e-06	0	40.3333	-7.74076
MSTRG.13384.21		3.60414e-06	1	38.3333	-5.21616
rna70012	TMTC2	3.74636e-06	0.333333	46	-6.95325
MSTRG.2413.2		3.7981e-06	43	0	7.91365
MSTRG.19946.15		3.84914e-06	97	235.333	-1.23642
MSTRG.24030.20		4.10939e-06	0	43	-7.82946
MSTRG.21582.4		4.15586e-06	119	0	9.46326
MSTRG.1887.1		4.42461e-06	0	363.333	-10.9213
rna67608	GBGT1	4.425e-06	27.6667	0	7.29528
MSTRG.8518.19		5.123e-06	443.667	842.333	-0.86865
MSTRG.6713.8		5.17014e-06	0	27.6667	-7.18934
rna18047	SEMA6C	5.28041e-06	38.6667	0	7.73439
rna878	KCNIP2	5.60057e-06	32	0	7.47077
rna33015	GRIK5	5.94414e-06	0	40.6667	-7.75254
MSTRG.12515.3		6.15209e-06	178.333	5	5.28168
MSTRG.15480.7		6.21836e-06	239.333	0.666667	8.57865
MSTRG.16657.4		6.23406e-06	154.667	14.3333	3.46372
MSTRG.14796.15		6.48452e-06	167.667	17.3333	3.29906
rna70710	MPST	6.73726e-06	42.3333	0	7.91892
MSTRG.6656.1		7.13293e-06	24	167.667	-2.74747
MSTRG.28964.3		7.64926e-06	83	217	-1.35181
MSTRG.22632.2		8.14979e-06	0	34.3333	-7.50748
MSTRG.21089.9		8.22256e-06	0	397.333	-10.9665
rna42554	TMEM120A	8.33041e-06	1.33333	59.3333	-5.45455
rna53106	DIS3	8.70821e-06	3.66667	121.333	-5.00052
MSTRG.20718.5		8.97663e-06	77.6667	0	8.83991
rna30014	CCBE1	9.52587e-06	35.6667	0	7.66159
rna31649	FAM49B	9.61048e-06	43.6667	0.333333	6.9832
rna66098	RUSC2	9.61048e-06	74.3333	0	8.72584
MSTRG.11405.3		1.03075e-05	0	109.667	-9.19077
MSTRG.16148.1		1.07078e-05	0.666667	100.667	-7.19913
rna47707	MTHFD2	1.08962e-05	32.6667	170	-2.33481
MSTRG.11689.15		1.11433e-05	0	27.6667	-7.18921
rna66219	TRMT10B	1.14456e-05	22	0	6.94803
rna46726	ZNF366	1.18933e-05	0	29.3333	-7.27079
rna3517	RCN2	1.19838e-05	16.3333	1325.67	-6.26843
MSTRG.9895.14		1.21572e-05	0	449	-11.2425
MSTRG.20710.4		1.2163e-05	73.3333	1.66667	5.45234
rna39673	SREBF1	1.25592e-05	287.667	147.667	1.01385
MSTRG.14558.5		1.26336e-05	55.6667	0	8.29069
rna3997	CLPX	1.28751e-05	285	1499	-2.34493
MSTRG.22112.11		1.34681e-05	85.6667	498	-2.50472
rna25104	ADGRE5	1.37618e-05	39	0	7.79251
rna23002	GNS	1.37935e-05	754.333	465	0.743421
MSTRG.14334.13		1.45639e-05	1403	20.6667	6.08481
rna8561	MIB2	1.713e-05	1	85.3333	-6.30047
rna26733	RIC3	1.713e-05	32.3333	2	4.06723
MSTRG.8986.20		1.73869e-05	559	239	1.28574
MSTRG.3166.24		1.74779e-05	0.333333	46	-6.9417
rna30290	ADNP2	1.96524e-05	15.6667	77.6667	-2.24346
MSTRG.16302.1		1.96524e-05	29.6667	0	7.35956
rna48816	SUPT7L	2.00474e-05	26.6667	214.667	-2.99295
rna40638	TKFC	2.00474e-05	6.33333	58.3333	-3.14404
MSTRG.27925.3		2.07667e-05	73.3333	431.333	-2.5116
MSTRG.23536.11		2.23637e-05	94.6667	366.667	-1.90396
rna67605	GBGT1	2.2623e-05	36	0	7.68901
MSTRG.25527.2		2.27381e-05	563	29.6667	4.25285
rna32105	GPT	2.33708e-05	0	22.3333	-6.87586
MSTRG.23893.15		2.45942e-05	93.3333	4.33333	4.49858
MSTRG.23399.15		2.4823e-05	82.6667	431	-2.32453
MSTRG.19946.11		2.56304e-05	88.3333	198.333	-1.12325
rna25502	SLC44A2	2.57628e-05	22.3333	1140.33	-5.63139
rna71092	TCF20	2.57628e-05	290.667	10	4.89873
rna33014	GRIK5	2.68217e-05	0	35.3333	-7.54967
MSTRG.16657.5		2.68285e-05	281	14.3333	4.35001
MSTRG.12515.5		2.94968e-05	382.333	0	11.0185
MSTRG.21599.1		2.96761e-05	0	28.6667	-7.23029
MSTRG.10621.9		3.01455e-05	30.6667	0	7.44265
rna35350	DSE	3.08088e-05	0.666667	44	-5.98378
rna75082	LOC100060676	3.09506e-05	1	28.6667	-4.79609
MSTRG.18298.6		3.19581e-05	315	140.333	1.22086
rna31971	PLEC	3.20543e-05	842.333	9	6.62451
rna59372	ADGRF5	3.24819e-05	0	70.3333	-8.53514
MSTRG.1428.2		3.41506e-05	0	69.6667	-8.47741
rna12314	KIAA1211	3.41579e-05	51.3333	0	8.12426
rna63431	LOC102150469	3.41579e-05	34	2.66667	3.7226
rna67606	GBGT1	3.70133e-05	33.6667	0	7.5984
rna62855	RTEL1	3.70133e-05	0.666667	36.6667	-5.73261
rna5381	LOC102150282	3.8459e-05	26	0	7.17086
rna61035	SDHA	3.94107e-05	816.667	358	1.23915
rna12456	OCIAD1	4.07156e-05	8.66667	53.3333	-2.57913
rna10331	NUP93	4.28274e-05	47.3333	10	2.2932
MSTRG.9811.2		4.5112e-05	62.6667	409.333	-2.69436
rna42760	ASL	4.54633e-05	2.33333	1032	-8.74832
MSTRG.5130.6		4.54633e-05	2	2006.67	-9.93883
MSTRG.26190.9		4.59173e-05	43.6667	0	7.99235
rna21938	SENP1	4.67841e-05	2	77.3333	-5.21014
rna8360	PLEKHG5	4.77736e-05	0	18.6667	-6.61523
rna50784	CCDC51	4.99079e-05	0	25.3333	-7.03739
MSTRG.3153.17		5.00014e-05	66.3333	7	3.3267
MSTRG.12883.4		5.10298e-05	0	76	-8.64741
rna1478	UBE2D1	5.2764e-05	0	21	-6.77506
rna10865	AP1G1	5.28104e-05	69.6667	1273	-4.11822
rna3007	LOC111775319	5.28104e-05	0	20	-6.71994
MSTRG.12949.1		5.28104e-05	994.667	38.3333	4.7847
rna74049	CXHXorf58	5.52686e-05	0	24.6667	-7.03029
rna30855	ATP6V1H	5.65597e-05	31.3333	0.333333	6.51048
MSTRG.21456.7		5.92554e-05	31.3333	118.667	-1.88196
rna11024	CHST6	6.11858e-05	68.3333	0	8.55621
rna14402	FAM221A	6.15113e-05	34.6667	0	7.59134
rna22486	ZNF385A	6.20684e-05	0.333333	59	-7.31422
rna7130	BSDC1	6.23444e-05	245.333	1723.33	-2.75454
rna56691	MAATS1	6.46922e-05	17.6667	0	6.63468
rna75965	MTMR1	6.46922e-05	360.333	962	-1.35718
MSTRG.3701.1		6.56007e-05	0	36.3333	-7.54757
rna44454	ADAMTS2	6.78975e-05	0.666667	152	-7.67973
rna19323	FUBP1	6.78975e-05	0.333333	30	-6.33912
rna19324	FUBP1	6.78975e-05	0.333333	30	-6.33912
rna77171	LOC106781940	6.78975e-05	0.666667	51	-6.21687
MSTRG.10448.5		7.13916e-05	70.6667	2.66667	4.72921
rna18407	CD101	7.18986e-05	0	104.333	-9.08248
rna29841	MBD1	7.58263e-05	16.3333	0	6.51945
rna69379	MFHAS1	7.6133e-05	211.333	0.333333	9.17909
MSTRG.21456.37		7.6133e-05	606.333	237.333	1.41694
MSTRG.3907.2		7.64522e-05	280.333	5.66667	5.61345
rna33529	RASIP1	7.69579e-05	0	19.6667	-6.69317
rna75268	COL4A5	7.9397e-05	90	0	8.91922
rna48084	FAM161A	8.09724e-05	7.66667	72.6667	-3.19875
rna29776	DYM	8.29002e-05	167.333	0	9.87646
rna30064	ZCCHC2	8.50376e-05	1	44.3333	-5.38713
MSTRG.13862.7		8.50376e-05	0	22.3333	-6.87719
MSTRG.7228.4		8.51167e-05	402	3	7.20303
MSTRG.15696.4		8.59287e-05	0	299.333	-10.5868
MSTRG.5898.4		8.79709e-05	4	34.3333	-3.04016
MSTRG.17272.2		8.95725e-05	42	0	7.92126
MSTRG.14475.4		9.19623e-05	2512.67	608.667	2.09548
MSTRG.14203.3		9.19623e-05	107.667	0.666667	7.33795
rna62759	LAMA5	9.42642e-05	608	10	5.95839
rna66722	KIF12	9.65768e-05	54.6667	12.3333	2.18579
MSTRG.15947.6		9.81965e-05	229	0	10.3404
MSTRG.15311.5		9.82113e-05	39.6667	106.333	-1.36976
rna59618	KHDRBS2	0.000102554	42.3333	0	7.88971
MSTRG.23628.12		0.000102554	306.333	4265.67	-3.71901
rna71519	PARD3	0.000105322	0	46	-7.93812
rna69083	IDO2	0.000106628	0	32.3333	-7.42455
rna53984	SLC35F5	0.00010695	3475	25.3333	7.23144
rna25319	LOC100065592	0.00011402	37	0.333333	6.72136
rna34460	ZNF667	0.00011402	0	60.3333	-8.32146
rna48815	SUPT7L	0.00011743	0.333333	34.6667	-6.53002
rna29800	MBD1	0.000118704	15.3333	0	6.43212
MSTRG.24686.10		0.000120126	483.333	0	11.4835
rna37319	NAGLU	0.000120252	933.667	1.33333	9.41407
rna36385	UNK	0.000121091	44.6667	7	2.74256
MSTRG.16379.5		0.000122459	0	39.3333	-7.65651
rna61037	CCDC127	0.000123808	37	0	7.65234
MSTRG.12431.3		0.000123808	0.333333	207.333	-9.08416
MSTRG.4021.9		0.000129889	22	605.333	-4.75414
MSTRG.26568.53		0.000131153	453.333	2	7.82231
MSTRG.6490.3		0.000131546	117	42.6667	1.49505
MSTRG.6713.9		0.000132956	0	24.6667	-7.03443
MSTRG.2565.7		0.00013568	819.333	304.333	1.45804
MSTRG.3098.1		0.000137191	3.33333	129.667	-5.3134
MSTRG.15604.2		0.000143785	179.667	445.333	-1.25653
rna6185	HSPB11	0.000143821	50	11	2.22319
MSTRG.13807.2		0.000145196	1.33333	52	-5.17835
rna52606	STARD13	0.000147789	0	109.333	-9.12798
MSTRG.1092.4		0.000153609	525.333	83.3333	2.65619
rna977	ERLIN1	0.000153849	218.667	22	3.37443
rna14612	KBTBD2	0.000156264	719	2649	-1.84995
MSTRG.12584.6		0.000160722	0	33.6667	-7.48357
MSTRG.13480.1		0.000167669	1.33333	46.6667	-5.09005
MSTRG.26703.13		0.00016912	2219.33	0.333333	12.6435
MSTRG.21884.1		0.000179953	644.667	4	7.36894
rna23416	DOT1L	0.000183545	0	70.3333	-8.51167
rna27229	METTL15	0.000189482	0	15	-6.298
MSTRG.23954.5		0.000194566	1	680	-9.39975
rna31451	TAF2	0.000213829	82.3333	1.33333	6.08314
MSTRG.10478.2		0.000221159	0	29.3333	-7.24503
MSTRG.11608.4		0.000221159	19.6667	0	6.78811
MSTRG.11183.22		0.000226506	237	48.6667	2.31159
MSTRG.6281.1		0.000226987	75.6667	17.3333	2.14668
rna46702	TMEM171	0.00022726	54	4	3.82108
rna17984	POGZ	0.000227735	58.6667	204	-1.75697
MSTRG.5608.1		0.000227735	266	549	-0.995577
MSTRG.26131.1		0.000227735	557.333	1039.33	-0.847447
rna71351	MAPK11	0.000231547	46	0.333333	7.04798
rna58797	SNRPC	0.000232369	22.3333	1	4.52912
rna19793	FN1	0.000237687	437.667	82	2.42273
rna62458	SLC9A8	0.000242175	32	678.667	-4.40746
MSTRG.2431.5		0.000255273	65.3333	1.33333	5.63567
MSTRG.21456.5		0.000262123	14.6667	98.3333	-2.66761
MSTRG.3017.5		0.000275394	1327.33	27.3333	5.66874
rna37132	GPATCH8	0.00028563	7	143	-4.34291
rna57277	RIPK1	0.000290768	0	45.6667	-7.93365
MSTRG.7283.6		0.000291222	106.667	0.666667	7.47424
rna45156	GRPEL2	0.000296371	1010.67	3	8.50397
MSTRG.1279.14		0.000298796	0.333333	360.333	-9.96524
rna29839	MBD1	0.000302705	13.3333	0	6.22546
MSTRG.11122.60		0.000302705	13.3333	0	6.22546
rna67609	GBGT1	0.000313958	42.3333	0.666667	6.07709
rna69423	LOC106782658	0.000318291	0	14	-6.19597
rna75081	LOC100060676	0.00031945	0.666667	25.6667	-5.21954
MSTRG.3319.5		0.000330494	15.3333	2108.67	-7.0335
rna44043	ECI1	0.00034586	38.6667	0	7.70972
MSTRG.24260.6		0.00034947	1	1361.67	-10.3934
MSTRG.6750.8		0.00035116	168	40.6667	2.07995
rna59043	NFYA	0.000353181	34.3333	232.667	-2.72518
MSTRG.9665.3		0.000358129	0	15	-6.29395
rna75433	UPF3B	0.000366506	36.6667	0	7.63357
MSTRG.1542.6		0.000366985	102.333	969	-3.23283
MSTRG.15465.8		0.000367112	1	512.667	-8.99259
MSTRG.488.6		0.000367112	221.667	444.333	-0.957834
rna12720	PCDH7	0.000368261	26	4	2.73864
rna542	ABLIM1	0.000371577	0	16.3333	-6.42717
rna6232	PODN	0.000378087	4	89.6667	-4.48121
rna28531	GPN3	0.000388539	60.3333	3.66667	4.03769
MSTRG.15311.2		0.000393163	98.6667	472	-2.17689
rna35125	LOC106782255	0.000402776	0	13.6667	-6.1675
rna47133	KIAA1211L	0.000404125	57.6667	0	8.28063
rna29820	MBD1	0.000412903	12.6667	0	6.14985
MSTRG.27417.2		0.000416079	87.6667	2.66667	5.14249
MSTRG.27404.30		0.000475683	815	3.33333	8.00376
rna539	ABLIM1	0.000480325	0	13.6667	-6.16687
rna52680	SUPT20H	0.000496786	19	1.33333	3.88135
MSTRG.2838.2		0.000504354	375.333	164	1.24629
rna29815	MBD1	0.000513599	12.3333	0	6.11246
MSTRG.20780.11		0.000525273	1419	1	10.5606
MSTRG.19549.18		0.000536685	1016.33	1.33333	9.51378
rna58888	BRPF3	0.000541321	7.33333	692.333	-6.50527
rna12658	KLF3	0.000562821	2.66667	546.667	-7.56389
MSTRG.25770.1		0.000576065	0	410	-10.9979
MSTRG.11122.14		0.000579742	136	0	9.57827
rna64405	ARID4A	0.000580521	54.3333	0.333333	7.2436
MSTRG.8377.30		0.000580521	69.6667	10.3333	2.84007
MSTRG.5841.14		0.000580521	59	2	4.87109
rna66952	RC3H2	0.000581021	0	17.6667	-6.54053
MSTRG.1369.1		0.000592573	957.333	541.667	0.856278
rna20012	DNPEP	0.000616808	13	85.3333	-2.65655
MSTRG.20593.5		0.000616808	0	138.667	-9.51043
MSTRG.16568.28		0.000636618	103	4	4.84446
MSTRG.6203.26		0.000670866	0	89	-8.89006
rna29716	PIAS2	0.000685561	0	41.3333	-7.73167
rna25257	FBXW9	0.000692578	1	99.3333	-6.61
MSTRG.9629.3		0.000707646	50.3333	3.66667	3.77295
MSTRG.2565.3		0.00070831	12.6667	148.667	-3.50577
rna71068	LOC100070895	0.000715702	0	23	-6.93436
rna47969	ACTR2	0.000728425	1032	7	7.30877
MSTRG.4457.40		0.000732747	1452	9	7.31328
MSTRG.17987.1		0.000742223	602.333	341.333	0.864618
rna32591	LOC102149977	0.000748045	65	178	-1.39799
rna61471	AP5S1	0.000778375	88.6667	11.6667	2.93959
MSTRG.18380.23		0.000786238	108.667	357	-1.66487
rna75984	PRRG3	0.000787868	136	0	9.62138
rna35828	ECT2L	0.000789773	14.3333	0	6.33375
rna60650	RICTOR	0.000806204	762.333	11.6667	6.09105
MSTRG.29035.1		0.000822338	251	50.6667	2.37491
MSTRG.3017.3		0.00083225	907	2	8.83183
rna49883	EDEM1	0.000854647	1242.67	47.3333	4.85198
MSTRG.13999.13		0.000854938	179	314	-0.759849
rna12660	KLF3	0.000874976	263.667	4	6.01723
MSTRG.16421.9		0.000900713	135.667	44	1.66127
rna5391	LOC102150282	0.000922881	44.3333	0	7.89973
rna7428	ARID1A	0.00095998	730.333	2.66667	8.21222
MSTRG.7187.5		0.000996923	274.333	99.6667	1.48986
rna39632	MIEF2	0.00103694	132	68.3333	0.99769
MSTRG.16338.43		0.0010396	560.667	4.66667	7.04873
MSTRG.7565.4		0.00106053	7.66667	98.3333	-3.66944
MSTRG.1870.3		0.00106307	266	122.667	1.16884
MSTRG.23584.3		0.00106545	895	3	8.20925
rna9716	SPRY1	0.00106618	29.6667	0	7.39631
MSTRG.27159.3		0.00107269	1.33333	289	-7.65025
rna25407	ACP5	0.00108494	18.6667	0.333333	5.73718
rna13733	CCM2	0.00109477	33.3333	2.33333	3.85071
MSTRG.26430.1		0.00109477	1.66667	442	-7.94993
rna26263	ATG16L2	0.00110613	0.666667	38	-5.75224
rna53691	AMMECR1L	0.00111808	7.66667	740	-6.50831
rna73536	UTRN	0.00112889	0	152.667	-9.63782
rna46177	GIN1	0.00113095	117.333	0	9.28877
rna48814	SLC4A1AP	0.0011336	454.333	277	0.770706
rna42971	KCTD13	0.00113402	0.333333	18.6667	-5.64813
rna36000	GCGR	0.00114701	1.33333	30.6667	-4.48268
rna7153	TXLNA	0.00115193	320	161	1.02368
rna24537	CCDC153	0.00117622	0	16	-6.37215
MSTRG.8301.8		0.00117622	0	158.333	-9.73859
rna40914	ESRRA	0.00118047	0	62.3333	-8.37957
MSTRG.4623.11		0.00118423	112	1140.67	-3.27269
rna74111	GK	0.00118538	0	13	-6.09977
rna38729	SLC43A2	0.00119498	0.666667	201	-8.20329
MSTRG.27159.22		0.00125057	2	322.333	-7.19572
rna61707	ID1	0.00128166	683.667	326	1.1228
MSTRG.23889.5		0.00128671	54.6667	271	-2.24991
MSTRG.8690.3		0.00131054	299.333	0	10.827
MSTRG.20754.3		0.00138616	183.333	2	6.5067
MSTRG.22954.9		0.00141406	1	301.333	-8.14084
rna4065	HERC1	0.00146153	710	0.333333	10.9596
MSTRG.16150.5		0.00147372	483.667	1698	-1.74985
rna31236	UBR5	0.00147758	5	803.667	-7.29706
MSTRG.22610.3		0.00148214	1.33333	392.667	-8.23579
MSTRG.25899.6		0.00148603	0.333333	628.667	-10.7673
MSTRG.21875.82		0.00149001	2	302	-7.07385
MSTRG.7565.1		0.00149161	11.3333	45	-1.95309
rna18016	PI4KB	0.00149552	0	40.3333	-7.7563
MSTRG.1366.22		0.00151552	3.66667	88.3333	-4.53185
rna31698	LOC106780995	0.00152071	0.666667	25	-5.16076
MSTRG.21659.1		0.00152213	120	245	-0.977099
rna65160	NOXRED1	0.00153638	0	28.3333	-7.24591
rna34551	LOC102149879	0.00168099	4	41.6667	-3.31077
rna6235	PODN	0.00172318	6	237.333	-5.31164
MSTRG.12998.1		0.00172318	240.667	1	7.85874
rna25370	LOC100066576	0.0017422	0.666667	32	-5.48662
MSTRG.5894.3		0.0017422	187.667	1010.33	-2.40012
rna62840	HELZ2	0.00174293	0	172.333	-9.80761
MSTRG.26679.5		0.00174293	0.333333	38.3333	-6.65624
MSTRG.4729.16		0.00174551	0.333333	537.667	-10.4856
MSTRG.12515.4		0.00179113	538.333	0	11.5466
MSTRG.26767.3		0.00179166	7.33333	492.667	-6.07139
rna25910	LOC102148213	0.00180095	30	74.6667	-1.27162
rna29802	MBD1	0.00182696	17	0	6.59689
MSTRG.5293.1		0.00185113	422.667	1	8.71348
rna3574	NEIL1	0.00187282	27.3333	2	3.83827
rna15420	TRPV6	0.00187623	1000	196.333	2.38521
rna54722	GPR155	0.00188089	61.3333	0	8.44921
rna4656	TMEM62	0.00191493	93	1.66667	5.79671
MSTRG.1621.4		0.00191493	1	391	-8.59622
rna4677	TTBK2	0.00196963	1	764.667	-9.56854
rna4675	TTBK2	0.00199821	507.333	0	11.4783
MSTRG.12431.9		0.00204458	398.667	1.66667	7.87588
rna27982	KREMEN1	0.00206338	157.667	41.6667	1.97339
MSTRG.36.5		0.00210603	2.33333	904.667	-8.45887
rna52022	TFDP2	0.00212054	80	466.333	-2.46166
rna19792	FN1	0.00214117	520	96.6667	2.44077
MSTRG.24782.6		0.00216184	797.667	210.333	1.97001
MSTRG.22149.6		0.00216668	477.333	2.33333	7.80743
MSTRG.706.1		0.0021748	392.667	8.33333	5.64727
MSTRG.1868.3		0.0022097	103	42.6667	1.30551
MSTRG.5226.4		0.0022097	208.333	1	7.83164
MSTRG.17987.8		0.00221328	0	201.667	-10.0147
rna5206	ARHGEF40	0.00226363	0	45	-7.86186
rna31682	PHF20L1	0.00226363	0	41.3333	-7.7843
rna44978	MFAP3	0.0022951	2.66667	171.333	-6.00692
MSTRG.25217.8		0.00231765	2.33333	754.667	-8.21755
MSTRG.13480.2		0.00234683	1.33333	35.3333	-4.68448
rna36108	RNF213	0.0024584	5	224.333	-5.40183
MSTRG.27582.14		0.00245966	0.666667	277	-8.56416
rna46631	COL4A3BP	0.00246928	0.666667	444.333	-9.42791
rna69456	SLC7A2	0.00257017	0	157.667	-9.63566
rna35592	AKAP7	0.00265065	82	0	8.77971
rna4200	LOC111767595	0.00267504	0	19.3333	-6.6813
rna42856	ZNF668	0.00272584	8	37.6667	-2.16564
rna3915	SMAD3	0.00272676	16.6667	332.667	-4.3188
MSTRG.3753.13		0.00272676	3.66667	1180.33	-8.23543
MSTRG.25439.1		0.00273401	11.6667	0	6.05814
MSTRG.18197.3		0.00280364	285.333	126.667	1.22457
MSTRG.25905.1		0.00281716	17	0.333333	5.59449
rna9854	UGT8	0.00283979	0	39	-7.71038
MSTRG.10406.11		0.00284336	39.3333	5.66667	2.81953
rna8193	CASZ1	0.00290925	18.3333	0	6.64067
rna19239	LOC100064919	0.00290925	0	36	-7.53561
rna41617	NAP1L4	0.00293213	42.6667	198.667	-2.18073
MSTRG.27925.20		0.00294128	1004.67	147	2.82172
MSTRG.24468.2		0.00296909	2502	27	6.66944
MSTRG.29037.1		0.00296922	394	2.33333	7.55994
rna33573	LOC102148689	0.00307373	126.333	40.3333	1.67749
rna25103	ADGRE5	0.0031061	1.66667	280.333	-7.35005
MSTRG.9975.2		0.00316081	12	935.667	-6.26807
rna48476	EML4	0.00319688	0	90	-8.88599
rna60759	RAI14	0.00321188	146.333	0	9.78567
MSTRG.17433.10		0.00321188	1.33333	276.333	-7.56581
MSTRG.21603.1		0.00321188	2	146	-6.20526
MSTRG.17000.8		0.00321188	268	3	6.45161
MSTRG.20990.7		0.00321188	330.667	2.66667	7.12439
MSTRG.5276.6		0.00325956	77.3333	158.333	-0.984432
MSTRG.3400.2		0.00325956	176.667	85.3333	1.10532
MSTRG.6786.7		0.00325956	358	3.33333	6.82406
rna8041	DNAJC16	0.00326146	78.6667	3.33333	4.61785
MSTRG.6154.5		0.00326283	1	186.333	-7.53163
rna29799	MBD1	0.00331421	16.3333	0	6.5386
MSTRG.12207.10		0.00331421	3.66667	202.667	-5.69087
MSTRG.5537.1		0.00336574	0	31.6667	-7.33424
rna8565	MIB2	0.00338886	169.333	49	1.82477
rna38256	ACACA	0.00343677	0	140.667	-9.5637
MSTRG.24353.4		0.00345978	40.3333	1.66667	4.6695
MSTRG.16865.16		0.00346145	3.33333	393.667	-6.89609
MSTRG.15139.6		0.00346391	189	44.3333	2.1769
rna17664	EFNA4	0.00349035	4	62.3333	-3.97329
rna70502	SLC41A2	0.00350852	1.33333	183.333	-7.10147
rna6445	IPP	0.00360396	107	0	9.27716
MSTRG.14332.3		0.00360435	1.66667	183.667	-6.76459
MSTRG.25928.1		0.00360978	31	4.66667	2.80139
MSTRG.6635.2		0.00360978	284	1.33333	7.82958
rna13203	NSD2	0.00361276	360.333	4	6.47235
MSTRG.25144.4		0.00361276	1381.67	0.666667	10.9915
MSTRG.28405.16		0.00366842	7	256	-5.18061
rna55574	LOC102150099	0.00374662	25	0.333333	6.12708
MSTRG.11281.5		0.00374677	476.667	11.6667	5.45104
MSTRG.14611.6		0.00377408	107.667	347.333	-1.65925
rna50731	SLC25A20	0.00377755	320.667	4.33333	6.28874
MSTRG.4977.10		0.00382076	1313.67	0	12.7697
MSTRG.362.1		0.00382082	169.667	299.333	-0.773439
rna29813	MBD1	0.00382895	11	0	5.964
rna29814	MBD1	0.00382895	11	0	5.964
MSTRG.11171.3		0.00385021	310.333	1.66667	7.60164
rna15901	WDR60	0.00386673	0	15.3333	-6.32844
MSTRG.376.6		0.00395723	1126.33	2019	-0.810511
MSTRG.26566.4		0.00398535	134	31.6667	2.15497
MSTRG.20074.16		0.00399518	0.333333	329.333	-9.83424
rna46800	LOC102150751	0.00399738	14	0	6.34464
MSTRG.23265.1		0.00400883	194	1	7.58102
MSTRG.8302.6		0.00404636	462	98	2.24623
MSTRG.22891.2		0.00405359	2.66667	142.333	-5.74394
MSTRG.7392.8		0.00409396	639	5	6.97321
MSTRG.27077.3		0.00409536	6.33333	243.333	-5.20743
MSTRG.28457.6		0.00409536	258.333	1.66667	7.32379
rna54559	B3GALT1	0.0041374	67.6667	0	8.6314
rna27243	ARL14EP	0.00414072	188.667	68	1.50235
MSTRG.18307.12		0.00414099	50.6667	170	-1.68608
rna70568	TMEM263	0.00415256	4.33333	1019.33	-7.68304
rna64249	NOL8	0.00420534	172	346	-0.972647
rna66838	CNTRL	0.00422499	0.333333	99.6667	-8.05768
rna1450	DKK1	0.00422499	6	348.333	-5.84294
rna55951	MFN1	0.00426415	2.66667	191	-6.09149
MSTRG.25527.7		0.00429723	255.667	964.333	-1.85109
rna41155	C12H11orf68	0.00429807	1	164	-7.27545
MSTRG.14905.5		0.00437733	69.3333	4	4.16777
rna11807	COQ2	0.0044119	788	582	0.481016
rna49672	TSEN2	0.00442195	3.33333	49.3333	-3.87309
rna50841	DHX30	0.00445374	90	12.3333	2.90109
MSTRG.26452.2		0.00455465	538.333	5.66667	6.66797
rna55589	LOC102150482	0.0045662	8.66667	0	5.60504
rna6905	MEAF6	0.0045662	0.333333	32.3333	-6.42507
rna15020	AHCYL2	0.00467972	2	139.667	-6.14224
MSTRG.18449.14		0.00467972	2.66667	21	-2.92486
rna52865	RB1	0.00471808	54.6667	2	4.82364
rna49835	SETD5	0.00471808	3.66667	110	-4.87386
MSTRG.24759.5		0.00478233	868.333	434	1.03587
MSTRG.1828.9		0.00482285	2.33333	96.3333	-5.33864
rna71251	PPARA	0.00492478	191.333	0	10.1309
MSTRG.13755.11		0.00492813	839.333	336	1.35973
MSTRG.23928.20		0.0050038	4.66667	221	-5.55949
MSTRG.9474.13		0.00533646	199.667	308.333	-0.580551
rna66960	RABGAP1	0.00541822	0.666667	31.6667	-5.52743
MSTRG.22920.2		0.00551897	69.3333	0	8.72669
rna74536	PHF8	0.00555334	7.33333	31.6667	-2.06507
rna74657	AMER1	0.00556493	0	125.333	-9.40257
MSTRG.18787.6		0.00563126	4.33333	304.667	-6.07757
MSTRG.25290.6		0.0056427	336	45	2.91973
MSTRG.21089.14		0.00567631	109	957.333	-3.05148
rna41514	NADSYN1	0.00568787	198.667	834.333	-2.02407
MSTRG.23098.9		0.00580747	1	311.667	-8.19626
rna690	ADD3	0.00583883	167.333	1	7.49305
MSTRG.13698.12		0.00584157	316	787	-1.26747
MSTRG.8170.6		0.0058583	20.6667	0.666667	5.04868
MSTRG.20443.2		0.00588837	607	9.33333	6.08899
MSTRG.16462.4		0.00596974	1.33333	278.333	-7.76092
MSTRG.1886.5		0.00600501	0.333333	316.333	-9.7522
MSTRG.10816.4		0.00600585	110.333	7.66667	3.87286
MSTRG.25383.2		0.00605646	4	899.333	-7.84692
rna5119	TEP1	0.00614169	162.333	6.33333	4.76729
rna2813	BLM	0.00615279	1.66667	59.3333	-5.16061
MSTRG.8594.8		0.00627224	0.666667	785.667	-10.1805
MSTRG.7559.5		0.00628981	4.33333	420.667	-6.48646
rna42317	MCM7	0.00630388	15.3333	295	-4.19027
rna71412	CPT1B	0.00634445	0	24.6667	-7.01891
MSTRG.11201.8		0.00634445	3.33333	44	-3.6307
MSTRG.25797.5		0.00640252	769.667	1.33333	9.19159
rna40534	LOC106781481	0.00642486	0	22	-6.88165
rna55978	LOC102150894	0.00643355	0	14.6667	-6.24724
MSTRG.15010.9		0.00643355	18	324.667	-4.20018
MSTRG.10033.1		0.00645988	2.33333	291.667	-6.988
rna74303	CDK16	0.00648183	1.66667	27.3333	-3.95762
MSTRG.21789.1		0.00648733	113.667	12.3333	3.32209
rna17689	SHC1	0.00653853	31.3333	3	3.47317
rna18408	CD101	0.00658043	9.33333	0	5.69645
rna23159	TSPAN8	0.00660391	9.66667	0	5.76019
rna24207	PIH1D2	0.00672299	82.6667	218.667	-1.36536
rna75311	ALG13	0.00678082	1	128	-6.99013
rna64809	MAP3K9	0.00687752	519	2.66667	7.62152
MSTRG.29008.1		0.00692195	142	22.6667	2.72982
MSTRG.5397.1		0.00705465	257.667	165	0.686083
MSTRG.8582.6		0.00708986	0	312.667	-10.7245
MSTRG.25330.12		0.0071089	175	92.3333	0.963437
rna62014	PHF20	0.00718158	161.667	295.667	-0.835644
rna48944	ASXL2	0.00725292	12.6667	159.667	-3.6727
rna49760	IL17RC	0.00726041	121.667	33	1.93584
MSTRG.21875.79		0.00726041	1273.67	7	7.47247
MSTRG.20049.1		0.0073135	21.6667	112.333	-2.2973
MSTRG.157.11		0.00740833	3	97	-4.96931
rna27000	PLEKHA7	0.00754742	1.66667	200	-6.91789
MSTRG.817.9		0.00758986	492.333	4.66667	6.72309
rna52683	SUPT20H	0.00771771	13.3333	1	3.78015
rna55683	IFT80	0.00778023	81.3333	8.33333	3.28956
rna60065	ELL	0.00786073	525	331.667	0.701123
rna52377	ZDHHC20	0.00786073	0	15.3333	-6.35267
MSTRG.25527.4		0.00796824	292	42.6667	2.77447
rna1645	TET1	0.0079869	20.6667	1005.33	-5.58238
rna57992	LOC100052783	0.00801684	2.66667	17	-2.62378
MSTRG.12431.5		0.00801684	0.666667	93.3333	-7.11043
rna68761	TRPM2	0.00801812	54.6667	1	5.89254
MSTRG.25308.26		0.00802824	79.6667	14	2.55565
MSTRG.15130.46		0.0081177	102.333	3.66667	4.88614
rna17160	LOC102150150	0.00816848	17	1.33333	3.73595
rna4720	VPS39	0.00835232	63.6667	1.66667	5.30347
MSTRG.15130.41		0.00838607	120	3.66667	5.10415
rna31523	FAM91A1	0.0086151	101.333	0.333333	8.2508
rna39674	SREBF1	0.00862266	306	171	0.896276
MSTRG.15130.13		0.00878975	371.333	33.6667	3.44132
rna24560	THY1	0.00881136	1439	1943.33	-0.387198
rna964	CWF19L1	0.00886766	23.3333	0.333333	6.04808
rna5103	TTC5	0.00886766	4.66667	181.667	-5.23246
MSTRG.4600.4		0.00886766	0.333333	19	-5.69379
MSTRG.21325.6		0.00886766	144.667	2.66667	5.75332
rna51879	KY	0.00887215	0.666667	265.667	-8.62788
rna48251	ASB3	0.00898165	60.3333	391	-2.62257
rna73885	PIR	0.00898165	0	30	-7.33499
MSTRG.22592.9		0.00898405	4	207.667	-5.63723
MSTRG.16856.1		0.00906199	207.333	2.33333	6.44724
MSTRG.2447.14		0.0090995	378.667	1.33333	8.10991
MSTRG.20826.1		0.00911646	887.667	2256.67	-1.28217
rna1114	PIK3AP1	0.00912876	0	157.667	-9.69992
rna29051	ANKRD12	0.00917621	254.333	1.33333	7.60232
MSTRG.24836.4		0.00919461	23	102	-2.0988
MSTRG.1147.24		0.00923902	6.66667	428.667	-6.01758
rna47566	CAPG	0.00927372	0.333333	16.3333	-5.46377
MSTRG.6675.12		0.0093148	199.333	0	10.0533
rna62524	ATP9A	0.0093483	0	271.333	-10.425
rna42774	SUMF2	0.00942527	58.6667	5.66667	3.35161
rna21657	FAR2	0.00964685	0	9.33333	-5.62166
MSTRG.11971.7		0.00966438	2.33333	373.333	-7.33045
rna4086	LACTB	0.00973281	84	212.667	-1.26793
MSTRG.21129.1		0.0098264	8.66667	0	5.58321
MSTRG.19794.4		0.00984462	81.6667	0.666667	6.95502
MSTRG.23582.5		0.00992922	0.666667	147	-7.82106
rna20339	ATG16L1	0.00994947	2.33333	107.333	-5.4639
rna50550	NAT6	0.0102853	0.666667	15	-4.44829
rna4779	EXD1	0.0102959	0	19	-6.60057
rna36618	C11H17orf80	0.0103619	61.3333	0	8.43201
rna54796	HNRNPA3	0.0103725	979	74.6667	3.68606
rna13217	FGFR3	0.0103838	15	1	3.95933
rna49486	KBTBD12	0.01052	0	82.6667	-8.7972
MSTRG.3956.5		0.0105559	0.666667	33.6667	-5.58142
MSTRG.10309.5		0.0107117	138.667	0.333333	8.67862
rna35923	FASN	0.0107184	0	13.6667	-6.15275
rna35872	TBCD	0.010753	53.3333	5.66667	3.34342
MSTRG.5894.17		0.010753	78.3333	35.6667	1.17692
rna63662	KDM4C	0.0107893	0.666667	223.333	-8.21753
MSTRG.975.10		0.0107893	217.667	3	6.15056
MSTRG.24297.4		0.0108629	474.333	19.3333	4.74675
MSTRG.3816.18		0.0109603	0	123.333	-9.37805
rna50636	MST1	0.0110701	12.6667	0	6.13144
MSTRG.23847.2		0.0110846	340.667	1.33333	7.95426
rna7120	ZBTB8OS	0.0110919	43.3333	17.6667	1.34258
rna10330	NUP93	0.0111321	309	16.6667	4.32691
rna6479	MUTYH	0.0112095	0.333333	56.6667	-7.26146
rna43764	LOC100069750	0.0112246	0	25	-7.0684
MSTRG.16467.7		0.0112331	1	192.333	-7.52058
MSTRG.24085.7		0.0113038	4.66667	46.6667	-3.29884
rna39390	GAS7	0.0113302	343	775	-1.13401
rna76726	LOC106781226	0.0113302	1316	339.333	2.05114
MSTRG.3333.6		0.0113378	0	21	-6.80646
MSTRG.2043.3		0.0113378	0.666667	29.3333	-5.44624
MSTRG.20715.3		0.0113378	1261	513.667	1.35334
MSTRG.7857.4		0.0113378	135	0.666667	7.61058
MSTRG.4399.8		0.0116178	199.333	0	10.046
rna52872	MED4	0.0117464	44	200.667	-2.18
rna26341	NUP98	0.0117464	662.667	290.333	1.23683
MSTRG.19549.21		0.0117464	77.3333	0	8.69091
MSTRG.13691.14		0.0117822	2	57.6667	-4.83765
rna75496	THOC2	0.0119494	0	33.3333	-7.40117
MSTRG.26766.2		0.0120757	280.333	1084.67	-1.89259
rna57416	RREB1	0.0123278	4.66667	171.667	-5.13635
MSTRG.26568.28		0.0123278	0	33.3333	-7.4161
rna7102	S100PBP	0.0123999	0.333333	86	-7.84204
MSTRG.3392.14		0.0124628	6	42	-2.78624
MSTRG.3292.1		0.0124628	106.667	374.333	-1.73324
rna41566	MRPL23	0.0124943	131.667	29.3333	2.23338
rna17946	RORC	0.0124943	20	160.667	-2.99227
MSTRG.4323.1		0.0125166	2392	348	2.86989
rna66627	INIP	0.01267	1	160.667	-7.17341
rna20338	ATG16L1	0.0126812	2.66667	113.333	-5.33392
MSTRG.10487.5		0.0126812	253.333	427.333	-0.709612
rna69927	OSBPL8	0.0128401	1034	593.667	0.848786
MSTRG.2507.9		0.0129462	400.333	147.667	1.46719
rna37709	CBX1	0.013009	220.667	51	2.20392
rna75407	KIAA1210	0.0130234	189.667	4.33333	5.54599
rna6829	MACF1	0.0130634	0	39.6667	-7.71017
rna67055	GAPVD1	0.0131083	0	54	-8.18646
MSTRG.4112.3		0.0131083	94.6667	1048	-3.43452
MSTRG.7161.1		0.0131083	1447	2094.33	-0.489698
MSTRG.25290.4		0.0131528	336.667	39.3333	3.11874
MSTRG.2271.29		0.0131576	3.33333	96.6667	-4.90125
MSTRG.24353.2		0.0131734	52.6667	1.66667	5.05161
rna57807	HMGN4	0.0132927	489.333	295	0.785518
rna30195	ZADH2	0.0132957	114.667	2247	-4.20905
MSTRG.20379.14		0.013303	108.333	3.66667	4.86979
MSTRG.9588.2		0.0134253	40.6667	302	-2.82823
MSTRG.26976.4		0.0134253	138.667	3.66667	5.32337
rna4530	DUOXA1	0.0135839	1.33333	46	-5.00829
MSTRG.18380.27		0.013718	133.333	44.3333	1.66735
rna36349	CDK3	0.0137914	12	134.333	-3.50745
MSTRG.5276.5		0.0137914	77.3333	36.6667	1.12847
MSTRG.2416.6		0.0138213	170	46.6667	1.92085
MSTRG.16450.1		0.0139182	1.33333	147.667	-6.67631
rna34598	LOC111767450	0.0139361	1	289	-8.06385
MSTRG.11965.3		0.0139815	219	1	7.74757
MSTRG.18933.5		0.0140216	5.33333	270.333	-5.60567
rna45673	TCF7	0.0142104	0	11	-5.83149
MSTRG.20710.2		0.0142104	121.667	1.66667	6.1309
MSTRG.15752.5		0.0142251	15.3333	267.667	-4.04673
MSTRG.15131.44		0.0143382	1	24	-4.47039
MSTRG.15130.90		0.0143586	153.667	42.6667	1.91469
MSTRG.18314.11		0.0144112	160.333	8.33333	4.40149
rna3584	PPCDC	0.0144202	75.6667	0	8.73003
rna17667	EFNA4	0.0146456	2	55.6667	-4.80237
rna63154	HNRNPK	0.0146456	119.333	3070.67	-4.62557
MSTRG.21021.2		0.0146835	60.3333	479.667	-2.93947
rna44282	CAPN15	0.014823	18	191.333	-3.36367
MSTRG.9768.1		0.0148586	43.6667	15.6667	1.53953
MSTRG.25463.11		0.0150403	76	0	8.72918
rna67674	BRD3	0.0150511	1043	97	3.53166
rna46887	MRPL55	0.0150511	88	18	2.35862
MSTRG.22202.7		0.0151287	198.667	4	5.60938
MSTRG.22908.13		0.0152028	0.333333	53.3333	-7.20736
MSTRG.2767.2		0.0153762	0.333333	124.333	-8.38428
MSTRG.22065.1		0.0153886	138	0	9.72906
MSTRG.14423.6		0.0154392	0	152.333	-9.60862
rna237	CTBP2	0.0155697	131.667	789.667	-2.56525
rna64338	CGRRF1	0.0156099	288.333	6	5.63814
rna16714	SMG7	0.0156099	72.6667	10.3333	2.81172
rna42850	PRSS53	0.0157388	0	26	-7.12886
rna3914	SMAD3	0.0157578	9	780	-6.42608
MSTRG.27159.6		0.0157762	1	57.6667	-5.78286
MSTRG.23206.6		0.0157762	840.333	0.333333	11.3106
rna4966	SCG5	0.0161738	15	1.33333	3.54922
MSTRG.7332.1		0.0162708	485	3.66667	7.10426
rna2651	RN28S	0.0162868	3710.67	562.333	2.81111
rna12771	LOC111772941	0.0163081	66	149	-1.11763
MSTRG.7559.6		0.0163082	3.33333	159.333	-5.46418
MSTRG.1424.14		0.0163082	4.33333	84.6667	-4.17255
MSTRG.4857.9		0.0164773	5	216.333	-5.44017
MSTRG.25290.1		0.01659	407	53.6667	2.94348
MSTRG.22096.2		0.0165965	2	76.6667	-5.24718
MSTRG.29017.1		0.0168602	3448	934.333	1.97971
rna6182	HSPB11	0.0169639	60.6667	6.33333	3.30866
rna63215	LOC102148207	0.016998	134.667	286.333	-1.05176
rna37807	SAMD14	0.016998	1	72	-6.06911
MSTRG.15418.5		0.016998	1005.67	444	1.22967
MSTRG.19153.3		0.0170312	71.6667	24.3333	1.61593
MSTRG.26759.9		0.0170433	1	44	-5.44817
MSTRG.12490.6		0.0171769	370.333	81.3333	2.20972
rna62628	ZBP1	0.0172399	12	52.6667	-2.07865
rna6225	C2H1orf123	0.0172757	7.66667	53.3333	-2.75235
MSTRG.27075.4		0.0172906	91	5.33333	4.19945
MSTRG.26649.1		0.0174321	60.6667	126.333	-1.01491
MSTRG.21797.5		0.0174321	651.667	103.667	2.73802
MSTRG.17032.19		0.0174321	238	1.33333	7.46682
rna2856	ZNF710	0.0174899	559.333	239.667	1.24887
MSTRG.15130.102		0.0175011	208	31.3333	2.74145
rna32581	LOC100062286	0.0175897	1.66667	15	-3.1321
MSTRG.23634.1		0.0176293	97.6667	168.333	-0.738687
rna61768	NOL4L	0.0176861	97	3.33333	4.90824
MSTRG.9976.1		0.0177709	399	14.6667	4.8692
rna22302	LOC106783330	0.0177751	3.33333	61	-4.05842
MSTRG.19127.6		0.0179572	191	1	7.55207
MSTRG.11327.3		0.0179657	93	0.666667	7.11827
rna74426	WDR45	0.0180037	3.66667	19.6667	-2.35969
rna22893	DTX3	0.0180317	1.66667	92	-5.71872
rna53107	DIS3	0.0181368	3.66667	134	-5.08366
MSTRG.15418.4		0.0181396	12.6667	832.333	-6.07637
rna68537	DSCR3	0.0183142	125.667	53	1.27462
MSTRG.7651.14		0.0183999	383	173.333	1.18825
MSTRG.18655.2		0.0184504	176	28.6667	2.6425
rna1560	EGR2	0.0185029	212.667	15.3333	3.78753
MSTRG.14482.4		0.0185093	764.667	50.6667	3.97183
rna370	LOC111772923	0.0187925	37	89.6667	-1.23152
rna56511	OSBPL11	0.0187925	3.33333	144	-5.44845
MSTRG.18185.13		0.0190077	390.333	86.6667	2.23284
MSTRG.10770.4		0.0191237	1083.33	9.66667	6.83297
rna36874	STRADA	0.0191266	95.3333	30	1.73319
rna62300	TP53TG5	0.0192468	6.66667	0	5.22492
rna14829	ING3	0.0193372	7.66667	0	5.43954
rna25494	QTRT1	0.0194043	106	56.3333	0.962051
MSTRG.14731.3		0.0195371	1	136.333	-7.02625
MSTRG.4765.1		0.0195589	0	8.66667	-5.51414
MSTRG.29186.32		0.0195589	90.3333	0.333333	8.08916
rna4199	LOC111767595	0.0196648	8.66667	0	5.57899
rna49405	TMEM18	0.0198119	81.6667	4.66667	4.14482
rna36392	SAP30BP	0.0198413	1.66667	139	-6.24671
MSTRG.25187.1		0.019859	80.3333	381.333	-2.14805
MSTRG.22908.11		0.0199013	0.666667	47.3333	-6.17592
MSTRG.2103.3		0.0200429	0.666667	106.667	-7.20313
rna60132	RFXANK	0.0202355	113	19.6667	2.51638
rna19276	ADGRL2	0.0202971	0.333333	24	-6.02989
rna4755	MGA	0.0204709	0.333333	61.3333	-7.41121
rna19611	ITGB3BP	0.0204768	5.33333	109.333	-4.34346
rna10626	RIPOR1	0.0204768	95	2.33333	5.46906
rna66758	LOC111770579	0.0205441	58.6667	6.33333	3.26737
MSTRG.22973.2		0.0205803	109.333	2	5.84754
MSTRG.29036.1		0.0206443	16565	4526.67	1.96936
MSTRG.10657.13		0.0207007	637.333	261	1.32839
rna31363	SYBU	0.020707	35	0	7.73952
MSTRG.7974.37		0.0209111	686	1.33333	8.94617
MSTRG.8282.3		0.0211072	0.333333	108	-8.13624
MSTRG.9844.8		0.021124	152.333	2.33333	6.0882
rna34061	MYADM	0.0211517	221	18.6667	3.66309
MSTRG.1620.5		0.0211675	10	185	-4.19596
rna36445	MIF4GD	0.021311	526.333	29.6667	4.24093
MSTRG.22908.8		0.02137	1	50.3333	-5.68297
rna8422	SMIM1	0.0214748	1.66667	28.3333	-3.97824
MSTRG.1907.7		0.0215103	769.667	330.667	1.28463
MSTRG.22908.9		0.0215196	0.666667	45	-6.10249
rna54180	RIF1	0.0217233	1151.33	45	4.81526
MSTRG.19820.1		0.0217338	295.333	5.33333	5.84846
rna52371	ZDHHC20	0.021956	38	0	7.83269
rna6155	CYB5RL	0.0222038	0	27.6667	-7.17286
rna29818	MBD1	0.0223082	11	0.333333	5.00133
rna37804	LOC111775663	0.0223902	0	22.3333	-6.9059
MSTRG.27716.6		0.0224433	20	257.333	-3.68423
MSTRG.22592.4		0.0225479	43	6.66667	2.77365
rna1963	SAMD8	0.0226517	83.3333	2	5.47197
MSTRG.26568.34		0.0226517	1	176.667	-7.40369
MSTRG.26597.6		0.0226517	543	11	5.81114
MSTRG.7948.7		0.022671	3.66667	54.6667	-3.84104
MSTRG.17636.8		0.0226988	1	366.333	-8.51848
MSTRG.13628.16		0.0227112	236.333	494.333	-1.0151
rna39481	CDRT4	0.0227829	6.33333	0	5.15417
MSTRG.21096.6		0.0227829	0.666667	330.667	-8.99909
rna31364	SYBU	0.0229635	35.3333	0	7.75387
rna55717	MFSD1	0.0230947	14.6667	495.667	-4.98298
rna23997	CCDC82	0.0233952	97	38.3333	1.4096
rna13175	RNF4	0.0234848	1040.33	59.6667	4.10517
MSTRG.7350.1		0.0235026	190.667	341.667	-0.794969
MSTRG.15084.7		0.0237675	259	8	5.00726
rna61241	RRBP1	0.023771	4484.33	187	4.61226
rna11495	SLC39A8	0.0240736	122	4.66667	4.83346
MSTRG.22071.13		0.0242765	68.3333	1	6.09719
MSTRG.19435.6		0.0243841	1575.33	2410	-0.557867
rna6473	MMACHC	0.0243917	87	38.3333	1.23338
rna63810	MLLT3	0.0243921	450.667	776	-0.742386
MSTRG.28008.2		0.024461	7	83.3333	-3.48092
rna69825	ARHGEF10	0.0244674	0.333333	42.3333	-6.8562
rna68449	SLC5A3	0.0245512	49.3333	2	4.7749
MSTRG.4681.17		0.0246044	324.667	6	5.85318
MSTRG.25170.19		0.0247706	148.333	1	7.16
rna44223	HAGHL	0.024895	18.3333	2.66667	2.81469
MSTRG.10356.9		0.024895	174	4	5.44103
MSTRG.10693.2		0.0248994	538.333	0.333333	10.655
MSTRG.19745.15		0.024934	151	349.667	-1.16553
MSTRG.9894.3		0.0249813	271	385	-0.462452
rna31029	PDP1	0.024993	0.666667	127.333	-7.60912
MSTRG.11250.6		0.024993	3.33333	35.3333	-3.39049
rna54686	RAPGEF4	0.0250874	4.66667	91	-4.23233
rna25094	DDX39A	0.025172	69.3333	206.333	-1.52245
MSTRG.24686.13		0.025172	235.667	103	1.22981
rna74520	GNL3L	0.0252417	19.6667	3.66667	2.48066
rna28884	POLE	0.0252417	7.33333	187	-4.63078
MSTRG.28559.2		0.0252417	0	7.66667	-5.34413
MSTRG.5495.11		0.0252417	83.3333	26	1.70157
MSTRG.23795.8		0.0252562	0.666667	22.6667	-4.97224
rna74773	GJB1	0.0253227	76	37	1.07495
rna61334	MKKS	0.0254981	38.3333	0	7.67564
rna48475	EML4	0.0255513	1.33333	88.6667	-5.94279
MSTRG.22602.1		0.0255749	147.667	80.3333	0.940482
MSTRG.25392.1		0.0262919	1	57.6667	-5.78907
MSTRG.3956.11		0.0263212	0.666667	107.667	-7.23246
MSTRG.14203.1		0.0263212	65	1	5.98768
rna11709	SPARCL1	0.0264426	4665.67	101.667	5.53108
MSTRG.17471.13		0.0264938	280.333	21	3.74645
MSTRG.21876.4		0.0266386	47.3333	4	3.61264
rna6964	AGO3	0.0266978	0.333333	553.667	-10.5179
gene6368	LOC100630863	0.0267027	0	6.66667	-5.13368
rna61225	KAT14	0.0267155	0	42.6667	-7.77947
MSTRG.10932.1		0.0267681	0.333333	588.333	-10.6712
MSTRG.10486.16		0.0267802	433	71.6667	2.62256
rna48319	PPP1R21	0.0268189	106.333	2.33333	5.63799
MSTRG.2298.5		0.0268189	152.333	282.667	-0.853618
rna38431	SUZ12	0.0268897	326.333	196.667	0.777742
rna63625	KIAA2026	0.0269395	1034.67	263.667	2.00116
rna33971	LOC100065203	0.0270451	96	4	4.53968
MSTRG.10309.4		0.0273325	3.33333	153.667	-5.50097
MSTRG.3986.5		0.0275096	47	0	7.99396
rna6025	HOOK1	0.0276275	2462	0	13.7747
rna18011	PI4KB	0.0277362	14.3333	1	3.84969
MSTRG.28740.7		0.0277362	169	25.6667	2.70215
rna56645	GOLGB1	0.0278604	0	2714.67	-13.7634
rna22305	LOC106783330	0.0279074	3	68.6667	-4.36345
rna34646	ZNF8	0.0281053	76	17.3333	2.14203
rna63281	VPS13A	0.0283002	0.666667	276.333	-8.60727
MSTRG.22458.5		0.0283169	0.666667	74.6667	-6.79707
rna40541	MRPL16	0.0283346	296.667	26.3333	3.59069
rna7471	UBXN11	0.0283346	12	0.333333	5.07788
MSTRG.27169.1		0.028345	0	2676.67	-13.7394
MSTRG.28275.2		0.0284749	7	63	-3.17214
rna36600	RPL38	0.0286788	891.333	301	1.62752
MSTRG.18088.13		0.0286788	105.333	3.66667	4.98995
rna66894	MRRF	0.028769	0.666667	59.3333	-6.51191
rna44225	HAGHL	0.0290465	21.6667	2.66667	3.05065
rna4648	TMEM62	0.0292482	0.666667	47.6667	-6.13294
MSTRG.23206.7		0.0292482	494	80	2.60907
MSTRG.24659.10		0.0292482	711.333	0.333333	11.1415
rna32814	PLD3	0.0292571	207.667	111.667	0.956996
MSTRG.10220.13		0.029258	6.33333	29.3333	-2.13092
rna40494	DTX4	0.0292699	1	91	-6.45097
rna25899	CCDC81	0.0294015	28.6667	0.333333	6.42125
MSTRG.20710.5		0.0294974	69	2.33333	4.86188
MSTRG.22330.1		0.0296284	0	6.33333	-5.05788
MSTRG.2565.5		0.0296284	36.3333	210.333	-2.51678
MSTRG.11201.7		0.0297684	1.66667	135.667	-6.29574
rna44130	NUBP2	0.0298313	65.6667	202	-1.58415
rna71718	ABI1	0.0300318	0.333333	13	-5.15206
rna16537	RASAL2	0.0300318	113	55.3333	1.06864
MSTRG.2609.3		0.0300318	1.33333	89.6667	-6.11959
rna56800	CFAP44	0.0302565	0.666667	18.6667	-4.76054
MSTRG.9146.6		0.0305853	0.666667	77	-6.76974
MSTRG.13674.6		0.0305853	263.667	391.333	-0.528247
MSTRG.18783.6		0.0306036	20.3333	0.333333	5.82808
rna61470	AP5S1	0.030608	6	0	5.0707
rna54801	HNRNPA3	0.030608	1549	163.667	3.2148
rna44727	DUSP1	0.0309015	385.667	101.667	1.97785
MSTRG.1419.8		0.0313849	1	199	-7.67596
rna16428	CENPL	0.0315517	0	8	-5.38317
rna60085	KLHL26	0.0315517	153.333	5.33333	4.95344
rna72006	BEND7	0.0316548	0	46	-7.86529
rna10878	ZNF19	0.0316548	0.333333	22.6667	-5.9651
MSTRG.3446.8		0.0316548	116	17.6667	2.7181
MSTRG.25226.4		0.0317348	3.33333	97.3333	-4.81519
rna73576	PEX3	0.0317672	632.667	463.667	0.492754
rna36920	MRC2	0.0317849	156.333	2	6.27814
MSTRG.13495.9		0.0317849	42	0.666667	6.08072
rna7794	HP1BP3	0.0317962	125.333	6.66667	4.206
rna36900	TANC2	0.0318568	2	254.333	-7.03456
rna13843	EGFR	0.0320624	467.333	309.333	0.635859
MSTRG.8911.2		0.0321955	53.6667	630.333	-3.51571
MSTRG.29359.1		0.0322352	222.333	45.3333	2.37393
MSTRG.20814.2		0.0323053	1196	0.666667	10.9003
rna2417	ALOX5	0.0324746	82	42.6667	1.00359
rna31385	TRPS1	0.0324851	3.33333	334.333	-6.47137
rna23975	MTMR2	0.032871	0.666667	75.3333	-6.7509
MSTRG.22908.10		0.0330597	1	47.6667	-5.60638
MSTRG.19629.1		0.0330597	95	174.667	-0.83479
rna23397	CSNK1G2	0.0331102	571	92.3333	2.69142
rna27080	HPS5	0.0331102	0	71.6667	-8.54591
rna8251	TMEM201	0.0331102	21	190	-3.1873
MSTRG.26285.2		0.0331102	0.666667	70.3333	-6.64025
MSTRG.6713.14		0.0331102	10	318.667	-4.90909
MSTRG.16818.15		0.0331102	430.333	0.333333	10.3663
rna16107	RAB7B	0.033354	0	11.6667	-5.90762
MSTRG.15130.120		0.0335067	16.3333	594	-5.15943
MSTRG.5091.9		0.0335067	232.667	395.333	-0.708362
MSTRG.23113.1		0.0335568	2	114.333	-5.75683
MSTRG.8756.7		0.0337841	29.6667	248.333	-2.9454
MSTRG.5354.10		0.0338482	93.3333	49.6667	0.957807
rna39672	SREBF1	0.0339734	392	190	1.09548
MSTRG.7476.1		0.0343195	574.333	3.66667	7.43225
rna43004	ALDOA	0.0343786	85.3333	17.3333	2.3817
MSTRG.12416.19		0.0344008	170	2.66667	5.96653
rna43913	IL32	0.0344283	0	13.6667	-6.12467
rna31048	ESRP1	0.0347132	297.333	532.667	-0.786685
rna11787	GPAT3	0.0350391	1	63.6667	-5.83954
rna76738	RN18S	0.0350875	24926	6554	2.03253
gene31205	LOC100146389	0.0355394	23.6667	60.6667	-1.29857
rna67852	RABL6	0.0355394	0.666667	60.3333	-6.44606
MSTRG.11318.4		0.0355464	5977	3337.67	0.893018
rna20491	SCLY	0.0355584	45.6667	6.66667	2.85421
MSTRG.27352.2		0.0355675	165.333	8.33333	4.38682
rna19492	C5H1orf141	0.0356219	12.3333	0	6.09547
rna25119	PRKACA	0.0356307	599.333	33	4.28422
MSTRG.23220.2		0.0356307	46.3333	0.666667	6.27144
rna4689	LRRC57	0.0357529	257	26.6667	3.42979
MSTRG.21253.13		0.035955	95.6667	1.66667	6.02129
rna52230	MBNL1	0.0361116	0.666667	92.6667	-7.11328
MSTRG.14172.5		0.0361116	217	1714.33	-2.89057
MSTRG.10683.3		0.0362005	34.3333	0	7.71599
rna70069	CEP290	0.0362103	30.6667	144.667	-2.17801
rna8407	NPHP4	0.0363469	0.666667	149.333	-7.85899
rna8662	C2H1orf159	0.0364144	11.3333	0.666667	4.11904
rna70608	LARGE1	0.0366756	0	74	-8.64614
MSTRG.7723.2		0.0367994	360.333	0.333333	10.0735
MSTRG.3017.10		0.0368717	1	1985.67	-10.9518
rna40857	C12H11orf95	0.036954	18.3333	120.333	-2.69764
rna54424	RBMS1	0.0369771	78	0.666667	6.88037
MSTRG.24650.7		0.0370616	20.3333	0.666667	4.95961
MSTRG.8170.11		0.0373898	11	1	3.52362
rna17089	DEDD	0.0374878	0.666667	49.6667	-6.19118
rna72575	TP53BP2	0.0374878	1.33333	72	-5.73382
MSTRG.10448.2		0.0374878	1	97.3333	-6.57581
MSTRG.7393.8		0.0374878	18.3333	0.333333	5.70448
rna65459	PPP4R4	0.0379052	2	82.6667	-5.28857
MSTRG.21311.4		0.0379052	1.66667	96.3333	-5.86387
MSTRG.1369.4		0.0379152	48.3333	22.3333	1.17133
rna19798	FN1	0.0381841	671.333	147	2.25943
MSTRG.16752.6		0.0381841	1061.67	300.667	1.86127
rna31362	SYBU	0.0382221	32.3333	0	7.6325
rna77595	LOC111772307	0.0382437	0.666667	33.3333	-5.57229
rna16317	C5H1orf112	0.0383368	0.333333	9.33333	-4.65739
rna38160	YPEL2	0.0383368	362.333	0.333333	10.1203
rna74636	LOC100146995	0.0383601	85.6667	0.666667	6.95894
rna66638	LOC111770571	0.0383601	7.66667	0	5.42431
rna15903	WDR60	0.0383627	134	27.3333	2.30686
MSTRG.18981.21		0.0383627	59.6667	1	6.07197
rna69374	ERI1	0.0384534	1	63.3333	-5.92044
rna34531	LOC106781752	0.0389689	11.3333	40.3333	-1.75187
rna24253	TTC12	0.039078	28.6667	59.6667	-1.01007
rna58332	IER3	0.0392814	475.667	294	0.734918
rna68672	SLC37A1	0.0393818	1	42.6667	-5.45211
rna271	OAT	0.0394329	124	6	4.3514
rna70223	VEZT	0.0395255	1	63.3333	-5.94941
MSTRG.10298.1		0.0396347	8.33333	29	-1.74587
rna22348	ITGB7	0.0405705	2	17.6667	-3.09395
rna45729	SLC22A5	0.0406965	15.3333	66.3333	-2.06818
MSTRG.3956.2		0.0406965	0.666667	33	-5.54313
rna65078	ERG28	0.0412662	329.667	14.3333	4.60017
MSTRG.28460.4		0.0413649	1	2314.67	-10.9689
MSTRG.23174.1		0.0413649	104	199	-0.886266
MSTRG.17637.10		0.0415697	3.66667	134.333	-5.19053
MSTRG.13533.3		0.0415697	5.66667	0	5.0015
MSTRG.14616.10		0.0416153	164	16.6667	3.29215
MSTRG.6737.9		0.0417325	58	0.666667	6.48377
rna45732	SLC22A4	0.0418515	84.6667	2	5.42555
MSTRG.22908.6		0.0418928	0.666667	38	-5.86008
MSTRG.376.8		0.0419016	123	293.667	-1.19109
rna13150	NOP14	0.0420249	1.33333	17.3333	-3.67888
rna44106	TBL3	0.0420249	125	192.667	-0.574333
MSTRG.21084.4		0.0420304	132	34.6667	2.00446
rna52146	RNF13	0.042319	0.666667	204	-8.17478
MSTRG.6710.3		0.0424296	59	5	3.71093
rna66378	TEX10	0.0425433	110.667	6	4.24602
rna44735	SH3PXD2B	0.0426212	3208.67	1208.67	1.45844
MSTRG.15999.5		0.0426212	47.6667	0.333333	7.0322
MSTRG.54.16		0.0427577	41.6667	252.333	-2.55878
MSTRG.15130.67		0.0429039	132.667	8	4.15994
MSTRG.15130.118		0.0429904	266	5.66667	5.58147
rna31053	ESRP1	0.0430183	275.667	456.333	-0.665972
MSTRG.15130.130		0.0430183	346	0.333333	9.87947
MSTRG.16338.44		0.0430183	1568.33	0	13.1785
MSTRG.29026.1		0.0431595	98.3333	21.6667	2.23392
rna68696	PKNOX1	0.0431735	340.667	214	0.719769
MSTRG.13918.1		0.0431735	5.66667	0	4.99176
MSTRG.2447.5		0.0438428	0	54.6667	-8.20552
rna22630	LOC100058940	0.04416	29.6667	8.33333	1.85251
rna57132	ST3GAL6	0.0441699	166.667	248.333	-0.524844
rna14582	ADCYAP1R1	0.044184	8.33333	0	5.59687
MSTRG.1000.1		0.0442309	2719.67	746	1.96896
rna34685	CHMP2A	0.044276	1163	885	0.438516
MSTRG.24437.15		0.0442839	225	72.6667	1.66133
rna50297	WNT5A	0.0445081	4	146.667	-5.17738
rna59905	MYO9B	0.044544	0.333333	34.3333	-6.57319
MSTRG.9674.8		0.0445484	624.333	23	4.9045
MSTRG.8594.6		0.0445736	814	39.6667	4.467
rna30197	ZADH2	0.0445817	90.3333	873.667	-3.19777
MSTRG.1755.14		0.0445817	1.33333	82	-5.997
rna71721	ABI1	0.0446554	31.3333	1	4.95372
MSTRG.14055.3		0.0447407	397	27.6667	3.80735
rna21862	SCAF11	0.0448037	1.33333	114.333	-6.43463
rna41845	SIRT3	0.0448037	56.3333	4.66667	3.67319
MSTRG.882.6		0.0448037	171.333	355.667	-1.00924
rna1111	LCOR	0.044903	0.333333	328	-9.75962
rna43496	NDE1	0.044903	61.6667	3	4.47532
rna30575	NCOA2	0.0450183	0.333333	325.667	-9.77166
rna13667	POLM	0.0450663	0	13.3333	-6.12844
MSTRG.8362.1		0.0454445	8	0	5.45642
MSTRG.22652.2		0.0458825	49	3.66667	3.88291
MSTRG.975.13		0.0459922	0	1683	-13.0834
MSTRG.25330.11		0.0459922	138	70	1.02462
rna39125	DLG4	0.0460206	2	24	-3.54409
rna28108	GIT2	0.0463837	18.3333	0	6.62038
rna10340	HERPUD1	0.0465488	298.333	4107.33	-3.72341
rna36183	USP36	0.0465488	5	87.6667	-4.13653
MSTRG.927.18		0.0467363	3.66667	46	-3.57077
MSTRG.17052.1		0.0471676	159.667	15.3333	3.35747
MSTRG.7442.12		0.0472147	191.333	3.33333	5.87931
MSTRG.18512.12		0.0472886	150.667	9	4.14709
rna54964	SSFA2	0.0473196	48.3333	782.333	-3.92741
MSTRG.16450.4		0.0474543	2.33333	96.3333	-5.2541
rna28726	DDX55	0.0478494	13.3333	0	6.193
rna19999	STK16	0.0483001	145.333	61.6667	1.29233
MSTRG.3319.6		0.0483001	1503.33	0	13.0201
MSTRG.16434.1		0.0483755	936	249	1.94979
MSTRG.22908.7		0.0486034	0.666667	34.3333	-5.71319
rna63757	LOC111770180	0.0490939	7.33333	0	5.33006
MSTRG.1937.1		0.0490939	2.33333	116	-5.52947
MSTRG.27395.13		0.0491147	276.667	457.333	-0.683351
MSTRG.19356.3		0.0491147	156	238.333	-0.5651
MSTRG.8258.4		0.0491147	12124.7	10365.3	0.27368
rna36114	SGSH	0.0492086	3.33333	72	-4.38477
rna6415	LRRC41	0.0492211	366	129.667	1.5218
MSTRG.24723.3		0.0492306	19.6667	1	4.27924
rna62900	SAMD10	0.049247	44.3333	0	7.89153
rna9047	HPGD	0.0492494	310.667	702.333	-1.11895
MSTRG.10698.19		0.0492785	25.3333	492.667	-4.18508
rna64116	LOC111770220	0.0492931	0	14	-6.23327
rna66572	LPAR1	0.0494007	1.66667	104.333	-5.77854
MSTRG.2867.2		0.0494766	4	378.333	-6.49735
MSTRG.8112.3		0.0502815	1007.67	4332	-1.99833
MSTRG.10078.12		0.0504501	529.667	2123.67	-1.97602
rna62093	RBL1	0.0504561	69.3333	2	5.18801
rna242	CTBP2	0.050481	239.333	55	2.22988
rna48318	PPP1R21	0.0505015	75	2.33333	5.12375
rna67467	GPR107	0.0512462	4.33333	48	-3.47615
rna2049	ZMIZ1	0.0512798	250.333	12	4.42973
MSTRG.19928.1		0.0512798	534	76.6667	2.85718
MSTRG.19532.3		0.0512798	1376.33	0	12.9338
rna48942	ASXL2	0.0517066	13	229	-4.16421
MSTRG.15261.31		0.0518807	0	1499	-12.9098
rna65950	CEP170B	0.0520748	2	105	-5.76607
rna9239	FNIP2	0.0520832	331.333	145.333	1.25265
rna73059	TBP	0.0520832	267.667	187	0.566856
MSTRG.28105.8		0.0520832	3.33333	169.667	-5.7352
MSTRG.12412.11		0.0520832	82.3333	14.3333	2.53041
rna74821	NHSL2	0.0521366	430.667	631.667	-0.50244
rna23685	SAFB2	0.0521366	0.333333	65.3333	-7.48887
rna64056	GALT	0.0522061	1	41.3333	-5.30068
MSTRG.14869.1		0.0523846	216	341	-0.604798
rna24642	LOC102147876	0.0524374	73.3333	23	1.70472
MSTRG.278.3		0.0524933	1305.67	0	12.7644
MSTRG.14334.16		0.052648	1.33333	70.6667	-5.72234
MSTRG.14735.5		0.052648	853.333	1407	-0.665272
rna14741	IFRD1	0.0526511	894.667	681.667	0.436125
MSTRG.7565.3		0.0526986	9.33333	47.3333	-2.33761
MSTRG.9986.1		0.0526986	156	83.3333	0.95123
MSTRG.15225.7		0.052716	435.667	897	-0.998591
rna48121	PUS10	0.0527183	1.33333	50.6667	-5.27183
rna28711	SNRNP35	0.0528835	59	12	2.32316
MSTRG.9588.5		0.0528835	420.333	25.3333	4.16959
rna47914	ANTXR1	0.0529534	34	3	3.47974
MSTRG.19622.18		0.0529534	99.3333	2.33333	5.58388
MSTRG.9086.3		0.0529534	46.6667	0.333333	6.99158
rna3327	OCA2	0.0530928	0.333333	44.6667	-6.95337
rna14395	CCDC126	0.0531014	6.33333	128.667	-4.32588
MSTRG.25290.3		0.0533155	337.333	46.3333	2.8967
rna19562	RAVER2	0.0534697	400.333	279	0.561913
rna5970	TRIM9	0.0534697	161.667	3.33333	5.60915
rna53026	NAA16	0.0537059	37.3333	1	5.28266
rna26247	P2RY6	0.0542055	44	0	7.88237
MSTRG.9588.3		0.0542055	32.6667	863	-4.55533
rna64038	DNAI1	0.0542238	0.333333	11	-4.86889
rna29566	ELP2	0.0542238	9	91.3333	-3.33596
MSTRG.4597.4		0.0542238	1.33333	129.667	-6.60837
MSTRG.11183.20		0.0542322	0	22	-6.85293
MSTRG.11430.17		0.0542322	8.33333	134	-3.93492
MSTRG.23641.2		0.0542576	532	3644	-2.70628
MSTRG.714.7		0.0542723	1	64.6667	-5.99254
rna71952	MINDY3	0.0544086	4.33333	103	-4.44402

## Sheet: Biological Pathways
Biological Pathway	-log(p-value)	Ratio	z-score
AMPK Signaling	1.21	0.0423	2.121
Androgen Signaling	1.01	0.0441	2
Renin-Angiotensin Signaling	0.523	0.0336	2
P2Y Purigenic Receptor Signaling Pathway	0.46	0.0312	2
Endothelin-1 Signaling	0	0.0214	2
Adrenomedullin signaling pathway	0	0.0202	2
GNRH Signaling	0.666	0.0347	1.633
Cardiac Hypertrophy Signaling (Enhanced)	0	0.0164	1.414
Aryl Hydrocarbon Receptor Signaling	0.62	0.035	-1.342
Sumoylation Pathway	1.48	0.0583	1.342
Cdc42 Signaling	0.712	0.0359	1.342
B Cell Receptor Signaling	0.362	0.0269	1.342
Production of Nitric Oxide and Reactive Oxygen Species in Macrophages	0.348	0.0265	1.342
Cardiac Hypertrophy Signaling	0	0.0207	1.342
Neuroinflammation Signaling Pathway	0.258	0.0233	-1.134
Neuregulin Signaling	0.733	0.0417	-1
p38 MAPK Signaling	0.532	0.0339	-1
LPS/IL-1 Mediated Inhibition of RXR Function	0	0.0179	-1
IL-17A Signaling in Gastric Cells	2.61	0.16	1
EGF Signaling	1.39	0.0714	1
ErbB Signaling	1.15	0.0526	1
STAT3 Pathway	1.02	0.0444	1
RANK Signaling in Osteoclasts	0.815	0.0449	1
IL-1 Signaling	0.79	0.044	1
CDK5 Signaling	0.614	0.037	1
IL-6 Signaling	0.474	0.0317	1
Osteoarthritis Pathway	1.21	0.0423	-0.816
Glioblastoma Multiforme Signaling	1.03	0.0422	-0.816
3-phosphoinositide Biosynthesis	0.721	0.0361	-0.816
Superpathway of Inositol Phosphate Compounds	0.499	0.0302	-0.816
Thrombin Signaling	0.445	0.0287	-0.816
Signaling by Rho Family GTPases	0.469	0.0287	0.816
PPARα/RXRα Activation	1.47	0.0474	0.707
Gαs Signaling	0.983	0.0467	-0.447
D-myo-inositol (1,4,5,6)-Tetrakisphosphate Biosynthesis	0.636	0.0355	-0.447
D-myo-inositol (3,4,5,6)-tetrakisphosphate Biosynthesis	0.636	0.0355	-0.447
3-phosphoinositide Degradation	0.533	0.0323	-0.447
D-myo-inositol-5-phosphate Metabolism	0.527	0.0321	-0.447
ILK Signaling	0.335	0.026	-0.447
IL-8 Signaling	0.303	0.025	-0.447
Integrin Signaling	0.25	0.0233	-0.447
Actin Cytoskeleton Signaling	0	0.0227	-0.447
Protein Kinase A Signaling	0	0.0201	-0.447
NF-κB Signaling	0.39	0.0278	0.447
ERK/MAPK Signaling	0.327	0.0258	0.447
Synaptogenesis Signaling Pathway	0	0.0192	0.447
cAMP-mediated signaling	1.08	0.0396	-0.378
Sirtuin Signaling Pathway	1.1	0.0377	0
Pancreatic Adenocarcinoma Signaling	0.943	0.0455	0
SAPK/JNK Signaling	0.662	0.0388	0
PPAR Signaling	0.652	0.0385	0
Acute Phase Response Signaling	0.623	0.0335	0
Colorectal Cancer Metastasis Signaling	0.62	0.0315	0
NRF2-mediated Oxidative Stress Response	0.545	0.0314	0
Cholecystokinin/Gastrin-mediated Signaling	0.523	0.0336	0
RhoA Signaling	0.493	0.0325	0
Ephrin Receptor Signaling	0.39	0.0278	0
Leukocyte Extravasation Signaling	0.307	0.0251	0
Arginine Biosynthesis IV	2.12	0.333	0
Adipogenesis pathway	1.88	0.0597	0
HIPPO signaling	1.84	0.0706	0
Sucrose Degradation V (Mammalian)	1.76	0.222	0
Antiproliferative Role of TOB in T Cell Signaling	1.66	0.115	0
Estrogen-mediated S-phase Entry	1.66	0.115	0
Acetyl-CoA Biosynthesis III (from Citrate)	1.63	1	0
Role of Wnt/GSK-3β Signaling in the Pathogenesis of Influenza	1.45	0.0641	0
NAD Phosphorylation and Dephosphorylation	1.45	0.154	0
Cell Cycle Control of Chromosomal Replication	1.39	0.0714	0
Molecular Mechanisms of Cancer	1.38	0.0383	0
Alanine Degradation III	1.34	0.5	0
Alanine Biosynthesis II	1.34	0.5	0
Palmitate Biosynthesis I (Animals)	1.34	0.5	0
L-cysteine Degradation III	1.34	0.5	0
GDP-L-fucose Biosynthesis II (from L-fucose)	1.34	0.5	0
Fatty Acid Biosynthesis Initiation II	1.34	0.5	0
Superpathway of Citrulline Metabolism	1.33	0.133	0
IL-17A Signaling in Fibroblasts	1.33	0.0857	0
L-carnitine Biosynthesis	1.17	0.333	0
Methylglyoxal Degradation I	1.17	0.333	0
Coenzyme A Biosynthesis	1.17	0.333	0
Biotin-carboxyl Carrier Protein Assembly	1.17	0.333	0
Thiosulfate Disproportionation III (Rhodanese)	1.17	0.333	0
Cell Cycle: G1/S Checkpoint Regulation	1.15	0.0597	0
ATM Signaling	1.12	0.0515	0
RAR Activation	1.08	0.0412	0
iNOS Signaling	1.06	0.0667	0
Arginine Degradation I (Arginase Pathway)	1.05	0.25	0
Fatty Acid β-oxidation III (Unsaturated, Odd Number)	1.05	0.25	0
Basal Cell Carcinoma Signaling	1.05	0.0548	0
Chronic Myeloid Leukemia Signaling	1.02	0.0481	0
Estrogen Receptor Signaling	0.996	0.0438	0
Toll-like Receptor Signaling	0.996	0.0526	0
Agrin Interactions at Neuromuscular Junction	0.967	0.0513	0
Ovarian Cancer Signaling	0.963	0.0429	0
TNFR1 Signaling	0.959	0.06	0
Tetrahydrofolate Salvage from 5,10-methenyltetrahydrofolate	0.955	0.2	0
Citrulline-Nitric Oxide Cycle	0.955	0.2	0
Galactose Degradation I (Leloir Pathway)	0.955	0.2	0
Role of Macrophages, Fibroblasts and Endothelial Cells in Rheumatoid Arthritis	0.939	0.0351	0
UVC-Induced MAPK Signaling	0.939	0.0588	0
Role of BRCA1 in DNA Damage Response	0.936	0.05	0
NAD Salvage Pathway II	0.914	0.0769	0
UVB-Induced MAPK Signaling	0.903	0.0566	0
Proline Biosynthesis II (from Arginine)	0.879	0.167	0
Urea Cycle	0.879	0.167	0
Arginine Degradation VI (Arginase 2 Pathway)	0.879	0.167	0
Glycerol Degradation I	0.879	0.167	0
Glycine Cleavage Complex	0.879	0.167	0
HER-2 Signaling in Breast Cancer	0.866	0.0471	0
Role of Osteoblasts, Osteoclasts and Chondrocytes in Rheumatoid Arthritis	0.842	0.0362	0
Epithelial Adherens Junction Signaling	0.833	0.0392	0
IL-15 Production	0.821	0.0413	0
NAD Biosynthesis from 2-amino-3-carboxymuconate Semialdehyde	0.818	0.143	0
TNFR2 Signaling	0.815	0.0667	0
Sonic Hedgehog Signaling	0.815	0.0667	0
Glucocorticoid Receptor Signaling	0.785	0.0326	0
Regulation of the Epithelial-Mesenchymal Transition Pathway	0.777	0.0361	0
Histidine Degradation III	0.764	0.125	0
Activation of IRF by Cytosolic Pattern Recognition Receptors	0.745	0.0476	0
G-Protein Coupled Receptor Signaling	0.735	0.0331	0
Protein Ubiquitination Pathway	0.728	0.033	0
Bladder Cancer Signaling	0.724	0.0412	0
Citrulline Biosynthesis	0.719	0.111	0
Folate Transformations I	0.719	0.111	0
TWEAK Signaling	0.71	0.0571	0
Human Embryonic Stem Cell Pluripotency	0.678	0.0368	0
Dolichyl-diphosphooligosaccharide Biosynthesis	0.678	0.1	0
Iron homeostasis signaling pathway	0.67	0.0365	0
IL-10 Signaling	0.666	0.0435	0
Wnt/β-catenin Signaling	0.666	0.0347	0
Notch Signaling	0.656	0.0526	0
Mouse Embryonic Stem Cell Pluripotency	0.652	0.0385	0
Purine Nucleotides De Novo Biosynthesis II	0.642	0.0909	0
April Mediated Signaling	0.64	0.0513	0
Actin Nucleation by ARP-WASP Complex	0.629	0.0417	0
Caveolar-mediated Endocytosis Signaling	0.618	0.0411	0
Telomerase Signaling	0.614	0.037	0
Cleavage and Polyadenylation of Pre-mRNA	0.609	0.0833	0
Assembly of RNA Polymerase I Complex	0.609	0.0833	0
BER pathway	0.609	0.0833	0
B Cell Activating Factor Signaling	0.607	0.0488	0
Non-Small Cell Lung Cancer Signaling	0.607	0.0405	0
Triacylglycerol Biosynthesis	0.607	0.0488	0
tRNA Splicing	0.593	0.0476	0
Glioma Signaling	0.588	0.036	0
Assembly of RNA Polymerase III Complex	0.58	0.0769	0
Role of IL-17A in Psoriasis	0.58	0.0769	0
BAG2 Signaling Pathway	0.578	0.0465	0
Hepatic Fibrosis / Hepatic Stellate Cell Activation	0.577	0.0323	0
Neurotrophin/TRK Signaling	0.575	0.039	0
Role of RIG1-like Receptors in Antiviral Innate Immunity	0.564	0.0455	0
NAD biosynthesis II (from tryptophan)	0.551	0.0714	0
Glycogen Degradation III	0.551	0.0714	0
Colanic Acid Building Blocks Biosynthesis	0.551	0.0714	0
Stearate Biosynthesis I (Animals)	0.551	0.0444	0
JAK/Stat Signaling	0.536	0.037	0
Prolactin Signaling	0.527	0.0366	0
Choline Biosynthesis III	0.527	0.0667	0
Role of NANOG in Mammalian Embryonic Stem Cell Pluripotency	0.516	0.0333	0
LXR/RXR Activation	0.509	0.0331	0
Parkinson's Signaling	0.503	0.0625	0
TR/RXR Activation	0.499	0.0353	0
BMP signaling pathway	0.499	0.0353	0
Primary Immunodeficiency Signaling	0.489	0.04	0
Assembly of RNA Polymerase II Complex	0.489	0.04	0
Mitochondrial L-carnitine Shuttle Pathway	0.481	0.0588	0
Thyroid Cancer Signaling	0.478	0.0392	0
Amyloid Processing	0.478	0.0392	0
Methylglyoxal Degradation III	0.462	0.0556	0
CD27 Signaling in Lymphocytes	0.456	0.0377	0
Phototransduction Pathway	0.456	0.0377	0
Transcriptional Regulatory Network in Embryonic Stem Cells	0.446	0.037	0
Factors Promoting Cardiogenesis in Vertebrates	0.435	0.0323	0
Role of IL-17A in Arthritis	0.435	0.0364	0
IL-12 Signaling and Production in Macrophages	0.428	0.0301	0
Regulation of Actin-based Motility by Rho	0.427	0.0319	0
CDP-diacylglycerol Biosynthesis I	0.426	0.05	0
Fatty Acid α-oxidation	0.426	0.05	0
Glutamate Receptor Signaling	0.417	0.0351	0
TGF-β Signaling	0.413	0.0312	0
p53 Signaling	0.399	0.0306	0
UVA-Induced MAPK Signaling	0.399	0.0306	0
Polyamine Regulation in Colon Cancer	0.394	0.0455	0
Phosphatidylglycerol Biosynthesis II (Non-plastidic)	0.394	0.0455	0
Methionine Degradation I (to Homocysteine)	0.394	0.0455	0
Cardiac β-adrenergic Signaling	0.387	0.0286	0
Induction of Apoptosis by HIV1	0.381	0.0328	0
PCP pathway	0.381	0.0328	0
Autophagy	0.381	0.0328	0
IL-2 Signaling	0.373	0.0323	0
Hepatic Cholestasis	0.371	0.0272	0
IL-22 Signaling	0.366	0.0417	0
Cysteine Biosynthesis III (mammalia)	0.366	0.0417	0
Thrombopoietin Signaling	0.357	0.0312	0
IGF-1 Signaling	0.355	0.0286	0
Role of JAK family kinases in IL-6-type Cytokine Signaling	0.352	0.04	0
D-myo-inositol (1,4,5)-Trisphosphate Biosynthesis	0.352	0.04	0
PXR/RXR Activation	0.349	0.0308	0
IL-17A Signaling in Airway Cells	0.349	0.0308	0
Netrin Signaling	0.349	0.0308	0
PD-1, PD-L1 cancer immunotherapy pathway	0.342	0.028	0
CD40 Signaling	0.341	0.0303	0
ErbB2-ErbB3 Signaling	0.341	0.0303	0
Regulation of Cellular Mechanics by Calpain Protease	0.341	0.0303	0
Glycolysis I	0.339	0.0385	0
Gluconeogenesis I	0.339	0.0385	0
Virus Entry via Endocytic Pathways	0.336	0.0278	0
Phagosome Maturation	0.335	0.0267	0
Paxillin Signaling	0.325	0.0273	0
Gustation Pathway	0.321	0.0261	0
Remodeling of Epithelial Adherens Junctions	0.32	0.029	0
IL-15 Signaling	0.3	0.0278	0
Melatonin Signaling	0.3	0.0278	0
Small Cell Lung Cancer Signaling	0.3	0.0278	0
ERK5 Signaling	0.3	0.0278	0
Ephrin B Signaling	0.3	0.0278	0
Regulation of eIF4 and p70S6K Signaling	0.299	0.0253	0
Acetone Degradation I (to Methylglyoxal)	0.296	0.0333	0
Role of p14/p19ARF in Tumor Suppression	0.296	0.0333	0
Aldosterone Signaling in Epithelial Cells	0.295	0.0252	0
Neuroprotective Role of THOP1 in Alzheimer's Disease	0.294	0.0259	0
GPCR-Mediated Integration of Enteroendocrine Signaling Exemplified by an L Cell	0.293	0.0274	0
Estrogen-Dependent Breast Cancer Signaling	0.281	0.0267	0
4-1BB Signaling in T Lymphocytes	0.277	0.0312	0
Fatty Acid β-oxidation I	0.277	0.0312	0
GP6 Signaling Pathway	0.275	0.025	0
Role of Tissue Factor in Cancer	0.271	0.0248	0
Erythropoietin Signaling	0.27	0.026	0
GDNF Family Ligand-Receptor Interactions	0.27	0.026	0
Macropinocytosis Signaling	0.27	0.026	0
Circadian Rhythm Signaling	0.268	0.0303	0
G Beta Gamma Signaling	0.266	0.0246	0
VDR/RXR Activation	0.264	0.0256	0
Cytotoxic T Lymphocyte-mediated Apoptosis of Target Cells	0.259	0.0294	0
Reelin Signaling in Neurons	0.259	0.0253	0
Inhibition of Angiogenesis by TSP1	0.259	0.0294	0
Role of JAK2 in Hormone-like Cytokine Signaling	0.259	0.0294	0
IL-7 Signaling Pathway	0.259	0.0253	0
IL-3 Signaling	0.253	0.025	0
Gαi Signaling	0.253	0.024	0
Chemokine Signaling	0.253	0.025	0
PTEN Signaling	0.249	0.0238	0
Phagosome Formation	0.249	0.0238	0
IL-17 Signaling	0.248	0.0247	0
Cyclins and Cell Cycle Regulation	0.248	0.0247	0
Apelin Adipocyte Signaling Pathway	0.248	0.0247	0
14-3-3-mediated Signaling	0.241	0.0234	0
Endocannabinoid Neuronal Synapse Pathway	0.241	0.0234	0
LPS-stimulated MAPK Signaling	0.238	0.0241	0
NF-κB Activation by Viruses	0.238	0.0241	0
PEDF Signaling	0.238	0.0241	0
Cell Cycle Regulation by BTG Family Proteins	0.236	0.027	0
Superpathway of Methionine Degradation	0.236	0.027	0
FLT3 Signaling in Hematopoietic Progenitor Cells	0.234	0.0238	0
VEGF Family Ligand-Receptor Interactions	0.228	0.0235	0
Thyroid Hormone Metabolism II (via Conjugation and/or Degradation)	0.228	0.0263	0
FGF Signaling	0.228	0.0235	0
tRNA Charging	0.221	0.0256	0
Mechanisms of Viral Exit from Host Cells	0.208	0.0244	0
MIF Regulation of Innate Immunity	0.202	0.0238	0
Pyrimidine Ribonucleotides Interconversion	0.202	0.0238	0
Oncostatin M Signaling	0.196	0.0233	0
Natural Killer Cell Signaling	0	0.00833	0
Synaptic Long Term Potentiation	0	0.00775	0
Axonal Guidance Signaling	0	0.0226	0
Amyotrophic Lateral Sclerosis Signaling	0	0.0204	0
Fc Epsilon RI Signaling	0	0.00847	0
Huntington's Disease Signaling	0	0.0168	0
Mitochondrial Dysfunction	0	0.0117	0
FXR/RXR Activation	0	0.0159	0
Ceramide Signaling	0	0.0112	0
Tight Junction Signaling	0	0.0179	0
α-Adrenergic Signaling	0	0.0105	0
Clathrin-mediated Endocytosis Signaling	0	0.0155	0
Fcγ Receptor-mediated Phagocytosis in Macrophages and Monocytes	0	0.0213	0
Role of Pattern Recognition Receptors in Recognition of Bacteria and Viruses	0	0.00645	0
Role of NFAT in Regulation of the Immune Response	0	0.011	0
FcγRIIB Signaling in B Lymphocytes	0	0.0132	0
CCR5 Signaling in Macrophages	0	0.0213	0
fMLP Signaling in Neutrophils	0	0.00855	0
CXCR4 Signaling	0	0.0179	0
CTLA4 Signaling in Cytotoxic T Lymphocytes	0	0.0222	0
T Helper Cell Differentiation	0	0.0137	0
CCR3 Signaling in Eosinophils	0	0.008	0
CD28 Signaling in T Helper Cells	0	0.0165	0
Role of Cytokines in Mediating Communication between Immune Cells	0	0.0185	0
Dendritic Cell Maturation	0	0.0163	0
HIF1α Signaling	0	0.00877	0
Cellular Effects of Sildenafil (Viagra)	0	0.00763	0
Neuropathic Pain Signaling In Dorsal Horn Neurons	0	0.0196	0
Relaxin Signaling	0	0.02	0
Semaphorin Signaling in Neurons	0	0.0167	0
iCOS-iCOSL Signaling in T Helper Cells	0	0.00893	0
Corticotropin Releasing Hormone Signaling	0	0.0207	0
HGF Signaling	0	0.0179	0
HMGB1 Signaling	0	0.0181	0
Melanocyte Development and Pigmentation Signaling	0	0.0211	0
Role of Oct4 in Mammalian Embryonic Stem Cell Pluripotency	0	0.0217	0
Germ Cell-Sertoli Cell Junction Signaling	0	0.0231	0
Growth Hormone Signaling	0	0.0139	0
CREB Signaling in Neurons	0	0.0192	0
Melanoma Signaling	0	0.0196	0
Prostate Cancer Signaling	0	0.0109	0
Renal Cell Carcinoma Signaling	0	0.0123	0
Type I Diabetes Mellitus Signaling	0	0.018	0
Endometrial Cancer Signaling	0	0.0164	0
Acute Myeloid Leukemia Signaling	0	0.0111	0
Gα12/13 Signaling	0	0.00763	0
p70S6K Signaling	0	0.0154	0
mTOR Signaling	0	0.019	0
Myc Mediated Apoptosis Signaling	0	0.0152	0
Sphingosine-1-phosphate Signaling	0	0.00847	0
Systemic Lupus Erythematosus Signaling	0	0.013	0
FAK Signaling	0	0.0208	0
EIF2 Signaling	0	0.0222	0
PAK Signaling	0	0.0102	0
Hereditary Breast Cancer Signaling	0	0.0214	0
Rac Signaling	0	0.0179	0
Phospholipase C Signaling	0	0.0156	0
Leptin Signaling in Obesity	0	0.0133	0
Role of NFAT in Cardiac Hypertrophy	0	0.014	0
Glioma Invasiveness Signaling	0	0.0133	0
Breast Cancer Regulation by Stathmin1	0	0.0149	0
Regulation of IL-2 Expression in Activated and Anergic T Lymphocytes	0	0.0225	0
PKCθ Signaling in T Lymphocytes	0	0.0128	0
Role of MAPK Signaling in the Pathogenesis of Influenza	0	0.0128	0
Role of PI3K/AKT Signaling in the Pathogenesis of Influenza	0	0.0154	0
MSP-RON Signaling Pathway	0	0.0169	0
PI3K Signaling in B Lymphocytes	0	0.0145	0
Role of IL-17F in Allergic Inflammatory Airway Diseases	0	0.0222	0
Role of JAK1 and JAK3 in γc Cytokine Signaling	0	0.0143	0
Dopamine-DARPP32 Feedback in cAMP Signaling	0	0.0123	0
NGF Signaling	0	0.0174	0
RhoGDI Signaling	0	0.0167	0
Sertoli Cell-Sertoli Cell Junction Signaling	0	0.0215	0
Gap Junction Signaling	0	0.0201	0
eNOS Signaling	0	0.0125	0
nNOS Signaling in Neurons	0	0.0213	0
Ephrin A Signaling	0	0.0208	0
ErbB4 Signaling	0	0.0145	0
Nicotine Degradation III	0	0.0179	0
Pyrimidine Ribonucleotides De Novo Biosynthesis	0	0.0227	0
Melatonin Degradation I	0	0.0167	0
Pyridoxal 5'-phosphate Salvage Pathway	0	0.0154	0
Phospholipases	0	0.0164	0
Dermatan Sulfate Biosynthesis	0	0.0169	0
Dermatan Sulfate Biosynthesis (Late Stages)	0	0.0217	0
Nicotine Degradation II	0	0.0154	0
Serotonin Degradation	0	0.0149	0
Salvage Pathways of Pyrimidine Ribonucleotides	0	0.0206	0
Superpathway of Melatonin Degradation	0	0.0154	0
Antioxidant Action of Vitamin C	0	0.0187	0
Gαq Signaling	0	0.019	0
Agranulocyte Adhesion and Diapedesis	0	0.0156	0
Granulocyte Adhesion and Diapedesis	0	0.0112	0
Sperm Motility	0	0.0226	0
Tec Kinase Signaling	0	0.0121	0
Unfolded protein response	0	0.0179	0
Wnt/Ca+ pathway	0	0.0161	0
PI3K/AKT Signaling	0	0.00758	0
Nitric Oxide Signaling in the Cardiovascular System	0	0.01	0
Cell Cycle: G2/M DNA Damage Checkpoint Regulation	0	0.0204	0
Xenobiotic Metabolism Signaling	0	0.0139	0
IL-4 Signaling	0	0.0116	0
Insulin Receptor Signaling	0	0.0214	0
Death Receptor Signaling	0	0.022	0
Dopamine Receptor Signaling	0	0.013	0
Apoptosis Signaling	0	0.0101	0
VEGF Signaling	0	0.0099	0
Hypoxia Signaling in the Cardiovascular System	0	0.0135	0
T Cell Receptor Signaling	0	0.00943	0
PDGF Signaling	0	0.023	0
GPCR-Mediated Nutrient Sensing in Enteroendocrine Cells	0	0.0179	0
Th1 and Th2 Activation Pathway	0	0.0116	0
Th2 Pathway	0	0.0145	0
Opioid Signaling Pathway	0	0.008	0
Th17 Activation Pathway	0	0.022	0
SPINK1 Pancreatic Cancer Pathway	0	0.0167	0
NER Pathway	0	0.00971	0
SPINK1 General Cancer Pathway	0	0.0143	0
Endocannabinoid Developing Neuron Pathway	0	0.0172	0
Endocannabinoid Cancer Inhibition Pathway	0	0.0139	0
Apelin Pancreas Signaling Pathway	0	0.0222	0
Apelin Cardiomyocyte Signaling Pathway	0	0.02	0
Apelin Endothelial Signaling Pathway	0	0.0172	0
FAT10 Cancer Signaling Pathway	0	0.0217	0
PFKFB4 Signaling Pathway	0	0.0217	0
T Cell Exhaustion Signaling Pathway	0	0.017	0
IL-23 Signaling Pathway	0	0.0222	0
Systemic Lupus Erythematosus In T Cell Signaling Pathway	0	0.00896	0
Calcium Signaling	0	0.00971	0
GM-CSF Signaling	0	0.0141	0
