# Supplementary material for: Coding RNA Sequencing of Equine Endometrium during Maternal Recognition of Pregnancy
Source: Genes (Basel). 2019 Sep 25;10(10):749. doi: 10.3390/genes10100749 (PMC6826732; doi:10.3390/genes10100749)
Supplement: Supplementary file 1 [file genes-10-00749-s001.zip › genes-579179 - suppl/Supplemental Table S3.xlsx]

## Sheet: Day 11 Significant Transcripts
Transcript ID	Gene	Day 11 P-Value	Day 11 P+ Avg.	Day 11 NP Avg.	Day 11 log2FoldChange
rna32695	ACTN4	6.03358e-55	1.66667	4900.33	-11.4911
MSTRG.3211.2		6.90224e-45	902	16.6667	5.7861
MSTRG.6009.2		8.47983e-42	88.6667	501.333	-2.47393
rna8688	AGRN	2.45639e-40	807.333	17.3333	5.56433
MSTRG.1680.8		6.10176e-35	1520.67	1.33333	10.1757
MSTRG.26234.10		2.26862e-34	47	973.667	-4.34233
rna50153	C16H3orf67	1.42927e-33	27.3333	437.333	-3.99141
rna6277	BTF3L4	5.83721e-30	142	2164	-3.91489
rna38727	PITPNA	6.18798e-27	1304.67	218.667	2.58627
MSTRG.5600.1		1.30846e-26	65.3333	942.333	-3.80854
rna59164	BICRAL	2.66201e-23	758.667	1.66667	8.8692
MSTRG.25435.2		9.21753e-21	191.667	6	5.01816
rna40537	STX3	3.10549e-20	1080.67	0	12.5361
MSTRG.2169.2		3.75627e-20	445.667	29	3.96282
rna27795	PATZ1	2.69098e-19	372.667	51	2.88709
rna28910	ZNF605	4.09943e-19	1.33333	531.333	-8.5844
rna36626	FAM104A	1.44294e-18	762.333	0	12.0349
MSTRG.25230.44		4.49551e-18	767.333	0	12.0449
MSTRG.22573.1		7.13492e-18	1	619	-9.24888
MSTRG.25564.2		1.98876e-17	699	0	11.9048
rna46717	TNPO1	2.22161e-17	786.667	0.666667	10.2269
rna52260	MME	8.31626e-17	316	6.33333	5.69405
MSTRG.14909.5		8.98473e-17	780	0	12.062
rna65152	TMED8	3.80764e-16	611.333	0	11.7116
rna66961	RABGAP1	7.47363e-16	370	0	10.9894
rna7834	PLA2G2C	1.32601e-15	88	1649.67	-4.23444
MSTRG.24129.18		1.70442e-15	1088.67	0.666667	10.6897
MSTRG.8277.3		1.70442e-15	412	2003.67	-2.2642
rna13655	LOC100064842	2.16006e-15	1	243.333	-7.9007
MSTRG.3701.52		2.16006e-15	0	499.333	-11.3891
rna16251	DCAF6	2.72811e-15	2.66667	196.667	-6.20113
MSTRG.21816.1		3.96193e-15	278	2.33333	6.89976
rna11243	FBXO31	3.97419e-15	2.33333	171.333	-6.20533
MSTRG.2169.12		5.80719e-15	0	1714	-13.125
MSTRG.9280.1		6.50666e-15	2	290.667	-7.13969
MSTRG.15139.1		7.28957e-15	5	521.667	-6.69085
rna38721	MYO1C	7.40213e-15	255	2.33333	6.78714
MSTRG.16376.3		1.00122e-14	393.333	0	11.0796
rna30572	NCOA2	1.25329e-14	683.333	0	11.8695
MSTRG.25727.4		1.67908e-14	318.667	0	10.777
MSTRG.12588.2		1.72638e-14	562.667	0	11.5951
rna69581	CFAP97	1.9499e-14	274.333	1	8.11583
MSTRG.13723.11		2.28405e-14	1423.67	0	12.9308
MSTRG.1680.9		2.7286e-14	0	615.333	-11.7137
MSTRG.24991.9		3.73738e-14	238.667	1.33333	7.53132
MSTRG.13723.13		4.39982e-14	531.667	0	11.5092
rna60849	FBXL7	4.67001e-14	175	4.66667	5.25839
MSTRG.18805.10		5.24442e-14	314	0	10.7564
MSTRG.13749.4		6.22701e-14	832.667	0	12.1634
MSTRG.21319.1		7.75425e-14	1233.33	0	12.725
MSTRG.7124.1		1.12795e-13	99.3333	320.333	-1.67157
MSTRG.28814.1		1.29123e-13	189	1.33333	7.18235
rna55941	ZMAT3	1.72108e-13	1125	0.666667	10.6929
MSTRG.3211.1		1.86597e-13	651	4.66667	7.07173
rna63697	MPDZ	2.06694e-13	212	0	10.1862
rna45761	FNIP1	2.19368e-13	495.667	0	11.406
rna63695	MPDZ	2.53682e-13	209	0	10.1657
rna9166	TLL1	3.35126e-13	972	0	12.3749
MSTRG.23093.6		5.16686e-13	200	7	4.88505
rna73414	ZBTB2	5.75936e-13	0	347	-10.8918
MSTRG.24136.11		7.66381e-13	0.666667	351.333	-9.0077
rna10355	RSPRY1	1.12656e-12	1801.33	3354	-0.880199
MSTRG.14243.9		1.15793e-12	0	231	-10.2748
MSTRG.7293.12		1.15793e-12	183	0	9.97278
rna62526	ATP9A	1.19783e-12	497	1	9.00635
rna34593	ZNF671	1.25606e-12	199.667	0	10.098
MSTRG.8447.12		1.65182e-12	214.667	0	10.2043
MSTRG.13294.8		1.93571e-12	326.667	0.333333	9.84777
rna8041	DNAJC16	1.96482e-12	0.666667	408.333	-9.26111
MSTRG.2557.5		1.96482e-12	45	1109.67	-4.5657
rna49309	KIDINS220	2.01461e-12	175	0	9.91129
rna49314	KIDINS220	2.02004e-12	160.333	0	9.78289
rna64131	SEMA4D	2.13689e-12	286.667	0	10.6248
rna27546	CABIN1	2.75096e-12	376.333	1.33333	8.17609
MSTRG.24362.1		2.75096e-12	787.667	2.66667	8.30309
rna31933	MAPK15	3.74522e-12	1.33333	112.667	-6.3869
rna10716	ZFP90	3.86968e-12	258.333	0	10.476
MSTRG.25783.5		4.57429e-12	276.667	0	10.576
MSTRG.720.3		4.85272e-12	79	2.66667	4.90144
MSTRG.19406.5		4.93119e-12	0	655.667	-11.7517
rna66227	SLC25A51	5.24463e-12	223	0	10.264
MSTRG.10538.1		5.24463e-12	2.66667	344	-6.96559
MSTRG.12584.5		5.24463e-12	276	7.33333	5.23586
MSTRG.17025.8		5.52847e-12	0.666667	555.667	-9.71984
MSTRG.16376.5		7.07492e-12	750.667	0	12.0025
MSTRG.28275.2		7.13273e-12	219	5.66667	5.31649
rna19334	MIGA1	1.01499e-11	215.667	1	7.77815
rna21998	ADCY6	1.05442e-11	0	286.667	-10.5775
rna60851	FBXL7	1.08809e-11	0	147.333	-9.63662
MSTRG.12416.21		1.08809e-11	4.33333	1842	-8.69057
rna21190	A2ML1	1.17433e-11	234.333	0	10.3327
rna41374	KMT5B	1.31812e-11	180.333	0	9.94956
MSTRG.15723.2		1.35357e-11	258.667	0.333333	9.51386
rna2453	OGDHL	1.42338e-11	279	0	10.5826
MSTRG.15548.6		1.55101e-11	473.333	6	6.39272
MSTRG.15687.4		1.60852e-11	0	227.333	-10.2824
MSTRG.15687.8		1.66733e-11	0	195.333	-10.0606
rna48342	EPCAM	1.68117e-11	1050.33	5593.33	-2.41244
MSTRG.24337.4		1.86647e-11	214.333	0	10.2058
rna48905	DPYSL5	1.90922e-11	184.333	0	9.98577
MSTRG.3147.12		2.13286e-11	1	155.667	-7.24394
rna50064	ADAMTS9	2.16589e-11	0	202.667	-10.1115
rna32699	ACTN4	2.26406e-11	376	43.6667	3.14624
MSTRG.22954.3		2.61389e-11	0	229	-10.2614
rna22842	R3HDM2	2.76766e-11	0	121	-9.33918
MSTRG.6804.16		2.9135e-11	167	0	9.84091
MSTRG.26088.14		3.03075e-11	141.333	0	9.60351
rna22845	R3HDM2	3.08635e-11	0	132.333	-9.47335
rna3506	SCAPER	3.10627e-11	117	0	9.32989
rna22843	R3HDM2	3.54077e-11	0	128.667	-9.43392
MSTRG.16462.4		3.92427e-11	543.333	1.33333	8.71207
rna47641	SEMA4F	4.15614e-11	0	130	-9.45899
rna31934	MAPK15	4.41432e-11	1.33333	94.3333	-6.11158
MSTRG.27147.7		4.41432e-11	120.333	0	9.36772
rna13760	TNS3	4.97694e-11	225.667	0.333333	9.31264
MSTRG.9280.4		5.12271e-11	0	368	-10.9735
rna15583	KRBA1	5.81702e-11	275	0	10.5676
rna1900	NDST2	5.81702e-11	66	2.66667	4.64205
rna31935	MAPK15	6.06636e-11	1.33333	93.6667	-6.12794
MSTRG.644.9		6.09099e-11	463.667	0	11.3114
rna10132	PHKB	6.16171e-11	128.333	0	9.46485
MSTRG.21588.3		6.84092e-11	769	0	12.0353
MSTRG.3296.6		6.88081e-11	273.667	0	10.5584
rna30	FUOM	7.61422e-11	0	122	-9.36394
MSTRG.27393.3		8.44108e-11	385.667	0	11.0452
MSTRG.1950.18		9.751e-11	323.667	0	10.8044
MSTRG.16606.7		1.02196e-10	106.333	0	9.19142
rna30252	ATP9B	1.14394e-10	98.3333	0	9.0781
rna45997	TICAM2	1.16302e-10	150.333	0	9.68636
rna63445	SMC5	1.20532e-10	123.667	0	9.41211
MSTRG.1230.6		1.21929e-10	121	0	9.38039
MSTRG.8594.7		1.38998e-10	157.333	0	9.76007
rna45392	HARS	1.53021e-10	22	507.667	-4.53586
rna45731	SLC22A4	1.59096e-10	141	2.66667	5.78711
MSTRG.2835.4		1.70342e-10	0	972.333	-12.3713
rna44401	CNOT6	2.21034e-10	164.333	0	9.82065
rna21189	A2ML1	2.33755e-10	248.333	0.666667	8.58803
rna36028	FAAP100	2.97646e-10	2.33333	85.6667	-5.17952
rna30902	LOC106780981	2.98311e-10	104.667	0	9.16658
MSTRG.408.4		3.41493e-10	17.3333	271.667	-3.90982
rna45616	LOC100062747	4.64339e-10	0	166	-9.80947
rna19993	GLB1L	4.78492e-10	1.33333	129.333	-6.61855
MSTRG.2518.9		4.83877e-10	373	0	11.0029
rna45309	RNF14	4.89532e-10	84.3333	0	8.8559
rna47774	SFXN5	4.89532e-10	4.33333	313	-6.22852
rna11310	TRAPPC2L	5.44394e-10	42.6667	797.667	-4.18413
MSTRG.27084.18		6.86588e-10	1.33333	719.333	-9.15885
MSTRG.6646.1		7.36088e-10	0	164	-9.74974
MSTRG.8138.12		8.30889e-10	1040.33	1.33333	9.71875
rna10769	NFAT5	9.18173e-10	1086.67	0	12.5593
MSTRG.25465.6		9.37677e-10	3847.33	0	27.4976
MSTRG.15787.12		1.06811e-09	275	0.333333	9.60355
MSTRG.6828.3		1.12142e-09	3619.33	0	27.3928
MSTRG.19362.1		1.15713e-09	0	131.333	-9.42188
rna62060	TGIF2	1.19988e-09	1.33333	132.333	-6.58148
MSTRG.4871.5		1.21245e-09	489.667	0	11.3896
rna53336	DOCK9	1.22864e-09	178.667	0	9.93386
MSTRG.26896.26		1.25077e-09	98	0	9.07421
rna34622	ZNF135	1.33727e-09	0.666667	269.333	-8.68742
MSTRG.27624.2		1.33727e-09	87	0	8.90174
rna52108	HPS3	1.45722e-09	75.3333	0	8.69401
rna73271	TMEM181	1.56529e-09	762	0	12.0465
rna53338	DOCK9	1.59432e-09	179.667	0	9.94144
rna39117	DLG4	1.5959e-09	2	60.3333	-4.8912
MSTRG.16606.5		1.5959e-09	87.6667	0	8.90978
MSTRG.7773.2		1.5959e-09	961	364.333	1.42057
MSTRG.8138.10		1.74864e-09	221	0	10.2392
MSTRG.8018.3		1.89295e-09	2793.67	0	27.0537
rna18963	LOC102149128	2.10092e-09	221.667	0	10.2535
rna24823	CHEK1	2.12373e-09	274.667	0	10.5606
MSTRG.3446.12		2.25883e-09	2642.33	0	26.9459
MSTRG.16338.20		2.26439e-09	2636	0	26.9384
MSTRG.20710.10		2.26439e-09	698.333	84.3333	3.10637
rna68951	CSGALNACT1	2.35733e-09	91.3333	0	8.97448
rna29339	ZBTB14	2.3806e-09	122.667	0	9.39211
rna63485	TJP2	2.39807e-09	115.667	0	9.31171
MSTRG.6103.11		2.4893e-09	0	1450.67	-26.8729
rna35408	FAM184A	2.94523e-09	101	0	9.11582
rna61217	ZNF133	2.94638e-09	137	8	4.11481
MSTRG.15052.5		2.9623e-09	77	380.667	-2.25601
MSTRG.22908.37		3.00978e-09	70.3333	2.66667	4.76113
MSTRG.9221.4		3.15038e-09	5169.67	87.3333	6.00506
rna21836	TMEM117	3.35092e-09	68.6667	0	8.55949
MSTRG.23920.17		3.59817e-09	2803	0	26.6451
rna51172	CTNNB1	3.79446e-09	0	175.667	-9.93328
rna12318	CEP135	3.88081e-09	404.667	0	11.1124
rna47941	WDR92	4.38289e-09	0	71	-8.57982
MSTRG.3269.3		4.66138e-09	0	146.333	-9.56615
rna30222	ZNF236	5.10032e-09	121.333	0	9.38772
MSTRG.720.2		5.32413e-09	54	3.66667	3.88782
MSTRG.16411.3		5.56873e-09	99	0	9.08998
rna23006	TBC1D30	5.67544e-09	73	0	8.65127
MSTRG.6217.1		5.99604e-09	265	0.666667	8.69151
MSTRG.10538.4		6.66698e-09	1	84	-6.39387
rna52111	HPS3	7.79957e-09	71	1	6.18151
MSTRG.27147.16		7.79957e-09	200.333	0	10.0996
rna39116	DLG4	7.97457e-09	3	72.6667	-4.59269
rna16303	LOC106783130	8.1481e-09	0	66.3333	-8.48678
MSTRG.7585.4		8.1481e-09	5.33333	1218.33	-7.83367
MSTRG.8876.8		1.00776e-08	113	0	9.28423
rna73493	SASH1	1.015e-08	0	61.6667	-8.36393
rna52489	PAN3	1.02579e-08	57.6667	0	8.30829
rna32697	ACTN4	1.0679e-08	11.6667	159.333	-3.76559
rna46286	TTC37	1.08792e-08	400.667	2.66667	7.1839
rna18171	OTUD7B	1.09205e-08	203	0	10.118
rna66593	PTGR1	1.11464e-08	186	5.33333	5.12924
MSTRG.25505.14		1.23375e-08	56.3333	0	8.27481
rna52492	PAN3	1.37012e-08	56.3333	0	8.27398
rna52488	PAN3	1.38149e-08	55.3333	0	8.24889
rna47170	VWA3B	1.38149e-08	80	0	8.78288
MSTRG.3400.2		1.45618e-08	89	0	8.92939
rna47816	PAIP2B	1.46615e-08	61.6667	0	8.40604
MSTRG.15052.6		1.52924e-08	62.3333	0	8.4211
rna41264	PC	1.56333e-08	264	1	8.07654
rna22009	DDX23	1.67333e-08	1649.33	477.333	1.81119
MSTRG.11201.13		1.72254e-08	2	120.667	-5.91783
MSTRG.10770.5		1.725e-08	136	0	9.54605
rna37591	FBXL20	1.72636e-08	491.333	0	11.3912
rna25785	PANX1	1.74828e-08	72	0	8.63264
rna27106	TMEM86A	1.77279e-08	209	0	10.1587
rna18530	MAGI3	1.89388e-08	0	54.6667	-8.19404
MSTRG.1109.4		1.92043e-08	158	0.333333	8.80635
MSTRG.26816.4		1.93781e-08	0	66.3333	-8.45371
rna20188	TRIP12	1.95685e-08	0.333333	103.333	-8.14151
rna49845	THUMPD3	2.20043e-08	171.333	0	9.88907
rna15769	GALNT11	2.20438e-08	16	273.333	-4.12228
rna50486	DCAF1	2.56133e-08	379.667	0.666667	9.1239
MSTRG.21561.17		2.56279e-08	72.3333	0	8.63945
MSTRG.11122.12		2.57031e-08	108.333	0	9.21299
rna16813	RPS6KC1	3.00404e-08	0	63.3333	-8.42742
rna25882	TMEM135	3.00404e-08	68	0	8.54246
MSTRG.1680.7		3.00404e-08	0	59.6667	-8.33649
MSTRG.13365.27		3.4676e-08	305	0.333333	9.7395
rna50958	SLC6A20	3.49656e-08	441.333	84.6667	2.39024
rna40920	CCDC88B	3.7005e-08	5.66667	60	-3.39983
MSTRG.9566.13		3.7005e-08	4.66667	66	-3.80554
MSTRG.7004.1		3.82966e-08	715.333	0	25.1353
MSTRG.25799.14		4.11291e-08	161	0.666667	7.97039
MSTRG.27761.11		4.13095e-08	94	0	9.00695
MSTRG.7560.2		4.35369e-08	1.33333	64.6667	-5.5595
MSTRG.12129.4		4.44935e-08	61	0	8.39309
MSTRG.12231.9		4.45932e-08	63	333	-2.37859
rna61124	GZF1	4.70645e-08	0	193	-10.0656
rna52109	HPS3	4.75758e-08	47.3333	0	8.02341
rna41404	PPP6R3	5.00961e-08	86.6667	0	8.89231
rna45892	CEP120	5.04309e-08	59.3333	0	8.35104
MSTRG.1595.3		5.04309e-08	486	7.33333	6.04836
MSTRG.3869.3		5.13721e-08	1.66667	55.6667	-5.03725
rna16869	LOC111773477	5.17659e-08	78.3333	0	8.74819
MSTRG.27441.3		5.17659e-08	0	157	-9.78046
MSTRG.2685.8		5.20829e-08	142.333	0.333333	8.64955
MSTRG.2169.4		5.41464e-08	832	36.3333	4.54975
MSTRG.9844.16		6.03195e-08	0	105.333	-9.18427
rna3507	SCAPER	6.08398e-08	100	0.666667	7.25053
gene24587	LOC100058098	6.0861e-08	0	91.6667	-8.90822
rna47062	MAP4K4	6.25828e-08	112.667	1.66667	6.06559
MSTRG.10848.4		6.25828e-08	46.6667	0	8.00408
MSTRG.29519.1		6.61075e-08	193	1.33333	7.23316
rna27260	ELP4	7.25366e-08	0	47	-7.97947
rna45002	LOC111767941	7.34191e-08	0	47.6667	-8.0052
rna21822	PUS7L	7.6311e-08	58.6667	0	8.33672
rna19314	FUBP1	9.07384e-08	44.3333	0	7.92809
rna19319	FUBP1	9.07384e-08	43.6667	0	7.90661
rna19317	FUBP1	9.25329e-08	43.6667	0	7.9067
rna19316	FUBP1	9.69905e-08	43.6667	0	7.90639
MSTRG.9086.4		9.76132e-08	100.333	0	9.10955
rna56072	YEATS2	9.80042e-08	142.333	1	7.22072
MSTRG.3211.3		9.89943e-08	531.333	6.33333	6.30767
rna51095	ACKR2	9.9432e-08	0	128.667	-9.44278
MSTRG.15646.2		9.98163e-08	146.667	0.333333	8.70081
rna19315	FUBP1	1.07505e-07	42.6667	0	7.87317
MSTRG.27033.4		1.16582e-07	77.6667	0.333333	7.77547
rna19318	FUBP1	1.18472e-07	42	0	7.85062
rna31874	ZNF696	1.19428e-07	117	0	9.32618
rna3640	ARID3B	1.22976e-07	94.6667	0	9.01649
rna59042	NFYA	1.31777e-07	0	101.333	-9.08195
rna69717	LOC100062056	1.33642e-07	0	58.3333	-8.29623
MSTRG.7558.12		1.36296e-07	1	845	-9.78636
MSTRG.15723.3		1.36891e-07	47	0	8.01135
MSTRG.10962.7		1.40309e-07	92.6667	1	6.55517
MSTRG.19362.2		1.43275e-07	125.333	0.666667	7.57535
MSTRG.396.8		1.43876e-07	0	42.6667	-7.83927
rna17619	RUSC1	1.44923e-07	243.667	0	10.382
rna18112	RPRD2	1.46251e-07	130.333	2112.67	-3.96261
rna59040	NFYA	1.46941e-07	0.333333	123.667	-8.44042
MSTRG.1749.22		1.46941e-07	51.3333	0	8.13692
rna58041	ZSCAN26	1.49765e-07	45.3333	0	7.9589
rna19995	GLB1L	1.53287e-07	2	113	-5.8522
rna42239	ZKSCAN5	1.53587e-07	0	113.667	-9.31171
rna35943	DCXR	1.54406e-07	10	150.667	-3.94503
MSTRG.13358.10		1.70538e-07	840.667	0	12.1697
rna25631	LOC100060714	1.74116e-07	70.3333	0	8.60037
rna18721	ATXN7L2	1.78536e-07	136.333	0	9.54065
rna11063	NUDT7	1.85893e-07	70.6667	0	8.60748
rna61496	ADAM33	1.87706e-07	46.3333	0	7.99201
rna36786	BPTF	1.90398e-07	97.6667	0	9.07278
rna73849	OFD1	1.9255e-07	42.6667	0	7.87532
MSTRG.14533.8		1.94968e-07	0	197.333	-10.1188
rna27789	DRG1	2.081e-07	2.33333	64	-4.76032
rna28220	LOC100052508	2.25465e-07	1.66667	178.333	-6.67616
rna33728	VRK3	2.31503e-07	55.6667	0	8.26091
rna69030	IKBKB	2.35156e-07	52	0	8.159
rna1062	MORN4	2.37402e-07	59.6667	0	8.35589
rna61490	ADAM33	2.43457e-07	45.6667	0	7.97105
rna37946	TOM1L1	2.43457e-07	56.6667	1	5.82824
rna62641	LOC100056167	2.52108e-07	86.3333	0.666667	7.05559
MSTRG.27761.16		2.59756e-07	252	0	10.425
rna13477	COG5	2.73257e-07	0	52	-8.09384
rna47256	ITPRIPL1	3.06004e-07	76	0	8.69978
rna63545	PUM3	3.28844e-07	0	386.333	-11.0491
rna24050	DCUN1D5	3.34108e-07	0	80.6667	-8.79986
MSTRG.17618.27		3.35268e-07	97.3333	0.666667	7.21756
rna18854	EXTL2	3.47399e-07	179.333	0	9.95436
rna67713	MRPS2	3.55201e-07	126.667	0	9.45328
rna15686	ATG9B	3.63499e-07	40.3333	0	7.79503
rna70669	LOC100069464	3.63499e-07	1	59	-5.87962
rna47063	MAP4K4	3.6938e-07	103	0.666667	7.30001
MSTRG.9957.18		3.99053e-07	0	42.6667	-7.82393
rna12738	TBC1D19	4.04888e-07	118	0	9.34157
rna7440	RPS6KA1	4.12068e-07	106.333	9.33333	3.51407
MSTRG.22071.14		4.29655e-07	60	0	8.36225
MSTRG.12416.20		4.36486e-07	5.33333	119.333	-4.41191
rna3205	FAN1	4.49779e-07	90	0.666667	7.10562
rna61495	ADAM33	4.65648e-07	48.6667	0	8.06254
MSTRG.28537.3		4.68304e-07	138.667	1	7.19737
MSTRG.2562.44		4.82459e-07	0	388	-10.92
rna47054	MAP4K4	4.9491e-07	104.667	0.666667	7.32411
MSTRG.13080.15		5.03382e-07	106.667	6.66667	4.06901
rna61502	ADAM33	5.041e-07	49	0	8.07266
rna47051	MAP4K4	5.05377e-07	99.6667	2	5.61369
rna44371	LOC106781629	5.13792e-07	0.333333	74	-7.64516
rna47055	MAP4K4	5.15252e-07	100	0.666667	7.25791
rna47056	MAP4K4	5.15252e-07	81.3333	0.666667	6.95744
MSTRG.11171.6		5.15252e-07	221.333	0	10.2484
rna54115	LOC106781945	5.19824e-07	1.66667	82.3333	-5.56324
rna75073	ARMCX1	5.34024e-07	56.6667	4.66667	3.64023
rna28740	ZNF664	5.5936e-07	0.333333	550.333	-10.4525
MSTRG.15971.2		5.62312e-07	0	160.333	-9.79998
rna50270	ARHGEF3	5.62916e-07	111.333	0.666667	7.44219
MSTRG.27858.4		6.27539e-07	78.6667	0.333333	7.79441
rna71919	STAM	6.39133e-07	3.33333	81	-4.61242
MSTRG.15109.1		6.44828e-07	8.33333	78	-3.18431
rna36625	FAM104A	6.90984e-07	252.667	0.666667	8.51693
MSTRG.4543.15		6.90984e-07	0	93.3333	-8.92454
MSTRG.13373.7		7.29982e-07	36.3333	0	7.64406
MSTRG.3821.2		7.35439e-07	572	1	9.2681
rna21824	PUS7L	7.43697e-07	77.6667	0	8.73902
rna36783	BPTF	7.82473e-07	91	0	8.97136
MSTRG.9844.8		8.01316e-07	3.66667	228	-5.92556
MSTRG.12180.9		8.02729e-07	0	44	-7.9062
rna61497	ADAM33	8.44629e-07	46.3333	4	3.55192
rna45798	ISOC1	8.56757e-07	51	1009	-4.31732
rna72745	CDC73	8.6466e-07	0	52	-8.10051
MSTRG.6009.3		8.862e-07	86.3333	317.667	-1.84279
MSTRG.11439.16		8.98723e-07	44.6667	0	7.93706
rna46305	KIAA0825	9.08733e-07	64.6667	0	8.47313
MSTRG.10770.9		9.19669e-07	0	586	-11.5019
MSTRG.23093.16		9.92229e-07	64.6667	591	-3.19624
MSTRG.26798.6		1.02903e-06	10.6667	398	-5.14668
MSTRG.3181.7		1.10009e-06	722.667	164.333	2.19155
rna47050	MAP4K4	1.11425e-06	98	0.666667	7.23012
MSTRG.23706.4		1.12252e-06	194.667	0	10.0554
MSTRG.1987.8		1.23427e-06	83	255	-1.59836
MSTRG.6747.7		1.23833e-06	344	169.333	1.0487
rna9215	RAPGEF2	1.25484e-06	246.333	1	8.04878
rna28603	MLXIP	1.25559e-06	200.667	0	10.1142
rna29770	SMAD7	1.39111e-06	76	0.333333	7.7505
MSTRG.13425.2		1.42869e-06	661	296.333	1.18907
rna52384	FGF9	1.50415e-06	91.3333	0	8.97711
MSTRG.28646.3		1.50704e-06	0	206.667	-10.2091
rna66688	RGS3	1.54821e-06	0.666667	96.6667	-7.19496
rna38349	RFFL	1.6294e-06	104.667	1	6.78816
MSTRG.3217.1		1.6294e-06	0	60.6667	-8.29599
rna28038	SRRD	1.71305e-06	0	34	-7.50942
MSTRG.10748.1		1.75858e-06	35.6667	1.33333	4.75609
MSTRG.20201.4		1.82001e-06	0.333333	163.333	-8.75835
rna40086	MADD	1.85588e-06	65.3333	0	8.48675
MSTRG.17511.10		1.94089e-06	0	347.667	-10.7699
MSTRG.19204.5		2.10962e-06	76.6667	0	8.72357
rna39582	ULK2	2.152e-06	243.667	0	10.3766
rna40079	MADD	2.29678e-06	66.6667	0	8.51581
MSTRG.6362.2		2.67173e-06	27	842.333	-4.86276
MSTRG.6815.9		2.78741e-06	0	85.6667	-8.91292
rna47032	IL1R1	2.85634e-06	92.3333	0	8.98172
rna26769	TRIM66	2.88145e-06	199.333	0	10.0882
rna12266	NOA1	2.89365e-06	0	35.6667	-7.60366
rna5724	BRMS1L	2.97069e-06	53	0.666667	6.33443
rna35702	SGK1	3.00014e-06	569	8.66667	6.04117
MSTRG.9280.12		3.10731e-06	0	56.3333	-8.214
rna41002	ATG2A	3.15369e-06	281	17	4.11612
rna47698	DCTN1	3.29061e-06	0	77	-8.74348
rna62289	LOC100070893	3.29448e-06	47.6667	0.666667	6.18269
MSTRG.4656.1		3.29448e-06	0.666667	4134.33	-12.6054
MSTRG.5130.6		3.64275e-06	1.66667	3694.33	-11.2203
MSTRG.14435.2		3.75407e-06	554.333	1914.67	-1.76996
rna15668	TMEM176A	3.80309e-06	27	0	7.2137
MSTRG.23706.3		3.89469e-06	61	0	8.38654
MSTRG.18408.3		4.03618e-06	2.33333	172.667	-6.20857
rna36790	BPTF	4.30741e-06	89.3333	0	8.94713
rna62861	RTEL1	4.30741e-06	73	0	8.65866
rna28727	DDX55	4.49275e-06	0.333333	48.3333	-7.05382
rna75119	GPRASP2	4.65844e-06	0	87.6667	-8.94176
rna76212	BRCC3	4.69525e-06	0.666667	158	-7.92609
MSTRG.16245.2		4.93865e-06	2	62	-4.9826
rna47699	DCTN1	5.35018e-06	0	71.3333	-8.62304
MSTRG.7916.10		5.92185e-06	7.33333	55.3333	-2.90941
rna49123	KCNS3	6.01787e-06	61	0.333333	7.43185
rna8398	KCNAB2	6.38469e-06	0.666667	142.667	-7.78401
rna48698	DPY30	6.60269e-06	46.6667	205	-2.12573
MSTRG.8377.31		6.81234e-06	0	67.3333	-8.51488
rna33306	DMWD	6.9287e-06	80.6667	2.66667	4.98628
rna47082	NPAS2	7.09177e-06	168.667	0	9.85947
MSTRG.13299.5		7.24359e-06	568	3541.33	-2.57791
rna1358	PANK1	7.64299e-06	575.667	1083.33	-0.89891
rna66644	ZFP37	7.64299e-06	24.3333	0	7.06276
rna60117	SLC25A42	8.05878e-06	39.3333	0	7.75738
MSTRG.15846.15		8.05878e-06	190.333	2.66667	6.18476
rna61171	NAA20	8.1852e-06	117	3.66667	5.06393
MSTRG.6210.3		8.31076e-06	0	86	-8.89597
rna55498	PARD3B	8.89937e-06	0	94	-9.03233
rna15669	TMEM176A	9.43043e-06	35	0	7.58248
rna1898	NDST2	9.79153e-06	48.6667	6.33333	2.94064
MSTRG.24767.1		1.01464e-05	8	83	-3.37307
rna14164	C1GALT1	1.04804e-05	298.667	0.333333	9.7047
rna22627	LOC100058940	1.04804e-05	0.333333	40	-6.78513
rna60464	IL6ST	1.13582e-05	403	6	6.16737
rna76013	ZNF185	1.13582e-05	108.667	1	6.71514
rna42211	CPSF4	1.16201e-05	23.6667	0	7.02165
rna17977	TUFT1	1.17186e-05	53.3333	1	5.77667
rna62662	NPEPL1	1.1771e-05	37.6667	0	7.68915
rna45630	C14H5orf24	1.20734e-05	0	45.3333	-7.92562
rna24012	CEP126	1.20734e-05	50	0.333333	7.14092
MSTRG.679.1		1.30217e-05	0.333333	49.3333	-7.11554
rna16829	ANGEL2	1.31314e-05	34	313.333	-3.24744
rna66299	TRMO	1.34004e-05	0	37	-7.67267
rna65918	ASPG	1.34734e-05	1.66667	40.3333	-4.58481
MSTRG.3211.21		1.37689e-05	56	1519	-4.80285
MSTRG.28275.3		1.39882e-05	109	0	9.24086
MSTRG.25362.8		1.46989e-05	99.3333	0	9.10536
MSTRG.1895.1		1.48009e-05	74.6667	1	6.24063
MSTRG.26088.6		1.50097e-05	3	228.333	-6.34703
MSTRG.8481.4		1.54458e-05	133.667	1.66667	6.43043
rna36784	BPTF	1.64248e-05	86.3333	0	8.89729
MSTRG.15346.3		1.66996e-05	163.667	537.333	-1.70356
rna33180	LOC100070487	1.69352e-05	57.3333	0	8.29126
rna10126	NETO2	1.70077e-05	2045	3979	-0.935433
rna50917	ALS2CL	1.70369e-05	0	25.3333	-7.10349
rna54966	SSFA2	1.70565e-05	1	85.6667	-6.4639
MSTRG.720.1		1.7169e-05	39.6667	4	3.33146
rna12770	LOC111772941	1.72218e-05	36	0	7.62261
rna41792	PTDSS2	1.7801e-05	2.66667	114.333	-5.47453
rna7187	SERINC2	1.80865e-05	243.667	1781	-2.88707
rna4473	SEMA6D	1.8515e-05	111.667	0.666667	7.44468
rna45732	SLC22A4	1.85745e-05	2.66667	121.667	-5.42542
MSTRG.27404.30		1.85758e-05	2759	1	11.5443
rna48849	MPV17	1.86488e-05	106.333	39	1.46426
rna40751	B3GAT3	1.96318e-05	6.33333	213	-5.04228
rna30489	JPH1	2.04669e-05	27.6667	0	7.25011
rna71425	ARSA	2.07274e-05	11.6667	766.667	-6.04572
rna65917	ASPG	2.08692e-05	2.33333	57.6667	-4.62618
MSTRG.28448.5		2.11645e-05	37	0	7.66268
rna17781	NUP210L	2.14743e-05	34	0	7.54297
MSTRG.27441.1		2.19543e-05	1428.67	164.667	3.09326
MSTRG.28212.25		2.24266e-05	143.667	0	9.61369
rna16868	LOC111773477	2.30509e-05	0.333333	60.3333	-7.32403
MSTRG.22472.10		2.38061e-05	282.667	0	10.6069
rna1899	NDST2	2.39878e-05	44.6667	7	2.67727
rna63144	GKAP1	2.56494e-05	43.6667	0	7.90518
rna50821	MAP4	2.68439e-05	0	77	-8.6583
MSTRG.933.3		2.70793e-05	0	145.667	-9.67381
rna48636	VIT	2.72658e-05	1393.33	479.667	1.58276
rna36766	HELZ	2.7756e-05	1	1093.67	-10.1293
rna41885	GET4	2.83357e-05	49.3333	0.666667	6.21947
rna61789	EFCAB8	2.9142e-05	42.3333	0	7.85564
MSTRG.23077.2		2.92219e-05	0	614	-11.7634
rna61885	LOC111769994	2.93098e-05	0.333333	42.3333	-6.89149
rna75076	LOC100060676	2.94711e-05	24.3333	0	7.06003
MSTRG.11151.1		3.04068e-05	2.66667	60.3333	-4.47552
MSTRG.8447.11		3.0736e-05	302.333	1.66667	7.4057
MSTRG.16196.4		3.27341e-05	0	37	-7.68322
MSTRG.21253.8		4.21329e-05	0.666667	148.333	-7.71241
MSTRG.18957.3		4.31412e-05	505.667	224	1.20116
rna58394	LOC100054254	4.38723e-05	69.3333	0	8.56731
rna33417	BICRA	4.39349e-05	147.667	599.667	-1.99421
MSTRG.25916.4		4.40443e-05	131.333	0	9.48461
rna53879	PTPN4	4.44689e-05	2067.33	0	13.4762
gene32668	LOC111772087	4.61643e-05	5077	7222.33	-0.48535
MSTRG.9599.5		4.63588e-05	252.333	93.6667	1.43939
rna56587	HSPBAP1	4.69443e-05	14	396	-4.78655
rna36624	FAM104A	4.77127e-05	84.6667	1037	-3.59978
MSTRG.5841.2		5.0311e-05	257	0	10.4507
MSTRG.13288.1		5.11682e-05	110.667	380	-1.77428
MSTRG.27454.3		5.24281e-05	10	2153	-7.71168
rna44469	ZNF454	5.27174e-05	143	0	9.62705
MSTRG.8277.2		5.27174e-05	394.667	12.6667	5.08912
rna36785	BPTF	5.27872e-05	84.6667	0	8.86971
MSTRG.14477.4		5.27872e-05	68.3333	16.3333	2.07332
MSTRG.5448.8		5.29807e-05	1338.33	268	2.30751
rna32595	LOC102149977	5.50899e-05	19.6667	0	6.75882
rna64694	TMEM229B	5.97821e-05	21.3333	0	6.8775
rna30083	LOC100051371	6.06747e-05	64.3333	2.33333	4.78962
rna27889	LIF	6.06921e-05	63	7.33333	3.15219
rna62196	LPIN3	6.20033e-05	0	70.3333	-8.48872
MSTRG.10371.3		6.54176e-05	615	46	3.81964
MSTRG.17573.2		6.73554e-05	0.666667	50.6667	-6.20353
MSTRG.1362.1		6.77586e-05	103	547.667	-2.41521
MSTRG.22383.17		6.86449e-05	522.333	0.666667	9.57048
rna38271	SYNRG	7.12129e-05	76.6667	13.6667	2.52314
rna71990	FAM107B	7.21699e-05	1097.33	375	1.58007
MSTRG.19583.14		7.22443e-05	287.333	0.666667	8.86811
rna48992	CENPO	7.49771e-05	19.3333	0	6.72988
rna20881	IQSEC3	7.70239e-05	33.3333	0	7.51018
rna77293	LOC111772162	7.74559e-05	0.333333	33.6667	-6.5539
rna76661	LOC111771889	7.88341e-05	0.333333	34	-6.57096
MSTRG.3443.3		8.22231e-05	1425.67	0	12.9377
rna1650	CCAR1	8.48773e-05	222.667	0	10.2485
rna46108	MAN2A1	8.49147e-05	789.667	423	0.932744
rna26770	TRIM66	8.79528e-05	36	0	7.63712
rna11722	AFF1	9.49557e-05	404.333	0	11.103
rna36799	SMURF2	9.52541e-05	0	663.333	-11.9485
rna2478	C1H10orf128	9.76941e-05	17.6667	0	6.60384
rna64367	KTN1	9.76941e-05	18.6667	91	-2.23058
rna59579	DST	0.000101128	0	70	-8.46814
MSTRG.7030.6		0.000103389	67.3333	0.333333	7.56995
rna10697	SLC7A6	0.000104643	27.3333	0.333333	6.26865
rna41187	KLC2	0.000105015	0	67.3333	-8.55809
rna29347	LAMA3	0.000110356	384.333	14.3333	4.85333
rna61197	RBBP9	0.000110938	17.6667	0	6.60332
rna18689	CSF1	0.00011336	54.6667	0	8.22091
MSTRG.7066.7		0.00011841	17.6667	0	6.60282
rna44476	ZNF354A	0.00012197	781.333	1.66667	8.88445
MSTRG.20573.2		0.000122902	1268	197.667	2.72674
MSTRG.12173.2		0.000124383	24	0	7.04615
MSTRG.15139.2		0.000125769	13	236.667	-4.15636
MSTRG.5354.17		0.00012699	709.333	0.666667	10.084
MSTRG.26531.7		0.000129002	157	4.33333	5.19926
rna24049	DCUN1D5	0.000129011	182.667	47	1.95485
MSTRG.1895.2		0.000129011	56.3333	1	5.83482
rna52251	ARHGEF26	0.000130237	24.6667	0	7.07994
MSTRG.24363.2		0.000130237	1.33333	87	-5.96701
rna36789	BPTF	0.000140981	83.6667	0	8.85348
MSTRG.1169.3		0.000141469	358.667	0.333333	9.99528
MSTRG.23252.5		0.000142761	80.6667	10.3333	2.95464
MSTRG.15787.9		0.000148367	1292.33	343.333	1.93482
rna5901	VCPKMT	0.000151418	8	40	-2.30372
MSTRG.5816.3		0.000153534	1863.33	2.33333	9.75311
MSTRG.17462.4		0.000155199	42.6667	0	7.88259
MSTRG.18966.1		0.000158796	54.6667	0.666667	6.34002
rna1503	SLC16A9	0.000162873	70	0.333333	7.61879
rna51221	MYRIP	0.000166906	1808.33	2.66667	9.427
rna16220	POU2F1	0.000166906	154	0	9.72769
MSTRG.3661.1		0.000175778	2.66667	26.3333	-3.29169
rna73080	PHF10	0.000176753	2	35	-4.13815
rna12832	LCORL	0.000184297	8786.33	1016.33	3.12369
rna60149	MAU2	0.000184297	1.33333	847	-9.30285
rna5902	VCPKMT	0.000189818	202	24.6667	3.06414
rna74110	GK	0.00019178	0	36	-7.5375
rna67834	LOC111770637	0.000194119	15.6667	5568	-8.52254
rna21378	LOC100063835	0.000195471	0	39.6667	-7.6663
MSTRG.2645.7		0.000195837	567.333	123.667	2.22931
MSTRG.10834.44		0.000200363	115	0.666667	7.46816
MSTRG.3930.1		0.000200363	30	2	3.92059
rna27982	KREMEN1	0.000204181	193.667	31.6667	2.60151
rna2454	OGDHL	0.000206638	7	535	-6.19618
rna66280	TMOD1	0.000208084	30.3333	2	3.97044
MSTRG.28008.2		0.000208114	3.66667	287	-6.25564
MSTRG.6635.1		0.000217968	653.333	224.333	1.55592
rna58992	KCNK5	0.000218753	285	497	-0.783722
MSTRG.8291.14		0.000218753	0.666667	63	-6.54325
MSTRG.14018.1		0.000219899	1.33333	1231.33	-9.69119
MSTRG.4052.14		0.000221815	11.3333	2539	-7.88549
rna38862	EMC6	0.000224498	16.6667	103.333	-2.61605
rna4193	MINDY2	0.000225059	15	0	6.36681
MSTRG.1097.6		0.000236238	15.3333	0	6.39903
MSTRG.15917.11		0.000237613	35	0.333333	6.62593
MSTRG.3837.2		0.000243722	183.333	596.333	-1.66363
MSTRG.8448.1		0.000244902	0.333333	45.3333	-7.02798
rna58881	MAPK13	0.000254724	1	424	-8.75577
MSTRG.26808.1		0.00025897	14.3333	310.333	-4.4176
MSTRG.26808.4		0.000261688	96	388	-1.96698
MSTRG.7047.1		0.000280266	223.667	47	2.28169
rna58401	LOC106782293	0.000282234	0	26.3333	-7.19425
rna39998	CREB3L1	0.000284096	1086.67	740	0.573452
rna17204	LY9	0.000287106	24.6667	0.333333	6.11892
MSTRG.1923.24		0.000306637	52.3333	0	8.16461
rna36989	CDC27	0.000307403	75.3333	0	8.70241
MSTRG.6490.9		0.000310259	1	34.6667	-5.09469
MSTRG.25362.4		0.000332202	0.333333	60	-7.38232
rna51273	GORASP1	0.000333664	87.6667	0	8.90761
rna63917	C23H9orf72	0.000343527	1	353	-8.48512
rna49948	PPP4R2	0.000358276	963	2.66667	8.52477
rna38997	INCA1	0.000358449	0.333333	29.6667	-6.35905
rna51082	POMGNT2	0.000360614	8.66667	38.6667	-2.14437
MSTRG.15130.36		0.000362565	30.3333	0.666667	5.5076
rna8673	C2H1orf159	0.000366619	28.3333	0.333333	6.32536
MSTRG.12657.6		0.000370085	8	172	-4.37531
rna67252	GOLGA2	0.000373063	37	2.33333	3.9979
rna49999	FRMD4B	0.000375945	259.667	0	10.5006
MSTRG.13977.1		0.000376856	92	3.33333	4.83042
rna66566	SVEP1	0.00037737	171	2.66667	6.04114
rna10600	LRRC36	0.000381195	77.3333	0	8.74305
rna71076	CYP2D50	0.000381226	0	24.3333	-7.08207
rna6619	MED8	0.00038996	31.6667	0	7.45374
MSTRG.21561.14		0.000401467	3	73.3333	-4.57984
MSTRG.17868.3		0.000405005	3842	5869.67	-0.585147
rna42468	TRIM56	0.000410324	171.667	63	1.4715
rna22135	DIP2B	0.000415929	45.6667	0.333333	7.01047
rna36988	CDC27	0.000423897	199	0	10.0983
MSTRG.12281.6		0.000425914	6249.33	1239	2.41367
MSTRG.10806.21		0.000430232	0.333333	972	-11.4794
MSTRG.13698.18		0.000430463	0	181	-10.0599
MSTRG.10985.1		0.000446106	27	0	7.21926
MSTRG.10967.1		0.000448321	236	0	10.3567
MSTRG.12411.5		0.000455016	1.66667	83.3333	-5.56274
MSTRG.24362.2		0.000456095	977	10.6667	6.67072
MSTRG.25217.9		0.000462336	623.333	0.333333	10.7974
rna68618	IGSF5	0.000464311	27.3333	0.333333	6.27194
rna13612	CDK13	0.000475742	1	455.667	-8.88649
MSTRG.27075.4		0.000478298	77.3333	9.66667	3.02244
MSTRG.9276.8		0.000488745	1	376.667	-8.39866
rna70924	ADSL	0.000510792	15.6667	667.667	-5.43413
rna50993	ZDHHC3	0.000523869	152	6.66667	4.60261
MSTRG.13408.2		0.000524697	1	505.333	-8.97932
rna60001	KCNN1	0.000529789	45.6667	0	7.96279
MSTRG.20417.3		0.000547961	96.6667	1	6.70681
MSTRG.149.4		0.000549972	268.333	22	3.67815
rna28569	KDM2B	0.000553184	81.6667	3.33333	4.65892
MSTRG.13399.7		0.00056044	113.333	2	5.78823
MSTRG.26390.5		0.000570038	1181.33	467.333	1.34066
MSTRG.18631.6		0.0005736	134.333	3.33333	5.31965
MSTRG.14483.2		0.000593161	167	3.33333	5.67401
rna50483	RAD54L2	0.000606411	602	0	11.7034
rna1557	ZNF365	0.000608519	471.667	313	0.61557
MSTRG.25501.5		0.00062468	77.3333	0.666667	6.9002
rna62137	RPRD1B	0.000629675	27.6667	0.666667	5.38594
rna62605	LOC106782440	0.000652011	1	69.6667	-6.15523
rna21244	KLRD1	0.000655933	14.6667	0	6.33029
rna63264	LOC102148975	0.000665272	15.3333	0	6.40212
MSTRG.29421.1		0.000672024	37	138.667	-1.90555
MSTRG.24044.1		0.000684352	161	0.333333	8.83071
rna50683	KLHDC8B	0.000703013	42	131.667	-1.62699
rna61505	ADAM33	0.000704933	44.3333	5.33333	3.03567
rna42709	AUTS2	0.000782657	110	0	9.24949
rna56153	CHRD	0.000782657	1	65.3333	-6.10212
rna36369	TRIM65	0.000782657	40	0.666667	5.94775
rna33097	XRCC1	0.000782657	0	12.3333	-6.04049
MSTRG.1279.17		0.000782657	1519	101.333	3.97209
MSTRG.19531.8		0.000805809	46.3333	0	7.98979
MSTRG.15723.4		0.000810608	5.66667	229.667	-5.32477
MSTRG.12970.3		0.000816624	32.3333	164.333	-2.29096
rna63145	GKAP1	0.000826788	32.6667	93.3333	-1.50695
MSTRG.4274.8		0.000836369	423.333	66	2.63903
rna21938	SENP1	0.000846794	6.66667	375.667	-5.81217
rna35021	EPHA7	0.000872999	698	1	9.48459
rna30156	LOC106780959	0.000875045	1.66667	22.3333	-3.71695
rna7843	UBXN10	0.00089834	8.66667	552.667	-6.03359
MSTRG.26896.2		0.00089834	132.667	2	6.18191
rna66237	LOC100066059	0.000912237	54.6667	0	8.24708
rna52142	ANKUB1	0.000912771	21.3333	0	6.87458
MSTRG.16774.2		0.000934728	96.3333	0	9.05246
rna42707	AUTS2	0.000940717	107	0.333333	8.24762
MSTRG.1320.2		0.000940717	45.6667	1775.67	-5.2118
MSTRG.5898.9		0.000980065	28.3333	0	7.28666
rna50880	SETD2	0.000983431	46.3333	0.666667	6.12748
MSTRG.2645.6		0.000996562	43.6667	105	-1.23655
MSTRG.6094.43		0.000997072	41.3333	0.333333	6.87808
rna55694	LOC111769002	0.00099848	20.3333	0.333333	5.84108
MSTRG.27922.5		0.000998515	0	14.3333	-6.26111
rna66632	SNX30	0.00102147	0	14.6667	-6.27387
MSTRG.12628.8		0.00102367	567.333	5	6.82962
MSTRG.1341.7		0.00105138	151	1	7.20639
MSTRG.20754.3		0.00106592	1	996.333	-9.96429
rna58654	DRB	0.00109068	0	24	-6.95769
MSTRG.27530.1		0.00109842	1	512	-9.06572
MSTRG.2922.17		0.00110103	396.667	1.66667	8.02277
MSTRG.19532.1		0.00112245	2426	632	2.00038
rna15874	LMBR1	0.00113911	408.333	16.3333	4.67426
rna35189	SESN1	0.00114324	4.66667	841.667	-7.42652
MSTRG.681.6		0.00115414	1564.67	73.3333	4.50694
MSTRG.2683.2		0.00117059	3947.33	1297	1.66247
rna69332	GTF2E2	0.00119227	0	72.6667	-8.72391
MSTRG.1680.6		0.00123887	10.6667	84	-2.96609
MSTRG.15261.15		0.00127584	254.667	0	10.4324
MSTRG.7228.4		0.00129066	2	201	-6.72141
MSTRG.17000.8		0.00132153	209.333	2	6.74911
MSTRG.8750.3		0.00133615	1.33333	416.667	-8.23507
rna73564	PHACTR2	0.00135116	0	458.333	-11.3494
rna10241	CHD9	0.00135117	209	0.333333	9.18823
rna27548	CABIN1	0.00135949	204.333	2.33333	6.59537
rna18569	MOV10	0.00138236	58.6667	1.33333	5.51618
MSTRG.1801.8		0.00143506	10	38.3333	-1.90882
MSTRG.10961.5		0.00143714	826	12	6.18971
MSTRG.23721.20		0.00144553	35.3333	1.33333	4.8092
rna22403	PCBP2	0.00144695	59	127	-1.07635
rna37653	MLLT6	0.00145163	1.66667	262	-7.19729
rna7315	PHACTR4	0.00146987	241.333	1.66667	7.14904
rna56152	CHRD	0.00148966	0.666667	36.3333	-5.80359
MSTRG.1620.4		0.00148966	453	3	7.25933
rna75560	ELF4	0.00149887	98.3333	0	9.08787
rna18258	ITGA10	0.00151468	11.6667	0	6.00076
rna40524	PATL1	0.00154163	59.3333	0	8.35479
MSTRG.26107.39		0.00155707	0	245	-10.2776
rna67481	ABL1	0.00156998	148	1.66667	6.37618
MSTRG.10962.5		0.00159418	262.333	7.33333	5.22204
rna42042	WIPI2	0.00159871	1025	693.667	0.580303
MSTRG.15596.2		0.00160694	670.333	0	11.8388
rna58735	SYNGAP1	0.00166325	11	0	5.92014
MSTRG.6029.15		0.00167758	117	0	9.31376
rna58430	LOC100049798	0.00174115	10	48.6667	-2.23733
MSTRG.13809.1		0.00178111	439.333	71.3333	2.61793
rna20036	OBSL1	0.0018343	14.6667	0	6.33257
rna24013	CEP126	0.00184823	21	0.666667	5.01626
MSTRG.6017.2		0.00189593	0.666667	36.6667	-5.73675
MSTRG.10169.19		0.00191974	187	0	10.0285
rna33405	MEIS3	0.00192555	51	7	2.86877
MSTRG.26896.24		0.00193328	137.667	1.66667	6.26863
rna47155	INPP4A	0.00195873	28	0	7.27492
MSTRG.6828.2		0.00197867	936	20	5.56999
rna6617	MED8	0.00200315	0.333333	24	-6.09423
rna8320	LOC111770192	0.00200478	0	11.3333	-5.91649
MSTRG.5067.7		0.00200478	1399.67	2	9.45315
MSTRG.8165.6		0.00200478	2.33333	496.333	-7.62038
MSTRG.27624.5		0.00205729	23.3333	0	6.99386
MSTRG.933.22		0.00205929	0	123.667	-9.45416
rna60044	LOC102150725	0.00210115	25.6667	0	7.15199
rna26209	PAAF1	0.00210947	283.667	35.6667	2.95653
rna75099	ZMAT1	0.00213311	0	10.3333	-5.78697
MSTRG.5466.4		0.00214884	1	1287	-10.4079
MSTRG.19818.2		0.00216207	871.667	312.333	1.47518
rna57383	FARS2	0.00216444	3	36	-3.55351
MSTRG.15791.1		0.00216444	65.6667	12.3333	2.4191
MSTRG.5530.3		0.00217997	0.333333	493.333	-10.3612
rna49892	ITPR1	0.00224074	0.333333	547.333	-10.5981
MSTRG.19858.3		0.00224806	261	1188	-2.15099
MSTRG.22115.8		0.00224806	735.667	137.333	2.42225
MSTRG.15876.1		0.00225301	237.667	0.666667	8.43191
rna28682	PITPNM2	0.00228456	362.667	1.33333	8.16089
MSTRG.13022.1		0.00231278	1337.67	1	10.2701
MSTRG.18315.2		0.00231363	76	171.667	-1.15511
MSTRG.7476.3		0.00233186	19	716.667	-5.13638
rna44691	CPEB4	0.00234056	1.33333	355.333	-8.16558
MSTRG.2169.11		0.00237616	0	11	-5.88504
rna8376	GPR153	0.0023914	1.66667	173.667	-6.78778
MSTRG.15239.2		0.0023914	31.6667	87.3333	-1.44526
rna70711	KCTD17	0.00241676	27	2.66667	3.35733
rna26916	ARNTL	0.00242396	46.3333	4.33333	3.44463
MSTRG.13968.12		0.00242396	381.667	0	11.0466
rna69583	CFAP97	0.00243447	209.333	0.666667	8.20019
rna10626	RIPOR1	0.00244506	1.66667	113.667	-6.01742
rna2069	TMEM254	0.00246092	156.333	1495.33	-3.17553
MSTRG.1621.27		0.00248905	0.333333	412.333	-10.0672
MSTRG.13784.16		0.00249681	0.666667	331.333	-9.009
MSTRG.13885.2		0.0025454	967.667	372.667	1.42266
MSTRG.20103.4		0.00255227	30	0	7.35582
rna613	TCF7L2	0.00257546	10.3333	0	5.8259
MSTRG.15225.7		0.00257546	550	1220.33	-1.11615
rna12271	REST	0.00257667	4.33333	603	-7.18132
MSTRG.2645.10		0.00260125	326.667	72.6667	2.19046
MSTRG.16245.3		0.00260398	10	82.6667	-3.08167
MSTRG.21927.2		0.00262334	10.3333	77.3333	-2.86084
MSTRG.642.2		0.00268736	25.3333	0	7.13409
rna70512	WASHC4	0.002698	424	0.666667	9.42508
rna10963	AARS	0.00271626	35.6667	3336.67	-6.60102
MSTRG.7550.8		0.00271949	12	57.6667	-2.23046
rna41794	PTDSS2	0.0027344	54.3333	3.33333	4.12575
rna7520	MTFR1L	0.00273468	219.667	541.333	-1.27806
MSTRG.2722.7		0.00284359	517.667	9.66667	5.77764
rna61569	LOC111770078	0.00296142	1	17	-4.07651
MSTRG.24582.4		0.00298106	2	740	-8.47546
MSTRG.21071.2		0.00298352	1.33333	51.6667	-5.25718
rna34986	ANKRD6	0.00298599	26	0	7.16344
MSTRG.15061.3		0.00302101	24	93.6667	-1.91627
MSTRG.853.1		0.00310222	66	278.667	-2.01487
MSTRG.1098.1		0.00311729	107	41.3333	1.3929
rna12679	TBC1D1	0.00318042	5.33333	238	-5.60019
rna61455	RNF24	0.00320255	4.66667	473	-6.66671
rna18685	CSF1	0.00324148	21.6667	172.667	-3.00938
rna19084	ZNF644	0.0032809	165	4.66667	5.23229
rna56129	EIF4G1	0.00332142	75	2875	-5.16285
rna46044	APC	0.00336987	315.667	0	10.7818
rna66297	TRMO	0.00341526	96.6667	26	1.90875
MSTRG.6815.3		0.00342783	18	606	-4.93081
rna851	ELOVL3	0.00345026	110	376.333	-1.7697
rna7905	IFFO2	0.00345026	17.3333	0	6.5781
MSTRG.10692.8		0.00345026	350.667	16.6667	4.40946
MSTRG.3895.4		0.00358501	2	631	-8.25277
MSTRG.26132.11		0.00359476	512	0	11.4636
rna64873	PAPLN	0.00359671	266.333	0	10.5032
rna72078	CELF2	0.00360549	11.6667	0	6.00593
rna67254	GOLGA2	0.00361853	56	2.66667	4.37298
MSTRG.19003.12		0.00361853	2.33333	144.667	-6.08415
MSTRG.28052.1		0.00362913	145.333	0	9.63534
MSTRG.27159.30		0.00365947	103.333	1.66667	5.9897
rna63010	PTCH1	0.0037396	503	1312.33	-1.35532
rna36039	SLC38A10	0.00376078	0	57.3333	-8.38205
MSTRG.4055.4		0.00376078	251	2	6.9676
rna33	FUOM	0.00378497	72.3333	3.66667	4.23049
MSTRG.21956.26		0.0038456	36.6667	410.667	-3.48792
MSTRG.6407.2		0.00389848	554	277.333	1.02697
MSTRG.13365.23		0.00392966	209	3.66667	5.85359
rna18615	WDR77	0.00393613	793	1338.67	-0.73051
MSTRG.10806.15		0.00399384	344.667	2	7.57134
rna62952	LOC111770124	0.00400675	0	10.3333	-5.81253
rna70287	CFAP54	0.00405654	24.3333	0	7.07674
rna51955	ESYT3	0.00410907	79.3333	37.6667	1.10175
rna12562	APBB2	0.00415258	288.667	0.333333	9.67714
rna66641	ZFP37	0.00421355	1	27.6667	-4.74452
rna64566	ZBTB25	0.00426304	28.3333	1	4.78315
rna21243	KLRD1	0.00428674	9.66667	0	5.72895
MSTRG.16196.3		0.00452426	0	73.6667	-8.75105
rna42477	PLOD3	0.00454645	9.66667	710.333	-6.11767
MSTRG.17736.5		0.00459649	55.6667	0	8.24448
rna28901	ZNF605	0.00459858	419.333	0	11.1561
MSTRG.23874.12		0.00460561	94	0.333333	8.04974
MSTRG.2953.5		0.00468026	276	0.333333	9.58995
MSTRG.19103.7		0.00472578	214.333	0	10.2108
rna45451	PSD2	0.00473028	0.333333	40	-6.82113
MSTRG.23437.9		0.00478955	297.667	0.333333	9.70476
MSTRG.945.9		0.00488976	512.667	1.33333	8.62731
rna19355	ST6GALNAC3	0.00494007	354.333	747	-1.05557
rna49273	TAF1B	0.00494007	0	16.3333	-6.50158
MSTRG.20705.10		0.00494007	75	0.333333	7.72622
MSTRG.16842.1		0.00495218	2196.33	7.33333	8.37224
rna38172	CLTC	0.00507597	1.33333	183.333	-7.18559
MSTRG.11165.7		0.00507597	266.667	1.33333	7.53933
rna26124	MAP6	0.00512997	9.33333	0	5.68245
MSTRG.3443.2		0.00517048	166.667	1	7.38482
rna26305	ANAPC15	0.00519055	0.333333	17.6667	-5.61915
MSTRG.22204.4		0.00519738	4.33333	21	-2.25414
rna60084	KLHL26	0.00522394	7	176	-4.6287
rna43081	LAT	0.00522573	142	1	7.16191
MSTRG.23349.6		0.00522573	80	1	6.3517
MSTRG.25296.7		0.00524425	194.333	0	10.0694
MSTRG.16182.17		0.00525358	2541.33	0.333333	12.8028
MSTRG.17866.13		0.00531764	1.33333	78.6667	-5.90997
MSTRG.817.4		0.00534851	1319	4.66667	8.1617
rna65021	ACYP1	0.00545002	71.3333	15.3333	2.24638
rna8817	LOXL2	0.00548692	25.3333	0.333333	6.15154
MSTRG.8998.8		0.00551466	4	124.667	-5.00553
MSTRG.15130.93		0.00559705	15.3333	0	6.40269
MSTRG.15226.5		0.00562898	202.667	21.3333	3.33998
MSTRG.1159.9		0.00566971	0.666667	1016.67	-10.6721
MSTRG.21096.6		0.00571052	0	405	-11.041
MSTRG.256.2		0.00572901	440.333	0	11.2425
rna41019	BATF2	0.00576496	0	40	-7.7999
MSTRG.12997.5		0.00584124	4.66667	803.333	-7.31444
rna67355	NUP188	0.00586733	0	55	-8.08747
MSTRG.11514.2		0.00588154	3738	10599.3	-1.45417
MSTRG.20379.27		0.00596775	390.667	1.33333	8.28195
rna70941	LOC102151062	0.0059977	1	18.6667	-4.17278
MSTRG.11869.7		0.0060516	103	0	9.14756
rna4482	SEMA6D	0.00618266	0	86.3333	-8.91712
rna46631	COL4A3BP	0.00631191	415	0	11.1755
rna35585	EPB41L2	0.00634837	29.3333	0.666667	5.49207
rna70747	CARD10	0.00635529	379.333	6.66667	5.74819
rna66040	PIGO	0.00643261	2.33333	342.333	-7.33969
rna22291	LOC106783330	0.00645999	0	9.33333	-5.62968
MSTRG.7016.1		0.00663661	6	1336.67	-7.85445
rna18017	PI4KB	0.00667969	76.6667	528	-2.77829
rna69194	NSD3	0.00674156	164	1.33333	6.92371
rna1938	AP3M1	0.00678071	343	11.6667	4.95416
MSTRG.18061.6		0.0067894	1915.33	0.333333	12.4094
MSTRG.11863.4		0.00679739	19	151.667	-2.95214
rna35519	RNF146	0.00681915	0.333333	56.6667	-7.33411
MSTRG.9976.3		0.00682613	116	23	2.39483
rna42740	RABGEF1	0.00704902	85.6667	326.667	-1.88471
rna1188	SORBS1	0.00707296	97	0	9.07258
MSTRG.23062.3		0.00709147	353	1.33333	8.11776
MSTRG.2961.2		0.00713501	201.333	2	6.69719
MSTRG.4260.2		0.00716153	360.667	0	10.9429
MSTRG.2230.1		0.00720774	28.3333	1693.33	-5.94722
MSTRG.14034.4		0.00729649	9	138.667	-3.96917
rna1359	PANK1	0.00731206	389.667	912.333	-1.18831
rna53630	CHAMP1	0.00731878	0	163.667	-9.83719
rna36742	CEP112	0.00745461	0	17.6667	-6.5215
rna72079	CELF2	0.00748525	10	0	5.78336
rna67889	ABCA2	0.00750796	140.333	1.33333	6.75725
rna3213	MTMR10	0.00751652	84	0	8.86046
rna73435	PPP1R14C	0.00751652	84.3333	27.6667	1.63551
rna20087	CUL3	0.00759048	97.6667	622.333	-2.71486
MSTRG.26908.1		0.00763623	102.333	41.3333	1.34605
rna67736	EGFL7	0.00766667	0.333333	16.3333	-5.49741
rna45906	LOC102150553	0.00766706	0	8.66667	-5.52056
rna7936	RCC2	0.00766706	188.333	2.66667	6.17187
MSTRG.3587.7		0.00767028	317	8	5.37407
MSTRG.27056.2		0.00780454	41	0	7.83174
rna65874	BAG5	0.00788001	181.333	0.333333	9.00986
MSTRG.3831.1		0.00788001	303.667	0	10.6882
MSTRG.4681.17		0.00788001	350.333	5	6.20951
MSTRG.10367.11		0.00789121	135.667	46.6667	1.53537
MSTRG.11949.23		0.00807323	0	26	-7.11311
MSTRG.21954.5		0.00808794	13.3333	327.667	-4.63939
MSTRG.6462.7		0.00825417	1.66667	71.3333	-5.45042
rna72852	LOC111771299	0.00826722	0	10.3333	-5.8081
MSTRG.5130.2		0.00826722	4299.33	1789	1.31244
MSTRG.13628.13		0.00831691	5.33333	271.333	-5.65417
MSTRG.2156.6		0.00846899	27	228	-3.03209
MSTRG.6490.8		0.00857512	0.666667	138	-7.54418
rna37363	CNP	0.00857966	147.667	336.333	-1.14592
MSTRG.18753.2		0.00858499	1.33333	140.333	-6.7845
MSTRG.2339.1		0.00863382	1990	906	1.16593
rna29924	TCF4	0.00863624	0	9.33333	-5.6195
rna21889	PCED1B	0.00868157	18.3333	1	4.21562
MSTRG.16116.7		0.00868771	152.667	1.66667	6.54389
MSTRG.27504.3		0.00869746	1	149.333	-7.22044
rna16006	LRRN2	0.00877421	0.333333	135.333	-8.63808
rna73882	PIGA	0.00880874	8.66667	0	5.57501
rna21829	IRAK4	0.00884592	77	0	8.71068
rna56511	OSBPL11	0.00891204	103.333	2.33333	5.51231
rna58118	TRIM27	0.00891204	418.667	1050.33	-1.33706
MSTRG.22269.6		0.00891204	1429.67	708	1.04437
MSTRG.2741.3		0.00891204	7.33333	173	-4.52263
MSTRG.3443.6		0.00897239	210	0.666667	8.33195
rna30064	ZCCHC2	0.00898385	0	26	-7.16434
rna21999	ADCY6	0.00900505	629	98	2.67196
MSTRG.26446.6		0.00903476	203.667	378	-0.875267
MSTRG.14477.3		0.0090522	221.667	81.6667	1.45125
rna54497	COBLL1	0.00909286	0	120	-9.32058
MSTRG.22233.1		0.00911422	52.3333	15.6667	1.75373
rna14631	RP9	0.00918863	234.667	827.667	-1.84588
MSTRG.6355.8		0.00918863	180	0	9.93091
rna56736	LSAMP	0.00919436	0.333333	267.333	-9.67811
rna12126	RUFY3	0.00936333	124.667	2.66667	5.65337
MSTRG.17865.15		0.00939636	1	100.667	-6.57702
rna8247	PIK3CD	0.0097148	287.667	0.666667	8.86128
MSTRG.6294.4		0.0097148	1382	0.333333	11.9151
rna8701	KLHL17	0.00980133	20.6667	57.6667	-1.44182
rna62505	ADNP	0.00980325	231.333	3.33333	6.27057
rna65932	C24H14orf180	0.00980325	13.6667	109	-2.99178
MSTRG.16504.10		0.00987278	143.667	0.666667	7.80102
MSTRG.4457.40		0.00987348	984.333	4.66667	7.85293
MSTRG.19860.1		0.00990874	65	154	-1.21647
rna67525	PRRT1B	0.0100158	27	0	7.2285
MSTRG.22379.6		0.0100158	0	134.667	-9.45629
MSTRG.24805.8		0.0100332	8.66667	0	5.57341
rna1465	LOC106782059	0.0100891	56.3333	135.667	-1.26427
rna52318	PSPC1	0.0102844	90	4	4.52555
rna32419	ZBTB32	0.0103343	12.6667	0	6.11497
MSTRG.23706.1		0.0104146	41.3333	137.667	-1.71384
MSTRG.28342.3		0.0104269	191.667	68.6667	1.51641
rna39782	ABTB2	0.0104593	1.33333	180	-7.12801
MSTRG.12442.1		0.0104961	0	7.66667	-5.36278
rna5981	FRMD6	0.0104974	103.667	0.333333	8.18602
MSTRG.14783.8		0.0105438	11.3333	0	5.95462
MSTRG.12979.5		0.0105509	37.6667	0.333333	6.72232
rna56341	OPA1	0.0105702	454	216.333	1.09688
rna17473	PEAR1	0.010771	33.6667	0	7.5372
MSTRG.6945.1		0.0108448	184.667	56.6667	1.7069
rna37486	RARA	0.0109113	13	0	6.16442
MSTRG.3143.4		0.0109113	160.333	0.666667	7.86486
MSTRG.11720.8		0.0109715	631	1675.67	-1.38189
MSTRG.16422.2		0.0110209	415.333	25.3333	4.07252
rna73097	FRMD1	0.0110576	2.66667	53.6667	-4.42685
rna6882	MTF1	0.0111567	0.333333	1277.67	-11.683
MSTRG.18887.11		0.0112469	74	8.33333	3.19269
MSTRG.8909.1		0.0112469	488	229.333	1.10272
MSTRG.14018.7		0.0112561	2.33333	219	-6.40657
MSTRG.10683.8		0.011365	4	101.667	-4.74763
rna15746	PRKAG2	0.0114169	25.6667	5.66667	2.18094
MSTRG.2169.3		0.0115648	134	49.6667	1.45579
MSTRG.23058.3		0.0117793	53	132.333	-1.31254
MSTRG.7800.3		0.0118212	0	151.333	-9.80257
rna58427	LOC100049798	0.0119305	7.66667	0	5.39547
rna41004	ATG2A	0.0121103	225	7.66667	4.8566
rna66573	LPAR1	0.0121103	181	0	9.95535
rna27689	TOP3B	0.0121103	15.3333	0.666667	4.53329
MSTRG.18987.11		0.0121103	92.3333	4.66667	4.33813
rna13363	FAM185A	0.0121624	6.66667	56.3333	-3.11639
rna46571	LHFPL2	0.0121624	133.333	2.33333	5.93798
rna55653	VEPH1	0.0122104	0	49.6667	-7.96385
rna36788	BPTF	0.0123064	88.6667	1.33333	5.9639
rna35989	ALYREF	0.0124714	0	8.66667	-5.55773
rna71092	TCF20	0.0126428	8.33333	264.333	-5.06528
MSTRG.11323.9		0.0126428	28	0	7.25202
MSTRG.16791.3		0.0126581	137.667	370	-1.41135
MSTRG.20861.1		0.0126581	12.6667	52.6667	-2.01653
rna57060	TFG	0.0127827	0.666667	95	-7.07632
MSTRG.24463.6		0.0127854	0	28.6667	-7.21954
rna55156	DNAH7	0.0129903	34.3333	0	7.57427
MSTRG.15477.3		0.0129903	72	4.33333	4.06405
MSTRG.7477.8		0.0131077	390	2.33333	7.55703
rna45192	SPINK7	0.0131672	90.3333	466.667	-2.39281
MSTRG.18666.4		0.0132362	10.6667	0	5.86654
MSTRG.21377.3		0.0132381	1	407.333	-8.67371
rna22325	CSAD	0.013273	28.3333	0	7.27015
rna32568	LOC100062286	0.0133027	2	36.6667	-4.24783
rna62583	CASS4	0.0133079	14	39	-1.45366
MSTRG.20827.16		0.0133667	565	1.66667	8.56863
rna58515	MSH5	0.0134021	80.6667	0	8.78437
rna5906	SOS2	0.0134021	77.6667	1	6.36105
rna18870	CDC14A	0.01345	38	7.66667	2.36017
rna897	FBXW4	0.0139884	288.333	17.6667	4.11111
rna51858	AMOTL2	0.0141462	178.333	0.666667	8.1997
MSTRG.9926.3		0.01416	2	74.6667	-5.24263
MSTRG.14125.31		0.014161	1063	0.333333	11.5543
MSTRG.10768.12		0.0141943	149.667	0	9.67005
MSTRG.17865.6		0.0145947	0	159.667	-9.6887
rna18686	CSF1	0.0146445	19.3333	270	-3.89588
rna2055	ZMIZ1	0.0148068	10.3333	135.333	-3.78028
MSTRG.15696.1		0.0148068	312.333	3	6.83565
MSTRG.5226.7		0.0148436	154.667	1	7.35543
rna30192	ZNF407	0.0149207	71.3333	0	8.62437
rna43400	GPRC5B	0.015037	807.333	299.333	1.43234
rna29778	DYM	0.0150874	0.333333	128.667	-8.41517
rna59117	TAF8	0.0151941	5	320.667	-6.14013
MSTRG.14018.5		0.0154153	1.66667	339.333	-7.57642
MSTRG.10801.13		0.0154288	8	353.667	-5.32044
rna904	BTRC	0.0154573	139	0	9.56552
MSTRG.10768.17		0.0155182	86.3333	0	8.87412
MSTRG.1395.3		0.0155387	1.33333	214.333	-7.2637
MSTRG.6705.1		0.0155387	189.333	2.66667	6.24731
rna412	MCMBP	0.0156602	335.667	677.667	-1.00643
MSTRG.5251.13		0.0156756	213.667	2	6.84897
rna59677	SMAP1	0.0158035	87.6667	2	5.48232
rna46554	LOC100073265	0.0158746	17.3333	0	6.56474
rna44696	LOC111767724	0.0159575	18.3333	0.333333	5.70412
rna8242	PIK3CD	0.0159575	10.6667	165.333	-3.9604
rna71144	SCUBE1	0.0159575	106.667	27	2.00183
rna27619	ZNF70	0.0159575	50.3333	2	4.71535
MSTRG.26559.6		0.0159801	65.6667	0	8.49816
rna5103	TTC5	0.0160348	104.667	3.33333	5.03197
MSTRG.14939.33		0.016088	0	36.6667	-7.52777
rna19963	CFAP65	0.0161272	2.33333	41	-4.14735
rna3856	ANP32A	0.0162275	19.3333	0	6.7464
MSTRG.28212.24		0.0162812	131.667	0	9.50825
rna18140	CA14	0.0163862	12.6667	0.333333	5.164
rna70755	GGA1	0.0163862	5.33333	120	-4.56851
MSTRG.11052.5		0.0164027	223.333	1.66667	7.12495
MSTRG.15906.5		0.0165376	64.6667	2.33333	4.80813
MSTRG.15480.7		0.0166517	0.666667	206.333	-8.28961
rna51760	SH3BP5	0.0169258	134.667	0	9.51306
rna67890	ABCA2	0.0169497	112	1	6.84483
MSTRG.16472.3		0.0172992	1.33333	69.3333	-5.66177
rna1299	IDE	0.0173447	1	607.667	-9.2951
MSTRG.20550.2		0.0173759	256.333	0.666667	8.71782
MSTRG.7705.30		0.0173921	167.333	0.666667	7.976
MSTRG.19258.9		0.0174263	3.66667	784	-7.68572
rna44165	IFT140	0.017489	95.6667	3.33333	4.85719
MSTRG.23093.4		0.0175165	84	3.33333	4.78603
rna17094	B4GALT3	0.0175371	323.333	4.33333	6.27512
MSTRG.26566.3		0.0176071	132.667	66.6667	1.01765
rna14551	FKBP14	0.0177436	104	324.667	-1.60245
MSTRG.8957.3		0.0178034	388	41	3.2724
rna16538	RASAL2	0.0178063	70.6667	311.333	-2.1427
MSTRG.10768.19		0.0180957	74.6667	0	8.66469
rna74115	TAB3	0.0181666	356.333	14	4.78884
MSTRG.18109.6		0.0182154	55.3333	1	5.82478
MSTRG.25761.3		0.0183068	756.667	0.333333	11.0709
rna53025	NAA16	0.0184133	45.3333	0	7.97815
MSTRG.24468.2		0.0184133	804.333	18.3333	5.43036
rna14783	TES	0.0186131	40.3333	6.66667	2.60869
rna27769	PRR14L	0.0187168	75	1.66667	5.51416
rna61948	ACSS2	0.018722	479	221.333	1.11111
rna53690	AMMECR1L	0.018722	0	142.667	-9.705
rna49308	KIDINS220	0.018722	120	0	9.37984
MSTRG.11323.10		0.0187745	1	75.6667	-6.28143
rna58703	VPS52	0.0193004	0.666667	63.3333	-6.48351
MSTRG.15548.7		0.0193004	1119.67	130	3.06892
rna63791	HAUS6	0.0193378	130.333	8	4.07997
MSTRG.12173.3		0.0193378	13.3333	0	6.18776
MSTRG.18449.5		0.0193378	0.333333	25.6667	-6.21043
MSTRG.27476.1		0.0193378	25.3333	1404	-5.8323
MSTRG.2685.10		0.0193523	53.3333	216.667	-1.98957
MSTRG.27716.7		0.0194839	0	55.3333	-8.0798
MSTRG.6023.1		0.0194839	27.6667	3.33333	3.10321
rna12124	RUFY3	0.0196863	42	2.66667	4.05457
rna48785	PPP1CB	0.0197118	4605	1337.33	1.84834
rna3154	ASB7	0.0197797	0.666667	191	-8.21802
rna18687	CSF1	0.0198061	9.33333	199.333	-4.46167
rna61489	ADAM33	0.0198617	28.6667	0	7.30301
MSTRG.21875.2		0.0198617	561.333	6823.33	-3.6113
rna7316	PHACTR4	0.0198713	88.6667	3.33333	4.72173
MSTRG.1804.2		0.0198713	129	1	7.00688
MSTRG.7746.7		0.0200467	2.66667	150	-5.91393
rna66690	RGS3	0.0200599	45.6667	1	5.56399
rna75277	ACSL4	0.0201273	3.33333	140	-5.5075
rna23282	SBNO2	0.0202058	52	0	8.1636
MSTRG.13159.15		0.0202058	1.33333	828.667	-9.3232
MSTRG.29186.9		0.0202335	93.6667	0.333333	8.04315
rna14674	KIAA0895	0.0202405	18	121.667	-2.79466
MSTRG.7573.10		0.0202405	0	9.33333	-5.67839
rna10266	LOC111772755	0.0203241	30.6667	2.66667	3.48259
rna6819	LOC100054282	0.0204122	0.333333	13	-5.20704
rna1569	JMJD1C	0.0204858	134.333	1	7.0699
MSTRG.16267.2		0.0205983	115.667	255	-1.11589
MSTRG.10768.20		0.0206914	140.333	0	9.5737
MSTRG.17986.6		0.020857	35.3333	1	5.20251
rna21828	IRAK4	0.0209623	12.6667	265	-4.38218
rna4173	FAM81A	0.0209674	169.667	2.66667	5.9256
MSTRG.17073.1		0.0209759	58.3333	119	-1.01158
MSTRG.6019.1		0.0211816	49.3333	258	-2.39581
rna6987	KIAA0319L	0.0213748	3	88.6667	-4.92245
MSTRG.21448.1		0.0213885	46	1	5.52634
MSTRG.22916.2		0.0214141	1.66667	18.3333	-3.491
MSTRG.14334.20		0.0215077	1235	19.6667	6.10698
MSTRG.4021.16		0.0215231	250.333	145.667	0.812058
rna18422	ATP1A1	0.0216072	15025.7	10024.3	0.603343
rna43630	ATF7IP2	0.021667	0.333333	92	-8.05176
rna35310	TUBE1	0.021667	14.6667	112.333	-2.92317
rna66699	ZNF618	0.021667	2	469.667	-7.83305
MSTRG.11980.22		0.021667	1.33333	70	-5.77931
MSTRG.22115.10		0.0219767	3.66667	287	-6.17172
MSTRG.7712.1		0.0219767	48.3333	0	8.06182
rna52424	MTMR6	0.0219957	938.667	201.667	2.22047
MSTRG.6062.6		0.0221338	4.33333	159.333	-5.27631
rna22396	PCBP2	0.022145	23.3333	0.666667	5.19258
rna21324	DUSP16	0.0222716	204.333	386.667	-0.908476
MSTRG.24549.2		0.0223091	163.667	7	4.61526
rna22395	PCBP2	0.0224552	22.6667	0.666667	5.15012
rna38669	GOSR1	0.022476	54.6667	695.333	-3.74569
rna75228	FRMPD3	0.0224806	351.333	131	1.45871
rna23906	GPR83	0.0226258	433	205	1.09412
rna29383	SS18	0.0227797	62.3333	0	8.44181
MSTRG.1487.3		0.0229321	0	132.667	-9.51117
rna998	SLC25A28	0.0229409	7	85.3333	-3.56128
rna16302	LOC106783130	0.0230439	120.333	18	2.69755
rna12842	DCAF16	0.0230824	87	4	4.56439
MSTRG.2243.14		0.0230824	93	0	8.98565
MSTRG.9830.16		0.0231847	248.333	100.667	1.30763
MSTRG.13399.6		0.0231881	97.3333	1.33333	6.15615
MSTRG.1362.6		0.0231881	107.667	0.333333	8.27132
MSTRG.2169.10		0.0231881	0	8.33333	-5.5245
MSTRG.25310.1		0.0231881	9.33333	38.6667	-2.05353
MSTRG.12955.3		0.023292	2.66667	152.333	-5.726
MSTRG.4600.4		0.0233781	16.6667	0	6.51208
MSTRG.20379.5		0.0234332	1	68.6667	-6.13764
rna51044	ZNF445	0.0234971	16	556.333	-5.17177
MSTRG.14215.5		0.0234971	0.666667	82.6667	-7.03144
MSTRG.25770.3		0.0235415	0.333333	605.667	-10.6229
MSTRG.22972.5		0.0236002	0.333333	627.333	-10.6978
MSTRG.7847.12		0.0237272	1.66667	50.6667	-4.94962
MSTRG.6621.4		0.0239396	1769.33	2.33333	9.60322
rna71131	TTLL1	0.0239611	21.6667	0	6.88477
MSTRG.7286.1		0.0239611	11.3333	63.6667	-2.48593
MSTRG.8700.3		0.0240533	1059.33	243	2.10578
rna76940	LOC100052576	0.024424	99.3333	0.333333	8.1511
rna24082	MSANTD4	0.024568	86.3333	0	8.87713
rna16249	DCAF6	0.0245703	0	93	-9.05221
rna11424	GAS8	0.0245703	0.333333	96.6667	-8.15654
rna38758	RTN4RL1	0.0245703	328.333	602	-0.846939
MSTRG.6815.7		0.0245809	1315.67	26.3333	5.50548
MSTRG.3837.3		0.0246188	148.333	489	-1.70589
rna23963	FAM76B	0.0249449	301.667	5	6.02051
MSTRG.4702.4		0.0249449	156.333	44.3333	1.82773
MSTRG.901.1		0.0249449	33	12.6667	1.41166
rna9250	TMEM144	0.0251189	586.667	135.667	2.08028
MSTRG.3472.1		0.0251189	31.3333	3.33333	3.31583
rna10570	E2F4	0.0252387	84.3333	0	8.85956
MSTRG.19710.2		0.0252387	0.333333	632.333	-10.897
rna35054	KLHL32	0.0253494	18.6667	0	6.67136
MSTRG.20910.1		0.0256036	84.6667	0	8.85059
rna57229	EXOC2	0.0256245	66	179.333	-1.41166
rna53593	DCUN1D2	0.0256986	59.3333	1	5.91801
MSTRG.10033.20		0.0257978	111.667	4.33333	4.83646
MSTRG.22929.16		0.0258905	4	924	-7.79206
MSTRG.1987.7		0.0260185	71.3333	170	-1.21448
MSTRG.26338.9		0.0261084	109.333	2.66667	5.39344
rna23171	TMEM19	0.0261122	457.333	34.6667	3.62202
rna72265	WDR37	0.0262042	148	1.33333	6.9199
MSTRG.5560.3		0.0262042	54.3333	19.6667	1.47994
rna22392	PCBP2	0.0263303	18.6667	1	4.29242
MSTRG.25838.4		0.0265071	4.33333	300.667	-6.248
MSTRG.1515.13		0.0265145	125.667	0.333333	8.49379
rna28599	WDR66	0.0265872	97.3333	0.333333	8.0838
rna13155	ADD1	0.0267365	1734.33	66.6667	4.67975
MSTRG.13704.7		0.0269692	653.333	6.33333	6.72475
rna31439	TAF2	0.0270962	36.3333	2	4.25536
rna8321	VAMP3	0.0270962	21	2.66667	3.02892
rna15904	WDR60	0.0270962	17.6667	0.333333	5.63694
rna22398	PCBP2	0.0271046	18	0.666667	4.81157
rna62204	CHD6	0.0271769	64.6667	474.667	-2.87515
rna76700	LOC111767481	0.0273586	2.66667	18	-2.71058
MSTRG.18863.7		0.0273586	291.667	1	8.34801
rna22397	PCBP2	0.0273726	17.6667	0.666667	4.78417
rna70537	TCP11L2	0.0273726	287	2.33333	6.94838
rna75959	MTM1	0.0273941	0	78	-8.62287
MSTRG.2431.18		0.0274913	63.6667	132.667	-1.02458
MSTRG.13196.2		0.0275542	1.66667	58.3333	-5.1523
MSTRG.10367.10		0.0275844	12.3333	40.3333	-1.7164
MSTRG.14143.2		0.0275844	31.3333	125	-1.96736
MSTRG.5214.2		0.027675	0.666667	73	-6.66921
MSTRG.19540.9		0.0276887	2446.67	0	13.7099
MSTRG.21810.8		0.0277278	235.667	8	4.97366
rna1449	DKK1	0.027965	303.667	57.3333	2.37757
rna55504	PARD3B	0.0280393	0.666667	50.3333	-6.32612
rna52313	PSPC1	0.0281197	47.3333	0.333333	7.05409
MSTRG.22472.18		0.0281327	97.6667	0.333333	8.10311
rna22621	GDF11	0.0281726	247.667	627.667	-1.32944
rna53331	STK24	0.0281936	2771.67	2029	0.471363
MSTRG.8013.1		0.0282984	45.3333	20.6667	1.15584
MSTRG.10708.7		0.0282992	121.333	67	0.882324
MSTRG.19924.7		0.0282992	579.333	3	7.75998
MSTRG.14475.1		0.0283745	540.333	217.667	1.34362
MSTRG.25118.12		0.0283745	175.667	0.666667	8.17047
rna53677	SAP130	0.0284825	45	0.666667	6.14369
MSTRG.27027.3		0.028508	133.333	3.33333	5.39366
MSTRG.13051.3		0.028752	2	63.6667	-5.01462
MSTRG.5070.3		0.0287595	2007	606	1.78899
rna32707	HNRNPL	0.0290325	47.3333	942	-4.4066
MSTRG.4664.3		0.0291287	40.6667	0	7.79802
rna69312	WRN	0.0291604	66.6667	0.333333	7.56575
MSTRG.25296.9		0.0291604	571.333	0.333333	10.6753
rna49306	MBOAT2	0.0292565	2309	0	13.6342
rna46183	PAM	0.0293831	0.666667	71	-6.78696
MSTRG.24418.18		0.0295691	198.667	9.66667	4.45653
MSTRG.13977.2		0.0296071	76.3333	6.33333	3.6476
MSTRG.20705.22		0.029627	1373.33	26.6667	5.53795
MSTRG.25425.4		0.0296341	24.6667	117	-2.27311
MSTRG.4600.7		0.0299509	35	0	7.5771
MSTRG.8199.20		0.0299559	1841.33	920.333	1.01396
rna8749	FAM160B2	0.029965	0	31.6667	-7.33159
rna48197	CCDC88A	0.030036	6.33333	0	5.11906
MSTRG.7847.16		0.0301767	0	12.6667	-6.03944
rna66654	SLC31A1	0.030667	4156	7635.67	-0.873145
rna1434	SGMS1	0.0307935	143.333	2	6.03213
rna67715	MRPS2	0.0310177	64.6667	460	-2.84953
rna23964	FAM76B	0.0310451	109.667	2	5.88598
rna8015	SPEN	0.0310451	0.333333	461.333	-10.3563
MSTRG.22573.4		0.0310451	443.667	0.333333	10.2986
MSTRG.17736.4		0.0310537	198	11.6667	4.15843
rna40408	UBE2L6	0.0310717	0	30.6667	-7.28105
MSTRG.20502.2		0.0310717	1319	0.666667	10.9514
MSTRG.26088.9		0.0310879	3	117.667	-5.38699
rna31407	SAMD12	0.031103	69	0	8.5668
rna18580	ST7L	0.031103	6.33333	240	-5.24116
MSTRG.10436.4		0.0312698	20.3333	63	-1.60575
MSTRG.20928.16		0.0312888	2.66667	71	-4.77889
rna73515	LOC102151064	0.0313698	0	8	-5.40554
MSTRG.15130.101		0.0314088	0.333333	61.6667	-7.27592
MSTRG.21456.2		0.0314877	2.33333	85.6667	-5.09085
rna26701	CYB5R2	0.0315117	25.6667	81	-1.66792
rna66811	FBXW2	0.0315619	102	6.33333	4.09416
rna58487	BAG6	0.0316046	115.667	344.667	-1.56295
rna369	NSMCE4A	0.0319142	385.333	1025	-1.42421
rna44323	LUC7L	0.0319917	1	61.3333	-6.0186
MSTRG.28008.3		0.0323342	45	430	-3.19836
rna38452	NF1	0.03265	0	2062	-13.4899
rna23627	DPP9	0.0326855	80	3	4.75548
MSTRG.15097.2		0.0326855	0.333333	106.667	-8.3621
MSTRG.20093.9		0.0328237	494.667	151.333	1.76692
MSTRG.3489.10		0.0328466	2098	0	13.4801
rna23962	FAM76B	0.0331362	89	2	5.58116
rna2608	CCSER2	0.0331671	0.333333	24.3333	-5.99444
rna63388	ALDH1A1	0.0337758	12397	23709.7	-0.918469
rna54363	WDSUB1	0.0337758	63	23.6667	1.41991
MSTRG.29186.11		0.0337758	150.333	0.666667	7.83786
rna31211	LOC111774993	0.0339349	9.66667	0	5.74093
MSTRG.10193.7		0.03442	327.667	5.33333	6.09427
rna36229	TMC6	0.0344628	7.33333	0	5.3362
rna47662	PCGF1	0.0345139	79.3333	430.667	-2.34655
MSTRG.9886.1		0.0350822	3563.33	7017.67	-0.944144
MSTRG.21922.4		0.0351209	291.333	605.667	-1.0177
MSTRG.9177.30		0.0354773	1	407	-8.77898
rna25600	LOC100059554	0.0356204	80.3333	0	8.776
rna73623	PLCXD1	0.0356204	345.333	12.6667	4.74208
MSTRG.720.10		0.0356204	4.33333	54	-3.55918
rna53877	PTPN4	0.0356428	1.33333	787.333	-9.34242
MSTRG.21089.8		0.0356428	1959.67	1281.67	0.632059
MSTRG.25820.3		0.0356606	168.667	667.333	-1.93664
MSTRG.5894.10		0.0356606	1015.67	95.3333	3.4711
MSTRG.18556.2		0.0356989	63.6667	0.333333	7.50202
rna63128	LOC102148033	0.0359686	35	318.667	-3.21345
MSTRG.24515.1		0.0361133	402	0.333333	10.1593
rna4600	LOC100056283	0.0362087	131.667	5.66667	4.5908
rna22406	PCBP2	0.0364316	56.6667	111.333	-0.962051
MSTRG.6009.1		0.0366029	88	38	1.21588
rna45972	SEMA6A	0.0370088	138.333	566.667	-2.07401
rna6099	PRKAA2	0.0371738	0	1798.33	-13.3262
MSTRG.12800.2		0.037184	349.667	1	8.52729
MSTRG.26480.21		0.0371883	8	98	-3.71256
rna51496	GPD1L	0.0372981	3200.67	4590.33	-0.496599
rna38427	ATAD5	0.037334	155.667	85.3333	0.883255
MSTRG.22913.1		0.0374796	16.6667	0.333333	5.56217
MSTRG.24767.4		0.0376208	28.6667	116.667	-2.03214
MSTRG.16376.2		0.0376343	4.33333	122.667	-4.95071
rna17492	CRABP2	0.0378713	277.333	858.333	-1.63985
rna61868	RALY	0.0381378	57.3333	0.333333	7.32292
MSTRG.4269.15		0.0381378	54.6667	1	5.80955
rna66240	LOC100066059	0.0382754	41.6667	1.33333	4.88406
MSTRG.25044.1		0.0383956	12	0	6.0338
MSTRG.22908.10		0.0385316	54.3333	0.666667	6.41884
rna1802	MICU1	0.0385967	59.3333	1.66667	5.17856
MSTRG.1609.11		0.0385967	65.3333	1	6.09328
rna72644	DUSP10	0.0387436	32.3333	0.333333	6.49987
rna37800	ITGA3	0.0387436	15.3333	259	-4.10252
MSTRG.16338.23		0.0387436	1813.67	0	13.2653
MSTRG.21810.14		0.0387436	63	12	2.45351
MSTRG.2863.14		0.0387436	4	272.667	-5.98925
rna17097	B4GALT3	0.0387572	37	1.66667	4.51332
MSTRG.19177.8		0.0387979	6	145.667	-4.55611
rna51068	ANO10	0.0388788	0.333333	25	-6.14478
MSTRG.20563.9		0.03919	91.3333	1.66667	5.87463
MSTRG.2422.7		0.0392142	0	34	-7.63723
rna40852	ATL3	0.039705	151.667	1.66667	6.47721
MSTRG.28341.3		0.0397304	380.667	100.333	1.97944
rna46632	COL4A3BP	0.0401728	926.333	1728	-0.871879
rna22405	PCBP2	0.0401792	55.6667	112.333	-1.00378
MSTRG.14906.3		0.0402171	855.333	56.3333	3.95218
MSTRG.15846.11		0.0403188	148.667	1.33333	6.95534
rna61504	ADAM33	0.0404887	28	1.66667	4.09354
rna1191	SORBS1	0.040586	25.3333	0	7.13334
MSTRG.16754.4		0.0406711	3.33333	400	-6.76763
rna44404	CNOT6	0.0409314	3.66667	364.333	-6.55614
rna7428	ARID1A	0.0409916	2	75.6667	-5.37574
MSTRG.5391.1		0.0411405	25.6667	59.6667	-1.2002
rna76109	MECP2	0.041142	1.33333	286.667	-7.77601
MSTRG.5715.3		0.041142	73.6667	1	6.23922
rna38237	GGNBP2	0.0412037	52	0	8.16471
rna74426	WDR45	0.0412037	19.3333	1.33333	3.86775
rna65319	EFCAB11	0.0414133	0	6.33333	-5.05883
rna44538	PDLIM7	0.0415553	2	64	-5.04052
MSTRG.11965.34		0.0415921	338	0.333333	9.90411
MSTRG.11720.2		0.0419889	3.66667	158	-5.50791
rna57753	LOC100054236	0.0423833	9	40.3333	-2.18697
MSTRG.16780.1		0.042409	92.3333	23	2.00605
MSTRG.21093.1		0.0424394	158.333	3	5.75534
MSTRG.373.17		0.0424489	100.667	428.333	-2.00629
rna70200	LOC111771102	0.0424767	0	6	-4.99329
rna34598	LOC111767450	0.0424772	0.333333	338.667	-9.84402
MSTRG.13498.7		0.0426631	7	131.333	-4.25119
MSTRG.1749.18		0.0427933	14.6667	0	6.32036
rna25225	DNASE2	0.0428127	96	169.333	-0.810003
MSTRG.275.6		0.0428127	42	117	-1.44507
MSTRG.17747.8		0.0428582	123	1.66667	6.29731
MSTRG.9086.8		0.0428582	0.666667	36.3333	-5.65694
rna29775	DYM	0.0429718	770.667	1404	-0.850581
MSTRG.196.3		0.0430817	355.667	0.333333	9.96284
rna22902	ARHGEF25	0.0432365	92.3333	196.333	-1.08176
rna21011	LTBR	0.0433549	14.3333	45.6667	-1.68408
MSTRG.22390.2		0.0435562	8.33333	534	-5.98142
MSTRG.20928.18		0.0435989	11	267.667	-4.51446
rna67635	STKLD1	0.0437696	8.66667	0	5.56997
MSTRG.19531.13		0.0437696	20	0.333333	5.80746
rna22233	ATG101	0.0437966	122.333	391	-1.65726
rna43554	MKL2	0.0440796	171.333	1920	-3.58556
MSTRG.8591.2		0.0441626	376	1.33333	8.13646
rna70962	EP300	0.0442836	8	428	-5.70692
rna40783	ZBTB3	0.0443492	1	44.6667	-5.44506
rna67669	LOC102149769	0.0444116	137.667	0.666667	7.72223
MSTRG.27286.3		0.0444116	0	1520	-13.0758
rna60984	SLC12A7	0.0444623	87.6667	2	5.5329
MSTRG.950.6		0.0445918	0	27	-7.23444
MSTRG.4951.2		0.0445948	62	0.666667	6.56624
MSTRG.6295.5		0.0446431	757.667	71	3.48131
rna34584	LOC100062486	0.0446451	0.333333	330	-9.89923
MSTRG.20481.3		0.0446451	1912.33	450	2.16621
MSTRG.6018.2		0.0448604	25	816.667	-5.11347
rna73991	BCLAF3	0.0449296	21	0	6.86793
rna18110	TARS2	0.0449296	153.333	3.33333	5.64743
rna4315	GNB5	0.044956	238.667	665	-1.48268
rna60979	SLC12A7	0.044956	93.3333	2.33333	5.37647
MSTRG.26126.18		0.0450229	271.667	111	1.30063
rna7149	DCDC2B	0.0450279	10.3333	0	5.83395
MSTRG.21046.2		0.0450687	174.667	8.66667	4.40477
rna51223	MYRIP	0.0452719	36	81	-1.13674
MSTRG.16059.10		0.0452719	173	0.666667	8.03847
rna68226	APP	0.0455966	133.333	9	3.90226
MSTRG.15483.11		0.045773	164	4.33333	5.33469
rna75232	LOC106781373	0.0458212	14	0.333333	5.30984
MSTRG.7453.32		0.0458212	1495	0	13.0259
rna38235	GGNBP2	0.0460386	58	9	2.74359
MSTRG.10451.3		0.0461776	3.66667	112.333	-4.89295
rna70085	POC1B	0.0462081	9.33333	158.333	-4.07303
rna52316	PSPC1	0.0464343	49	1	5.58528
rna67991	ZMYND19	0.0464343	61.6667	0.666667	6.53653
rna55853	PHC3	0.0464358	1482.67	0	13.0066
rna74246	EFHC2	0.0466046	92	1	6.66608
rna69545	SORBS2	0.0466046	0.333333	50.6667	-7.07543
MSTRG.17563.1		0.0466227	1005.67	3224.67	-1.69844
MSTRG.20667.1		0.0466298	1.33333	133	-6.7038
MSTRG.11532.5		0.0467374	1.66667	13	-2.95213
MSTRG.13516.12		0.0467374	17.3333	302.667	-4.04765
MSTRG.720.12		0.0467374	1	42	-5.29158
rna51784	NEK11	0.0467574	20.6667	0	6.82917
rna23989	CCDC82	0.0467922	0	25.6667	-7.13168
rna51379	TRANK1	0.0467922	1475.67	0	12.9909
rna39113	DLG4	0.0470851	10.6667	55	-2.37611
rna2810	BLM	0.0473406	29.6667	198.333	-2.77519
rna36187	CYTH1	0.0476294	0.666667	14	-4.33584
rna57267	SERPINB6	0.0476294	224.333	141.667	0.685886
rna64638	FUT8	0.0478677	73.6667	4.33333	4.13691
rna40082	MADD	0.0478677	65.3333	316.333	-2.30928
rna35617	LOC111775378	0.0478781	48.6667	0.666667	6.21585
rna51502	STT3B	0.0479389	130	1.33333	6.6286
MSTRG.7511.21		0.0479389	23	0.666667	5.12235
MSTRG.25478.1		0.0480752	57.6667	0	8.29817
rna30843	LYPLA1	0.0483395	95.3333	14	2.81208
rna1179	SORBS1	0.0485769	195	1.33333	7.32885
rna72293	LARP4B	0.0486579	81	6.33333	3.71908
MSTRG.12608.1		0.0486579	1249.67	294	2.10289
MSTRG.16088.2		0.0486579	6.66667	0	5.19656
MSTRG.19103.11		0.0490265	1399.67	0	12.9184
MSTRG.6909.4		0.0490265	0.333333	298.667	-9.75754
MSTRG.14203.27		0.0490279	0.333333	47.3333	-6.92406
MSTRG.22929.17		0.0494584	883.667	20.3333	5.59789
MSTRG.2749.3		0.0496376	16	297.333	-4.2414
MSTRG.3415.5		0.0496761	9.33333	1122.67	-6.87981
MSTRG.20111.4		0.0498745	45	0.666667	6.14611
rna47073	TBC1D8	0.0499633	132.333	4	5.15648
MSTRG.19526.1		0.050284	82	40.3333	1.03436
rna58277	LOC102150938	0.0503268	7.33333	173.333	-4.66778
MSTRG.23556.9		0.0503268	0.666667	790.667	-10.2302
MSTRG.7432.1		0.0503268	518.333	30	4.14606
MSTRG.8100.10		0.0503268	0.333333	285.333	-9.5165
MSTRG.27761.8		0.0504482	33.6667	0.333333	6.58481
rna66364	STX17	0.050474	346.667	0.333333	9.95344
rna50258	APPL1	0.0505197	301	0.333333	9.73289
rna1372	LOC100630879	0.050588	115.333	4.33333	4.77133
MSTRG.17804.1		0.0506085	0	1536.33	-12.8787
MSTRG.13863.2		0.0506183	0.333333	278	-9.48485
MSTRG.27347.30		0.0507534	7	102.333	-3.88692
rna29331	DLGAP1	0.0508062	111	698.667	-2.70547
MSTRG.8363.4		0.0511915	344.667	178.667	0.983894
rna61536	FASTKD5	0.0514853	54.3333	7.33333	2.96531
MSTRG.4429.4		0.0515304	74.6667	0	8.66141
rna75318	AMOT	0.0517828	1221.33	2089.67	-0.767508
rna36057	CEP131	0.0518238	9	102	-3.5013
rna35345	COL10A1	0.0518238	0	5.66667	-4.91691
MSTRG.25465.14		0.0523193	267.333	7.66667	5.18522
rna49499	GATA2	0.0523945	1.33333	104.667	-6.36095
rna45026	GM2A	0.0523945	1646.33	214.667	2.95483
rna50259	HESX1	0.0523945	5.66667	0	4.9609
rna10892	ZNF23	0.0523945	49.3333	0.333333	7.1235
MSTRG.11980.20		0.0523945	1	55	-5.89717
MSTRG.12847.12		0.0523945	44.3333	182	-2.02925
MSTRG.6747.6		0.0523945	19.6667	66.3333	-1.75147
rna18891	AGL	0.0526002	0.666667	691.333	-10.0855
MSTRG.22162.6		0.052747	116	17.3333	2.78122
rna14612	KBTBD2	0.0533916	50.3333	516	-3.37442
rna63476	APBA1	0.0534372	0.333333	277.667	-9.66035
MSTRG.12643.3		0.053475	71	2.66667	4.79017
rna67421	LOC106782571	0.0537906	0	7	-5.19676
MSTRG.10551.3		0.0543967	3	85	-4.77817
rna26207	PAAF1	0.0546389	182.333	44	2.01398
MSTRG.12223.3		0.0548826	722	2501	-1.75081

## Sheet: Biological Pathways
Biological Pathway	-log(p-value)	Ratio	z-score
PPAR Signaling	1.02	0.0481	-2.236
PKCθ Signaling in T Lymphocytes	0.801	0.0385	2.236
iCOS-iCOSL Signaling in T Helper Cells	0.914	0.0446	2
IL-8 Signaling	0	0.02	2
NF-κB Signaling	2.01	0.0556	1.897
IL-6 Signaling	1.55	0.0556	1.89
Acute Phase Response Signaling	1.23	0.0447	1.89
B Cell Receptor Signaling	0.836	0.0376	1.89
PI3K Signaling in B Lymphocytes	0.979	0.0435	1.633
Insulin Receptor Signaling	0.959	0.0429	1.633
Role of NFAT in Regulation of the Immune Response	0.87	0.0385	1.633
Osteoarthritis Pathway	1.93	0.0516	-1.508
Sirtuin Signaling Pathway	0.613	0.0308	1.414
Endocannabinoid Neuronal Synapse Pathway	0.745	0.0391	-1.342
Dopamine-DARPP32 Feedback in cAMP Signaling	0.479	0.0307	-1.342
Huntington's Disease Signaling	1.98	0.0504	1.342
IL-1 Signaling	1.71	0.0659	1.342
ERK5 Signaling	1.58	0.0694	1.342
Toll-like Receptor Signaling	1.49	0.0658	1.342
Role of NANOG in Mammalian Embryonic Stem Cell Pluripotency	1.21	0.05	1.342
Ephrin Receptor Signaling	0.889	0.0389	1.342
NGF Signaling	0.879	0.0435	1.342
CD28 Signaling in T Helper Cells	0.815	0.0413	1.342
3-phosphoinositide Degradation	0.529	0.0323	1.342
3-phosphoinositide Biosynthesis	0.461	0.0301	1.342
Superpathway of Inositol Phosphate Compounds	0.304	0.0251	1.342
PPARα/RXRα Activation	1.85	0.0526	-1.265
Wnt/β-catenin Signaling	2.12	0.0578	-1
tRNA Charging	1.9	0.103	-1
p53 Signaling	0.708	0.0408	-1
Apelin Cardiomyocyte Signaling Pathway	0.688	0.04	-1
Cardiac β-adrenergic Signaling	0.384	0.0286	-1
Cdc42 Signaling	0.26	0.024	-1
Mouse Embryonic Stem Cell Pluripotency	3.13	0.0865	1
Acute Myeloid Leukemia Signaling	1.23	0.0556	1
Heparan Sulfate Biosynthesis (Late Stages)	0.991	0.0526	1
FLT3 Signaling in Hematopoietic Progenitor Cells	0.876	0.0476	1
BMP signaling pathway	0.863	0.0471	1
eNOS Signaling	0.764	0.0375	1
Neuropathic Pain Signaling In Dorsal Horn Neurons	0.668	0.0392	1
SAPK/JNK Signaling	0.658	0.0388	1
Type II Diabetes Mellitus Signaling	0.616	0.035	1
Telomerase Signaling	0.611	0.037	1
Apelin Endothelial Signaling Pathway	0.544	0.0345	1
Fc Epsilon RI Signaling	0.527	0.0339	1
Aldosterone Signaling in Epithelial Cells	0.503	0.0314	1
Gαi Signaling	0.476	0.032	1
Gα12/13 Signaling	0.437	0.0305	1
Protein Kinase A Signaling	1.06	0.0351	-0.905
Cardiac Hypertrophy Signaling (Enhanced)	0.602	0.0287	0.832
Synaptic Long Term Potentiation	1.09	0.0465	-0.816
Endothelin-1 Signaling	0.565	0.0321	-0.816
Leukocyte Extravasation Signaling	0.493	0.0302	-0.816
Cell Cycle: G2/M DNA Damage Checkpoint Regulation	3.03	0.122	0.816
GP6 Signaling Pathway	1.21	0.05	0.816
Integrin Signaling	0.623	0.0326	0.816
Neuroinflammation Signaling Pathway	1.02	0.0365	0.632
Apelin Adipocyte Signaling Pathway	1.39	0.0617	-0.447
Paxillin Signaling	1.36	0.0545	-0.447
Endocannabinoid Developing Neuron Pathway	1.26	0.0517	-0.447
TGF-β Signaling	1.13	0.0521	-0.447
Glioblastoma Multiforme Signaling	1.02	0.0422	-0.447
PTEN Signaling	0.764	0.0397	-0.447
Calcium Signaling	0.457	0.0291	-0.447
GNRH Signaling	0.423	0.0289	-0.447
Dendritic Cell Maturation	0.368	0.0272	-0.447
Production of Nitric Oxide and Reactive Oxygen Species in Macrophages	0.345	0.0265	-0.447
Role of BRCA1 in DNA Damage Response	3.26	0.1	0.447
Heparan Sulfate Biosynthesis	1.35	0.0602	0.447
PEDF Signaling	1.35	0.0602	0.447
FGF Signaling	1.31	0.0588	0.447
Renin-Angiotensin Signaling	1.22	0.0504	0.447
PI3K/AKT Signaling	0.708	0.0379	0.447
mTOR Signaling	0.432	0.0284	0.447
CDK5 Signaling	2.42	0.0741	0.378
Melanocyte Development and Pigmentation Signaling	2.16	0.0737	0.378
Endocannabinoid Cancer Inhibition Pathway	1.28	0.0486	0.378
Thrombin Signaling	0.932	0.0383	0.378
Phospholipase C Signaling	0.827	0.035	0.378
Role of NFAT in Cardiac Hypertrophy	1.52	0.0465	-0.333
Colorectal Cancer Metastasis Signaling	1.43	0.0433	-0.302
Opioid Signaling Pathway	1.48	0.044	0.302
EGF Signaling	1.38	0.0714	0
p38 MAPK Signaling	1.23	0.0508	0
Synaptogenesis Signaling Pathway	1.19	0.0383	0
ERK/MAPK Signaling	1.07	0.0412	0
Basal Cell Carcinoma Signaling	1.04	0.0548	0
Adrenomedullin signaling pathway	1.03	0.0404	0
AMPK Signaling	0.896	0.0376	0
CREB Signaling in Neurons	0.67	0.0337	0
Gαs Signaling	0.62	0.0374	0
Actin Cytoskeleton Signaling	0.593	0.0318	0
RhoA Signaling	0.491	0.0325	0
Aryl Hydrocarbon Receptor Signaling	0.368	0.028	0
Cardiac Hypertrophy Signaling	0.306	0.0249	0
HMGB1 Signaling	0.264	0.0241	0
Systemic Lupus Erythematosus In T Cell Signaling Pathway	0	0.0119	0
Molecular Mechanisms of Cancer	2.28	0.0459	0
Glucocorticoid Receptor Signaling	1.88	0.0445	0
Polyamine Regulation in Colon Cancer	1.85	0.136	0
HIPPO signaling	1.84	0.0706	0
Role of Osteoblasts, Osteoclasts and Chondrocytes in Rheumatoid Arthritis	1.82	0.0498	0
RAR Activation	1.8	0.0515	0
Ovarian Cancer Signaling	1.77	0.0571	0
Phosphatidylethanolamine Biosynthesis III	1.63	1	0
Role of Macrophages, Fibroblasts and Endothelial Cells in Rheumatoid Arthritis	1.48	0.0415	0
Role of Wnt/GSK-3β Signaling in the Pathogenesis of Influenza	1.45	0.0641	0
Lymphotoxin β Receptor Signaling	1.43	0.0741	0
Virus Entry via Endocytic Pathways	1.39	0.0556	0
DNA Double-Strand Break Repair by Non-Homologous End Joining	1.39	0.143	0
Tight Junction Signaling	1.36	0.0476	0
Hereditary Breast Cancer Signaling	1.34	0.05	0
Asparagine Degradation I	1.34	0.5	0
Taurine Biosynthesis	1.34	0.5	0
Breast Cancer Regulation by Stathmin1	1.33	0.0448	0
April Mediated Signaling	1.21	0.0769	0
Axonal Guidance Signaling	1.18	0.0349	0
Factors Promoting Cardiogenesis in Vertebrates	1.18	0.0538	0
Hepatic Cholestasis	1.17	0.0435	0
D-glucuronate Degradation I	1.16	0.333	0
Inosine-5'-phosphate Biosynthesis II	1.16	0.333	0
B Cell Activating Factor Signaling	1.15	0.0732	0
Sertoli Cell-Sertoli Cell Junction Signaling	1.15	0.043	0
Apelin Muscle Signaling Pathway	1.15	0.105	0
IL-10 Signaling	1.11	0.058	0
Granzyme A Signaling	1.11	0.1	0
iNOS Signaling	1.06	0.0667	0
Apelin Pancreas Signaling Pathway	1.06	0.0667	0
Role of Oct4 in Mammalian Embryonic Stem Cell Pluripotency	1.04	0.0652	0
FAT10 Cancer Signaling Pathway	1.04	0.0652	0
Non-Small Cell Lung Cancer Signaling	1.02	0.0541	0
Gap Junction Signaling	1.02	0.0402	0
Chronic Myeloid Leukemia Signaling	1.02	0.0481	0
Human Embryonic Stem Cell Pluripotency	1	0.0441	0
Apelin Cardiac Fibroblast Signaling Pathway	1	0.087	0
T Cell Receptor Signaling	0.991	0.0472	0
GDNF Family Ligand-Receptor Interactions	0.975	0.0519	0
Dopamine Receptor Signaling	0.975	0.0519	0
Creatine-phosphate Biosynthesis	0.955	0.2	0
Reelin Signaling in Neurons	0.947	0.0506	0
Role of JAK family kinases in IL-6-type Cytokine Signaling	0.939	0.08	0
Thyroid Cancer Signaling	0.936	0.0588	0
Amyloid Processing	0.936	0.0588	0
Triacylglycerol Degradation	0.917	0.0577	0
Chondroitin and Dermatan Biosynthesis	0.879	0.167	0
Glycerol Degradation I	0.879	0.167	0
Neuroprotective Role of THOP1 in Alzheimer's Disease	0.87	0.0431	0
Role of IL-17A in Arthritis	0.863	0.0545	0
Chondroitin Sulfate Biosynthesis	0.848	0.0536	0
Epithelial Adherens Junction Signaling	0.827	0.0392	0
NAD Biosynthesis from 2-amino-3-carboxymuconate Semialdehyde	0.818	0.143	0
Glycoaminoglycan-protein Linkage Region Biosynthesis	0.818	0.143	0
Role of Tissue Factor in Cancer	0.815	0.0413	0
Regulation of IL-2 Expression in Activated and Anergic T Lymphocytes	0.81	0.0449	0
CTLA4 Signaling in Cytotoxic T Lymphocytes	0.799	0.0444	0
Dermatan Sulfate Biosynthesis	0.799	0.0508	0
Prostate Cancer Signaling	0.775	0.0435	0
Regulation of the Epithelial-Mesenchymal Transition Pathway	0.772	0.0361	0
CNTF Signaling	0.77	0.0492	0
Endometrial Cancer Signaling	0.77	0.0492	0
4-1BB Signaling in T Lymphocytes	0.767	0.0625	0
Sphingomyelin Metabolism	0.764	0.125	0
α-Adrenergic Signaling	0.74	0.0421	0
DNA Methylation and Transcriptional Repression Signaling	0.726	0.0588	0
ATM Signaling	0.719	0.0412	0
Cellular Effects of Sildenafil (Viagra)	0.717	0.0382	0
IL-17A Signaling in Airway Cells	0.712	0.0462	0
IL-17A Signaling in Fibroblasts	0.708	0.0571	0
UVA-Induced MAPK Signaling	0.708	0.0408	0
CD40 Signaling	0.699	0.0455	0
Calcium-induced T Lymphocyte Apoptosis	0.699	0.0455	0
Adipogenesis pathway	0.69	0.0373	0
Cell Cycle: G1/S Checkpoint Regulation	0.686	0.0448	0
Androgen Signaling	0.674	0.0368	0
Estrogen Receptor Signaling	0.664	0.0365	0
Remodeling of Epithelial Adherens Junctions	0.662	0.0435	0
Thyroid Hormone Metabolism II (via Conjugation and/or Degradation)	0.654	0.0526	0
Purine Nucleotides De Novo Biosynthesis II	0.64	0.0909	0
Docosahexaenoic Acid (DHA) Signaling	0.636	0.0513	0
Growth Hormone Signaling	0.627	0.0417	0
Small Cell Lung Cancer Signaling	0.627	0.0417	0
Caveolar-mediated Endocytosis Signaling	0.614	0.0411	0
GPCR-Mediated Integration of Enteroendocrine Signaling Exemplified by an L Cell	0.614	0.0411	0
Cleavage and Polyadenylation of Pre-mRNA	0.607	0.0833	0
Assembly of RNA Polymerase I Complex	0.607	0.0833	0
Hematopoiesis from Multipotent Stem Cells	0.607	0.0833	0
Glycogen Degradation II	0.607	0.0833	0
BER pathway	0.607	0.0833	0
Triacylglycerol Biosynthesis	0.606	0.0488	0
Leptin Signaling in Obesity	0.593	0.04	0
Pyrimidine Ribonucleotides Interconversion	0.59	0.0476	0
Glioma Signaling	0.585	0.036	0
Fatty Acid Activation	0.578	0.0769	0
HGF Signaling	0.575	0.0357	0
Neurotrophin/TRK Signaling	0.572	0.039	0
Macropinocytosis Signaling	0.572	0.039	0
Role of RIG1-like Receptors in Antiviral Innate Immunity	0.562	0.0455	0
Role of MAPK Signaling in the Pathogenesis of Influenza	0.562	0.0385	0
Pyrimidine Ribonucleotides De Novo Biosynthesis	0.562	0.0455	0
HIF1α Signaling	0.559	0.0351	0
IL-7 Signaling Pathway	0.553	0.038	0
DNA Double-Strand Break Repair by Homologous Recombination	0.55	0.0714	0
NAD biosynthesis II (from tryptophan)	0.55	0.0714	0
Glycogen Degradation III	0.55	0.0714	0
Renal Cell Carcinoma Signaling	0.533	0.037	0
Cyclins and Cell Cycle Regulation	0.533	0.037	0
Prolactin Signaling	0.524	0.0366	0
Clathrin-mediated Endocytosis Signaling	0.523	0.0309	0
G-Protein Coupled Receptor Signaling	0.519	0.0294	0
LPS-stimulated MAPK Signaling	0.514	0.0361	0
NF-κB Activation by Viruses	0.514	0.0361	0
Natural Killer Cell Signaling	0.513	0.0333	0
Regulation of eIF4 and p70S6K Signaling	0.51	0.0316	0
Ephrin A Signaling	0.51	0.0417	0
Chondroitin Sulfate Biosynthesis (Late Stages)	0.51	0.0417	0
Chondroitin Sulfate Degradation (Metazoa)	0.502	0.0625	0
Parkinson's Signaling	0.502	0.0625	0
Hematopoiesis from Pluripotent Stem Cells	0.499	0.0408	0
TR/RXR Activation	0.496	0.0353	0
IL-4 Signaling	0.488	0.0349	0
TNFR1 Signaling	0.487	0.04	0
Assembly of RNA Polymerase II Complex	0.487	0.04	0
RAN Signaling	0.48	0.0588	0
γ-linolenate Biosynthesis II (Animals)	0.48	0.0588	0
Dermatan Sulfate Degradation (Metazoa)	0.48	0.0588	0
Mitochondrial L-carnitine Shuttle Pathway	0.48	0.0588	0
PDGF Signaling	0.48	0.0345	0
CCR3 Signaling in Eosinophils	0.476	0.032	0
RANK Signaling in Osteoclasts	0.463	0.0337	0
UVB-Induced MAPK Signaling	0.453	0.0377	0
Th17 Activation Pathway	0.447	0.033	0
Transcriptional Regulatory Network in Embryonic Stem Cells	0.444	0.037	0
IL-12 Signaling and Production in Macrophages	0.425	0.0301	0
CDP-diacylglycerol Biosynthesis I	0.425	0.05	0
Inflammasome pathway	0.425	0.05	0
Nicotine Degradation III	0.424	0.0357	0
Germ Cell-Sertoli Cell Junction Signaling	0.423	0.0289	0
ErbB Signaling	0.418	0.0316	0
GABA Receptor Signaling	0.418	0.0316	0
Role of CHK Proteins in Cell Cycle Checkpoint Control	0.415	0.0351	0
Neuregulin Signaling	0.41	0.0312	0
FAK Signaling	0.41	0.0312	0
PAK Signaling	0.397	0.0306	0
Nur77 Signaling in T Lymphocytes	0.396	0.0339	0
MSP-RON Signaling Pathway	0.396	0.0339	0
Phosphatidylglycerol Biosynthesis II (Non-plastidic)	0.393	0.0455	0
Apoptosis Signaling	0.389	0.0303	0
Semaphorin Signaling in Neurons	0.387	0.0333	0
Retinoic acid Mediated Apoptosis Signaling	0.387	0.0333	0
Melatonin Degradation I	0.387	0.0333	0
Nitric Oxide Signaling in the Cardiovascular System	0.383	0.03	0
Autophagy	0.379	0.0328	0
VEGF Signaling	0.377	0.0297	0
IL-2 Signaling	0.371	0.0323	0
IL-22 Signaling	0.364	0.0417	0
TCA Cycle II (Eukaryotic)	0.364	0.0417	0
Hepatic Fibrosis / Hepatic Stellate Cell Activation	0.359	0.0269	0
Corticotropin Releasing Hormone Signaling	0.358	0.0276	0
IGF-1 Signaling	0.352	0.0286	0
IL-17A Signaling in Gastric Cells	0.351	0.04	0
D-myo-inositol (1,4,5)-Trisphosphate Biosynthesis	0.351	0.04	0
Netrin Signaling	0.347	0.0308	0
Pyridoxal 5'-phosphate Salvage Pathway	0.347	0.0308	0
Nicotine Degradation II	0.347	0.0308	0
Superpathway of Melatonin Degradation	0.347	0.0308	0
Antioxidant Action of Vitamin C	0.34	0.028	0
Myc Mediated Apoptosis Signaling	0.339	0.0303	0
ErbB2-ErbB3 Signaling	0.339	0.0303	0
Regulation of Cellular Mechanics by Calpain Protease	0.339	0.0303	0
Lipid Antigen Presentation by CD1	0.338	0.0385	0
Antiproliferative Role of TOB in T Cell Signaling	0.338	0.0385	0
Estrogen-mediated S-phase Entry	0.338	0.0385	0
Apelin Liver Signaling Pathway	0.338	0.0385	0
Serotonin Degradation	0.332	0.0299	0
Pancreatic Adenocarcinoma Signaling	0.323	0.0273	0
Gustation Pathway	0.319	0.0261	0
Type I Diabetes Mellitus Signaling	0.318	0.027	0
ErbB4 Signaling	0.318	0.029	0
GPCR-Mediated Nutrient Sensing in Enteroendocrine Cells	0.312	0.0268	0
GM-CSF Signaling	0.305	0.0282	0
IL-15 Signaling	0.298	0.0278	0
Actin Nucleation by ARP-WASP Complex	0.298	0.0278	0
Ephrin B Signaling	0.298	0.0278	0
TNFR2 Signaling	0.294	0.0333	0
Role of p14/p19ARF in Tumor Suppression	0.294	0.0333	0
Sonic Hedgehog Signaling	0.294	0.0333	0
fMLP Signaling in Neutrophils	0.287	0.0256	0
Hypoxia Signaling in the Cardiovascular System	0.286	0.027	0
G Protein Signaling Mediated by Tubby	0.285	0.0323	0
Fatty Acid β-oxidation I	0.276	0.0312	0
Angiopoietin Signaling	0.274	0.0263	0
Erythropoietin Signaling	0.268	0.026	0
Circadian Rhythm Signaling	0.267	0.0303	0
VDR/RXR Activation	0.263	0.0256	0
Agrin Interactions at Neuromuscular Junction	0.263	0.0256	0
IL-9 Signaling	0.258	0.0294	0
Inhibition of Angiogenesis by TSP1	0.258	0.0294	0
Atherosclerosis Signaling	0.256	0.0242	0
Chemokine Signaling	0.252	0.025	0
TWEAK Signaling	0.249	0.0286	0
IL-17 Signaling	0.246	0.0247	0
JAK/Stat Signaling	0.246	0.0247	0
P2Y Purigenic Receptor Signaling Pathway	0.239	0.0234	0
Cell Cycle Regulation by BTG Family Proteins	0.234	0.027	0
HER-2 Signaling in Breast Cancer	0.227	0.0235	0
VEGF Family Ligand-Receptor Interactions	0.227	0.0235	0
Role of PKR in Interferon Induction and Antiviral Response	0.208	0.0244	0
Intrinsic Prothrombin Activation Pathway	0.201	0.0238	0
Amyotrophic Lateral Sclerosis Signaling	0	0.0102	0
Synaptic Long Term Depression	0	0.0107	0
NRF2-mediated Oxidative Stress Response	0	0.0209	0
LPS/IL-1 Mediated Inhibition of RXR Function	0	0.0179	0
LXR/RXR Activation	0	0.00826	0
Mitochondrial Dysfunction	0	0.00585	0
FXR/RXR Activation	0	0.00794	0
Ceramide Signaling	0	0.0112	0
PXR/RXR Activation	0	0.0154	0
Regulation of Actin-based Motility by Rho	0	0.0213	0
14-3-3-mediated Signaling	0	0.0156	0
Activation of IRF by Cytosolic Pattern Recognition Receptors	0	0.0159	0
Fcγ Receptor-mediated Phagocytosis in Macrophages and Monocytes	0	0.0106	0
Role of Pattern Recognition Receptors in Recognition of Bacteria and Viruses	0	0.0129	0
FcγRIIB Signaling in B Lymphocytes	0	0.0132	0
CCR5 Signaling in Macrophages	0	0.0106	0
CD27 Signaling in Lymphocytes	0	0.0189	0
IL-3 Signaling	0	0.0125	0
CXCR4 Signaling	0	0.0179	0
Thrombopoietin Signaling	0	0.0156	0
Induction of Apoptosis by HIV1	0	0.0164	0
IL-15 Production	0	0.00826	0
T Helper Cell Differentiation	0	0.0137	0
Oncostatin M Signaling	0	0.0233	0
Melatonin Signaling	0	0.0139	0
Relaxin Signaling	0	0.02	0
Mitotic Roles of Polo-Like Kinase	0	0.0152	0
Cholecystokinin/Gastrin-mediated Signaling	0	0.0168	0
Antiproliferative Role of Somatostatin Receptor 2	0	0.0128	0
Melanoma Signaling	0	0.0196	0
Bladder Cancer Signaling	0	0.0206	0
p70S6K Signaling	0	0.0154	0
G Beta Gamma Signaling	0	0.0164	0
Sphingosine-1-phosphate Signaling	0	0.0169	0
Crosstalk between Dendritic Cells and Natural Killer Cells	0	0.0225	0
Systemic Lupus Erythematosus Signaling	0	0.0173	0
ILK Signaling	0	0.0156	0
EIF2 Signaling	0	0.0178	0
Rac Signaling	0	0.0179	0
Altered T Cell and B Cell Signaling in Rheumatoid Arthritis	0	0.0111	0
Estrogen-Dependent Breast Cancer Signaling	0	0.0133	0
Glioma Invasiveness Signaling	0	0.0133	0
Role of PI3K/AKT Signaling in the Pathogenesis of Influenza	0	0.0154	0
Cell Cycle Control of Chromosomal Replication	0	0.0179	0
Role of IL-17F in Allergic Inflammatory Airway Diseases	0	0.0222	0
Role of JAK1 and JAK3 in γc Cytokine Signaling	0	0.0143	0
Signaling by Rho Family GTPases	0	0.0123	0
RhoGDI Signaling	0	0.0167	0
nNOS Signaling in Neurons	0	0.0213	0
D-myo-inositol-5-phosphate Metabolism	0	0.0192	0
Phospholipases	0	0.0164	0
Dermatan Sulfate Biosynthesis (Late Stages)	0	0.0217	0
D-myo-inositol (1,4,5,6)-Tetrakisphosphate Biosynthesis	0	0.0213	0
D-myo-inositol (3,4,5,6)-tetrakisphosphate Biosynthesis	0	0.0213	0
Salvage Pathways of Pyrimidine Ribonucleotides	0	0.0206	0
Stearate Biosynthesis I (Animals)	0	0.0222	0
Gαq Signaling	0	0.019	0
Agranulocyte Adhesion and Diapedesis	0	0.0104	0
Granulocyte Adhesion and Diapedesis	0	0.0112	0
Sperm Motility	0	0.0181	0
Tec Kinase Signaling	0	0.0121	0
UVC-Induced MAPK Signaling	0	0.0196	0
STAT3 Pathway	0	0.0222	0
Wnt/Ca+ pathway	0	0.0161	0
Protein Ubiquitination Pathway	0	0.0147	0
Xenobiotic Metabolism Signaling	0	0.0174	0
Serotonin Receptor Signaling	0	0.0233	0
Phototransduction Pathway	0	0.0189	0
Death Receptor Signaling	0	0.022	0
cAMP-mediated signaling	0	0.0132	0
Glutamate Receptor Signaling	0	0.0175	0
Phagosome Formation	0	0.0159	0
Phagosome Maturation	0	0.02	0
PD-1, PD-L1 cancer immunotherapy pathway	0	0.0187	0
Cancer Drug Resistance By Drug Efflux	0	0.0172	0
Sumoylation Pathway	0	0.0194	0
Th1 and Th2 Activation Pathway	0	0.0116	0
Th1 Pathway	0	0.0163	0
Th2 Pathway	0	0.00725	0
Iron homeostasis signaling pathway	0	0.0073	0
NER Pathway	0	0.0194	0
SPINK1 General Cancer Pathway	0	0.0143	0
PFKFB4 Signaling Pathway	0	0.0217	0
T Cell Exhaustion Signaling Pathway	0	0.0114	0
IL-23 Signaling Pathway	0	0.0222	0
Eicosanoid Signaling	0	0.0156	0
