# Supplementary material for: Coding RNA Sequencing of Equine Endometrium during Maternal Recognition of Pregnancy
Source: Genes (Basel). 2019 Sep 25;10(10):749. doi: 10.3390/genes10100749 (PMC6826732; doi:10.3390/genes10100749)
Supplement: Supplementary file 1 [file genes-10-00749-s001.zip › genes-579179 - suppl/Supplemental Table S4.xlsx]

## Sheet: Day 13 Significant Transcripts
Transcript ID	Gene	Day 13 P-Value	Day 13 P+ Avg.	Day 13 NP Avg.	Day 13 log2FoldChange
MSTRG.15333.5		3.09327e-36	602	12.3333	5.61199
rna36359	ACOX1	7.13847e-24	0	3344	-14.1453
rna8781	SORBS3	3.22551e-17	5.33333	785.333	-7.22057
MSTRG.22183.4		6.64903e-17	2126.67	0.333333	12.5333
MSTRG.17471.3		6.53939e-16	3454	0.333333	13.203
MSTRG.28537.13		1.27614e-15	590.667	0	11.6474
MSTRG.20351.7		1.64271e-15	1.66667	524.667	-8.27614
rna57264	SERPINB9	2.69587e-15	48	437.333	-3.18736
rna23970	MTMR2	7.00607e-15	701	0	11.8804
MSTRG.14125.20		7.00607e-15	1	593.333	-9.21411
rna188	DOCK1	1.32236e-14	2.66667	351.667	-7.01073
MSTRG.5354.16		2.93137e-14	916.667	0.333333	11.3383
MSTRG.15333.7		6.54366e-14	189	2.66667	6.16059
rna16579	FAM20B	7.12218e-14	1057.67	1	10.063
MSTRG.17032.9		9.35405e-14	427	0	11.1939
rna28008	TTC28	1.58813e-13	0	697.667	-11.8975
rna42577	HIP1	1.76829e-13	0	371	-10.97
MSTRG.26578.1		6.7831e-13	577.333	2	8.19599
rna42130	USP42	1.02768e-12	0	297.333	-10.6514
rna36382	UNK	1.18258e-12	296.667	0	10.6515
MSTRG.3924.5		1.18258e-12	387.667	0	11.0469
MSTRG.18452.10		2.45847e-12	1954.33	5.33333	8.50354
MSTRG.5354.8		3.11684e-12	2.33333	216	-6.52557
MSTRG.3816.16		4.24389e-12	196.333	3.66667	5.77574
rna11173	TLDC1	1.84056e-11	224.333	0	10.2587
MSTRG.3924.2		2.00161e-11	393	0	11.0842
rna16460	ZBTB37	2.32153e-11	891.333	0	12.2143
MSTRG.21064.2		2.53399e-11	11.3333	249.667	-4.44959
MSTRG.20081.4		2.56835e-11	0.666667	683	-10.0086
MSTRG.25465.3		3.83212e-11	27139.7	0	30
rna25795	C7H11orf54	4.06216e-11	1	365	-8.52661
MSTRG.2929.3		4.43175e-11	0	178.667	-9.92134
rna74891	ATRX	9.32397e-11	14	1161.67	-6.4121
rna15340	KDM7A	9.32397e-11	85	5183.33	-5.9244
MSTRG.15483.1		1.1846e-10	0	219	-10.2197
MSTRG.22358.32		1.6474e-10	0	190	-10.0066
MSTRG.20045.5		2.10539e-10	385.667	0	11.0091
MSTRG.15895.9		2.43716e-10	135	4.33333	4.94438
rna45252	LARS	2.44662e-10	0.333333	725.333	-10.9938
MSTRG.16233.6		2.84776e-10	0.333333	705.333	-10.9323
MSTRG.6125.2		2.84776e-10	107.333	2481.67	-4.54616
MSTRG.9327.1		3.35846e-10	362.667	0.666667	9.09308
MSTRG.16364.5		3.54002e-10	197.333	0	10.0853
rna41656	PHRF1	3.69593e-10	0	141.333	-9.58666
MSTRG.8018.5		4.1316e-10	0	9414	-28.5741
MSTRG.16938.4		4.60548e-10	29	696	-4.58199
MSTRG.15752.15		6.83908e-10	0	1323.67	-12.8127
rna75780	ATP11C	7.35209e-10	93	2.66667	5.13545
rna67197	SLC25A25	1.17813e-09	0	123.667	-9.38922
rna74652	ARHGEF9	1.22683e-09	141	0	9.5675
rna16286	CCDC181	1.22683e-09	0	188.333	-9.98632
MSTRG.8134.2		1.41977e-09	678	0	11.8195
rna5404	AP1G2	1.56394e-09	0.333333	364	-9.97672
MSTRG.382.3		1.67734e-09	1	105	-6.71173
rna69225	STAR	1.81749e-09	110.333	0	9.22397
MSTRG.14125.21		1.81749e-09	0.666667	565	-9.71242
rna50387	STAB1	1.83099e-09	0	408.333	-11.1308
MSTRG.27358.1		2.03601e-09	169.333	1826.67	-3.43555
MSTRG.10585.3		2.12872e-09	1002.67	0.666667	10.5889
MSTRG.18185.12		2.25883e-09	125	0	9.39945
rna989	CUTC	2.42311e-09	1.33333	81.3333	-5.92422
MSTRG.12984.3		2.66265e-09	0	625	-11.7344
rna9219	RAPGEF2	3.11527e-09	125.333	0	9.41874
MSTRG.3443.8		3.62127e-09	4915.33	0	27.2194
MSTRG.2700.6		4.19402e-09	286	0	10.619
MSTRG.8921.7		4.26894e-09	0	1216	-12.6998
rna10138	PHKB	4.35412e-09	146.333	0	9.65867
MSTRG.24464.2		4.49191e-09	155.667	0	9.70195
MSTRG.27899.7		4.82953e-09	0	96.6667	-9.03474
MSTRG.10705.5		5.13181e-09	168.333	0	9.84291
rna33130	ZNF283	5.61307e-09	0	456.333	-11.2624
MSTRG.3246.1		5.61307e-09	140.667	0.666667	7.71432
MSTRG.5505.4		6.22723e-09	771	0	12.0061
MSTRG.5354.3		6.64558e-09	5.66667	141.667	-4.6314
MSTRG.5503.6		7.62202e-09	0	106.333	-9.17235
rna48514	SLC8A1	8.3153e-09	91.6667	0	8.95354
rna40420	ZDHHC5	8.3153e-09	0.666667	424	-9.3141
rna9216	RAPGEF2	8.80046e-09	123	0	9.39114
MSTRG.12515.6		8.81497e-09	0	1339.67	-26.6083
rna74714	P2RY4	9.1534e-09	246.333	0.666667	8.53474
MSTRG.10994.7		9.57322e-09	899.667	0	12.2104
MSTRG.4664.10		9.79687e-09	203.333	0.333333	9.16514
rna24817	EI24	1.00669e-08	1.33333	114.667	-6.44074
rna33029	ARHGEF1	1.18544e-08	171.333	0	9.83601
MSTRG.11318.4		1.24979e-08	1620	0	26.3697
rna68639	TMPRSS2	1.27044e-08	0	80.3333	-8.76584
rna11172	TLDC1	1.28819e-08	143.333	0	9.58891
rna3470	FBXO22	1.311e-08	131.667	15.3333	3.1148
MSTRG.15261.5		1.36886e-08	2351.67	0	26.2919
rna1875	USP54	1.45089e-08	6.66667	67	-3.32515
MSTRG.12515.7		1.48287e-08	0	1016.33	-26.2341
rna30801	TGS1	1.99138e-08	114.667	0	9.28687
rna69224	STAR	2.06015e-08	0	85.3333	-8.85156
rna29960	NEDD4L	2.11067e-08	162.333	0	9.76409
rna18572	MOV10	2.51554e-08	0.333333	125	-8.44153
rna74388	HDAC6	2.59896e-08	0	124.333	-9.39526
MSTRG.28212.25		2.72954e-08	147.667	0	9.68086
MSTRG.19531.7		3.82139e-08	62.6667	2.33333	4.74636
rna7389	MAP3K6	3.89023e-08	176.667	0	9.87892
rna34701	LOC102148457	4.23448e-08	1.66667	96	-5.84274
rna14487	HOXA3	4.24198e-08	72.6667	0	8.62449
MSTRG.592.17		4.34325e-08	986	0	25.5482
rna21946	ASB8	4.45593e-08	0	166.333	-9.80638
rna7543	RHCE	5.00048e-08	221.667	0	10.2139
MSTRG.19924.1		5.00048e-08	0	729	-25.4474
MSTRG.15279.8		5.00048e-08	157.667	0.666667	7.89754
rna51456	UBP1	7.23608e-08	1026	51	4.31388
MSTRG.8449.3		8.28307e-08	0	143	-9.58663
rna14486	HOXA3	8.41028e-08	69.3333	0	8.55541
MSTRG.4543.23		8.47754e-08	0	101.667	-9.10334
MSTRG.2782.3		8.6896e-08	174	1.66667	6.72241
rna1858	USP54	8.79614e-08	0	76.3333	-8.6866
MSTRG.11512.7		8.99419e-08	75.3333	1	6.24973
rna2813	BLM	9.51207e-08	136.333	0.333333	8.5527
MSTRG.25475.4		9.83946e-08	650	0	11.7349
rna14488	HOXA3	1.06931e-07	74.3333	0	8.65644
rna52006	ZBTB38	1.3278e-07	2.66667	261.333	-6.61136
MSTRG.9674.3		1.44322e-07	4	163.667	-5.35019
rna34194	LAIR1	1.73411e-07	57.6667	0	8.28829
rna20291	DIS3L2	1.82024e-07	0	62.3333	-8.3966
rna20294	DIS3L2	2.28694e-07	0	65	-8.45598
rna63752	CCDC171	2.41521e-07	244	0	10.3366
rna47432	PSD4	2.5497e-07	3	139.667	-5.53066
MSTRG.10692.1		2.59098e-07	3.66667	148.667	-5.35395
rna28603	MLXIP	2.62525e-07	0	186	-9.96207
rna44164	IFT140	2.92938e-07	0	111.667	-9.23593
rna47143	MGAT4A	2.95124e-07	0	186	-9.97441
rna25084	TECR	3.31442e-07	66.3333	281	-2.08647
rna47815	PAIP2B	4.28003e-07	0	57.3333	-8.28331
rna29776	DYM	4.41125e-07	0	136.667	-9.5522
MSTRG.19601.16		4.41743e-07	60.3333	1.66667	5.17219
MSTRG.21456.11		4.7071e-07	0	219.667	-10.237
rna38801	CLUH	5.51286e-07	88	0	8.90877
rna47814	PAIP2B	5.71175e-07	0	54	-8.1972
rna24096	CWF19L2	5.78188e-07	7.66667	92.3333	-3.57348
rna6808	HEYL	6.1405e-07	0	81.6667	-8.78189
rna30092	LOC100051371	6.60239e-07	0	180	-9.92345
rna48506	SLC8A1	7.00445e-07	0	130.333	-9.45771
MSTRG.8255.13		8.66625e-07	58	1.66667	5.11363
MSTRG.13338.6		8.9145e-07	205.333	0	10.0859
MSTRG.8914.3		8.94695e-07	0	203	-10.1285
rna73986	SH3KBP1	9.58128e-07	0	53.3333	-8.18357
MSTRG.2782.5		9.58128e-07	92.6667	6.33333	3.86999
MSTRG.6815.3		9.66208e-07	170	4	5.42417
MSTRG.2591.9		1.00687e-06	0	254.333	-10.4281
rna67375	DOLPP1	1.03805e-06	51.3333	0	8.124
rna2097	TAF5L	1.03805e-06	2	143.333	-6.1447
MSTRG.21402.12		1.03805e-06	63.3333	0	8.44769
MSTRG.12536.2		1.06603e-06	0	98.6667	-9.0537
MSTRG.22345.17		1.12174e-06	95	0	9.04683
MSTRG.2518.7		1.27595e-06	83.3333	0.666667	6.9631
rna58964	TBC1D22B	1.31901e-06	0	119	-9.35554
MSTRG.16289.6		1.36407e-06	597.667	1.66667	8.55873
rna25459	KANK2	1.38375e-06	587	0	11.623
rna24421	UBE4A	1.41151e-06	1876	327.333	2.53149
rna59084	MDFI	1.45137e-06	0	91	-8.93959
MSTRG.10637.2		1.73208e-06	793.667	1.66667	8.8328
rna3559	PTPN9	1.76027e-06	137.667	7	4.28957
rna72263	WDR37	1.80073e-06	8.33333	210.667	-4.69308
rna69243	PLPBP	1.83691e-06	43.3333	0	7.87112
rna13362	FAM185A	1.89299e-06	54	0	8.1923
rna77081	LOC102147868	1.89299e-06	0	47.3333	-7.99878
rna7702	C1QA	1.9822e-06	1.33333	50	-5.22618
rna33314	MYPOP	2.08887e-06	123.333	11.3333	3.42307
rna59597	ZNF451	2.18516e-06	107.667	0	9.21731
rna53223	RBM26	2.32663e-06	90	6.66667	3.75741
MSTRG.10171.6		2.36308e-06	60.3333	0	8.3338
rna47813	PAIP2B	2.38635e-06	0	40	-7.76148
rna47816	PAIP2B	2.43692e-06	0	79	-8.75347
rna50675	C16H3orf62	2.64124e-06	161.333	22.6667	2.82161
MSTRG.24659.6		2.76274e-06	1087.67	0	12.6276
MSTRG.10770.7		2.76274e-06	0	470.333	-11.2995
MSTRG.20539.2		3.49339e-06	0.333333	77.3333	-7.76057
MSTRG.4416.7		3.50321e-06	13	297	-4.52808
MSTRG.26115.9		3.5838e-06	265.333	0	10.5173
MSTRG.28122.14		3.64647e-06	0.333333	184	-9.01748
MSTRG.9332.7		4.15456e-06	0	562.333	-11.5579
MSTRG.10923.1		4.17562e-06	175.667	0.333333	8.98576
MSTRG.2075.8		4.17766e-06	89	8	3.48063
rna6551	ERI3	4.24194e-06	0	68	-8.52986
MSTRG.24941.4		4.33357e-06	500.333	0	11.3908
MSTRG.3248.4		4.50023e-06	439	5.66667	6.25306
MSTRG.854.8		4.69071e-06	69.3333	0	8.53019
rna6809	HEYL	4.8419e-06	1	109.333	-6.73106
MSTRG.6927.4		4.8419e-06	0	344	-10.8468
MSTRG.25371.3		4.8419e-06	288.667	0	10.6893
rna62843	GMEB2	4.90471e-06	93	0	8.94296
MSTRG.10437.14		5.03824e-06	0	62	-8.38779
MSTRG.22158.8		5.06351e-06	271.667	0	10.4866
rna42845	ZNF646	5.3202e-06	1	54.3333	-5.75925
MSTRG.7483.10		5.71713e-06	160.667	0.666667	7.94733
rna70273	CDK17	5.82005e-06	56.6667	0	8.24216
rna10403	KATNB1	5.95099e-06	1.66667	67.6667	-5.33213
MSTRG.17511.3		5.99776e-06	0	122.667	-9.35856
MSTRG.4923.7		6.34061e-06	80.6667	0	8.7578
MSTRG.24625.6		6.58875e-06	169.667	0	9.83139
rna54488	FIGN	6.6389e-06	0.333333	401.333	-10.1077
rna55647	LOC102150465	6.70136e-06	0	67	-8.49104
MSTRG.3102.9		7.06688e-06	4.33333	298.333	-6.09264
rna33731	VRK3	7.66389e-06	27	121.333	-2.1804
MSTRG.8914.2		7.93229e-06	36.6667	0	7.63892
rna44503	RMND5B	7.98508e-06	0	45.3333	-7.94805
MSTRG.24650.2		7.98508e-06	0	124.667	-9.38246
MSTRG.8914.6		7.98508e-06	109.667	0	9.20069
rna44283	CAPN15	8.06215e-06	0	50	-8.09641
MSTRG.4314.15		8.42499e-06	0	93.3333	-9.00684
rna22670	ZC3H10	8.94214e-06	0	33	-7.48078
MSTRG.22530.1		9.04603e-06	92.6667	306.333	-1.71406
MSTRG.10585.10		9.34771e-06	391.333	2	7.57785
rna61034	SDHA	1.01685e-05	1657.33	94.6667	4.10455
MSTRG.10437.1		1.03129e-05	0	60	-8.33726
rna71636	MAP3K8	1.03474e-05	0	52.3333	-8.13926
MSTRG.6129.11		1.03474e-05	57	1	5.8481
rna38393	MYO1D	1.06038e-05	0	304.333	-10.6687
rna47810	PAIP2B	1.08096e-05	0	72	-8.62864
MSTRG.19289.11		1.21123e-05	148	0	9.71795
MSTRG.2183.13		1.21123e-05	68.3333	1.33333	5.66755
rna22627	LOC100058940	1.21284e-05	0.666667	63	-6.57033
rna38010	MSI2	1.40693e-05	0.333333	1176.33	-11.7227
MSTRG.7868.4		1.40693e-05	0	44.3333	-7.90727
rna35511	RNF146	1.41545e-05	67.6667	0	8.5542
rna28127	UBE3B	1.48306e-05	701.667	3	7.89339
rna20286	PDE6D	1.49249e-05	0	32	-7.43506
rna38313	GAS2L2	1.50943e-05	0	395.333	-11.0463
MSTRG.16352.2		1.52061e-05	168.333	0	9.78432
MSTRG.4728.3		1.55783e-05	0.333333	72	-7.63943
rna10615	ZDHHC1	1.63142e-05	31.6667	0	7.43474
rna65353	GPR68	1.63866e-05	0.666667	118.333	-7.46228
MSTRG.28522.1		1.75806e-05	394	0	11.0469
rna10401	KATNB1	1.78729e-05	0	63.6667	-8.42244
rna49243	NOL10	1.80198e-05	2	238.333	-6.89489
MSTRG.13856.2		1.86574e-05	0	171.333	-9.84013
rna35995	MCRIP1	1.88479e-05	0	109	-9.19498
MSTRG.9315.3		1.92353e-05	1	85.6667	-6.43232
rna13317	CD36	1.94063e-05	189.667	0	9.99218
rna30525	TERF1	1.94119e-05	0	62	-8.40699
MSTRG.12149.1		1.94119e-05	1068	56.3333	4.19445
MSTRG.6524.6		2.24389e-05	0	30.3333	-7.35655
MSTRG.1966.2		2.30882e-05	1.66667	73.3333	-5.41308
rna50477	TEX264	2.37633e-05	0.666667	57.6667	-6.41005
MSTRG.8255.18		2.50212e-05	58.6667	2.33333	4.6354
MSTRG.10692.3		2.58814e-05	5.33333	75.6667	-3.82757
rna9717	SPRY1	2.59597e-05	0	163	-9.76891
MSTRG.12492.11		2.62759e-05	64.3333	0	8.44507
rna54699	LOC111768740	2.76819e-05	0	40.6667	-7.77378
MSTRG.27056.32		2.78976e-05	0	82	-8.80553
MSTRG.395.26		2.81874e-05	0	99.6667	-9.06823
rna11095	C3H16orf46	2.86706e-05	0.666667	84.6667	-7.00688
MSTRG.14434.1		2.88397e-05	1	146	-7.17457
MSTRG.3210.1		2.95745e-05	142.667	1.33333	6.7432
rna41703	PIDD1	2.97683e-05	1.33333	69.3333	-5.74129
MSTRG.15279.16		3.05972e-05	0	68.6667	-8.54101
MSTRG.16149.6		3.19309e-05	192.333	2.66667	6.14643
MSTRG.25665.4		3.49157e-05	201.333	0.333333	9.19331
MSTRG.24625.5		3.49157e-05	188.667	0.333333	9.0111
rna31481	LOC106780989	3.67678e-05	60.3333	0	8.32524
rna15794	ACTR3B	3.74506e-05	62.3333	0.333333	7.41503
MSTRG.24489.4		4.26452e-05	3.66667	227.333	-5.88708
rna33675	IRF3	4.38085e-05	45.6667	1.33333	5.09133
rna34330	EPS8L1	4.45875e-05	0.666667	64.3333	-6.57528
MSTRG.27075.4		4.54326e-05	111	8.33333	3.70872
rna47812	PAIP2B	4.56412e-05	0	48	-8.04033
MSTRG.15615.15		4.69483e-05	119.667	0	9.33821
rna56071	YEATS2	4.78244e-05	0	86.3333	-8.88488
MSTRG.2591.7		4.84212e-05	0	83.3333	-8.81388
MSTRG.2443.11		5.01684e-05	6.33333	236	-5.1705
rna57116	ST3GAL6	5.30971e-05	165.333	0	9.77981
MSTRG.1111.2		5.34011e-05	0	243.333	-10.3499
MSTRG.29370.2		5.53769e-05	33.6667	0	7.53161
MSTRG.4543.22		5.96973e-05	0	49.6667	-8.0892
MSTRG.26154.3		6.56137e-05	63	5.66667	3.49413
MSTRG.976.1		6.65891e-05	0.333333	93.6667	-8.01188
rna44500	RMND5B	6.78367e-05	0	44.3333	-7.92774
rna9475	SMAD1	6.97466e-05	392	3	6.9855
rna7062	ZSCAN20	7.07867e-05	41	0	7.836
rna45021	SLC36A2	8.16107e-05	1018.33	8.66667	6.87388
rna70012	TMTC2	8.93838e-05	0	46	-7.96318
rna68364	EVA1C	9.00179e-05	0	62.6667	-8.3927
rna73412	RMND1	9.9233e-05	78	0	8.75714
MSTRG.21697.2		0.000103983	0	44.3333	-7.90437
rna51314	VILL	0.000104649	0	72.3333	-8.63282
rna28000	CHEK2	0.000105715	32.6667	0	7.47862
rna15048	KLHDC10	0.000105715	941.667	4	7.85615
MSTRG.7604.9		0.000105715	290	0	10.5579
MSTRG.28646.4		0.000108522	248.667	982	-1.97936
MSTRG.12613.3		0.000110755	289.667	949.667	-1.70363
rna18904	SNX7	0.000115619	0	35	-7.56134
rna37164	TMUB2	0.000120937	1	69.6667	-6.12566
rna617	VTI1A	0.000135517	0	117	-9.29188
rna31385	TRPS1	0.000138412	1435.33	2.33333	9.29267
MSTRG.11699.1		0.000141516	5.33333	1172	-7.78167
MSTRG.18520.11		0.000141516	1.33333	86.3333	-6.0475
MSTRG.12022.3		0.000151026	9.33333	160.333	-4.12507
rna32063	DGAT1	0.000160143	0.666667	38.3333	-5.8372
MSTRG.2591.8		0.000160377	0	129	-9.46033
rna10817	DHX38	0.000160875	131.333	734.667	-2.46113
rna67234	DNM1	0.000168463	66	0.333333	7.57376
MSTRG.17732.4		0.000182136	7.66667	557.667	-6.20202
MSTRG.27728.2		0.000183136	0	77.3333	-8.69229
rna68365	EVA1C	0.00020684	0	53.3333	-8.16065
rna18273	POLR3C	0.000209973	0.666667	90.3333	-7.0833
MSTRG.16376.8		0.000209973	14.3333	113.667	-2.99304
MSTRG.24462.2		0.000209973	161	494.333	-1.60185
rna44855	ZBED8	0.000219454	55.3333	0	8.2869
MSTRG.41.6		0.000219454	4.66667	147.667	-4.98846
rna30178	FBXO15	0.000221792	0	76.6667	-8.68489
rna29759	CTIF	0.000237569	0	52.3333	-8.16568
MSTRG.10692.5		0.000259151	10	96.6667	-3.3019
rna74629	LOC100061670	0.000264319	0.333333	36.6667	-6.66454
MSTRG.13667.5		0.000267449	0	480.333	-11.3325
MSTRG.14434.2		0.000286295	2	96.6667	-5.60967
rna51871	CEP63	0.000292116	0.333333	40.3333	-6.80587
MSTRG.22496.12		0.000306251	0	228.333	-10.262
MSTRG.2219.2		0.000314885	1	602.333	-9.21595
MSTRG.2782.6		0.000317078	112.333	9	3.66496
MSTRG.21043.8		0.000333645	0	62.6667	-8.40913
rna74666	MTMR8	0.000337332	19.6667	0	6.75495
MSTRG.14845.13		0.000350123	92.6667	1	6.48814
rna855	PPRC1	0.000358174	0.666667	57.6667	-6.43633
rna33967	LOC111775458	0.000375928	79.3333	0	8.70324
MSTRG.5898.8		0.000385074	100.333	0	9.14667
rna66691	RGS3	0.000386704	55.6667	0	8.25081
rna8493	MORN1	0.000386823	0	20.3333	-6.78743
MSTRG.23068.4		0.00039468	0	34	-7.51348
rna35090	PNISR	0.000403623	1	87.3333	-6.48246
rna33726	VRK3	0.000403623	349.333	12	4.90085
rna59596	ZNF451	0.00043129	0.333333	77	-7.77493
MSTRG.10641.4		0.000440346	330.333	0	10.8875
rna6548	ERI3	0.000445935	0	18.3333	-6.63057
MSTRG.5354.5		0.000445935	6.33333	145	-4.46075
rna34328	EPS8L1	0.000447193	2	51.3333	-4.65191
rna66653	FKBP15	0.000447193	95.3333	353.333	-1.88272
MSTRG.16048.4		0.0004666	280	55.3333	2.34592
rna41185	KLC2	0.000489712	184.667	19.6667	3.21903
rna5954	NIN	0.000510516	177	29.6667	2.59182
rna53662	FAM168B	0.000528474	73.3333	1	6.21148
rna51919	DZIP1L	0.000538657	0	55	-8.23144
MSTRG.3885.3		0.000538657	0	876	-12.2073
MSTRG.10757.3		0.000538657	0.333333	301	-9.73163
MSTRG.19515.28		0.000560898	366.667	1.66667	7.74495
rna41123	SIPA1	0.000562721	353.333	0	10.932
MSTRG.13426.20		0.000562832	2.33333	3658.67	-10.6757
MSTRG.23859.2		0.000581912	40	0	7.7359
rna41655	PHRF1	0.0005886	0	20.6667	-6.80557
rna20364	USP40	0.0005886	0	115.333	-9.30112
MSTRG.8575.13		0.0005886	2.33333	52.6667	-4.4671
MSTRG.10161.3		0.000589744	143.333	1.33333	6.82163
MSTRG.11319.8		0.00060724	107.667	1.33333	6.29493
rna73242	WTAP	0.000615194	95.6667	17.6667	2.44325
MSTRG.5849.4		0.000633022	5136	0.666667	12.9709
rna22130	LARP4	0.000650656	304.333	3.33333	6.54525
MSTRG.12515.3		0.000663699	8.66667	3488.33	-8.63612
rna38910	TEKT1	0.000669312	3.66667	108.333	-4.88695
MSTRG.16799.53		0.000677974	880.333	3.33333	7.97886
MSTRG.23412.35		0.000695975	523.667	4.66667	6.85934
MSTRG.25146.2		0.000695975	47.6667	667	-3.82276
MSTRG.4314.2		0.00074691	2	54.3333	-4.72928
MSTRG.6018.4		0.000750469	10.6667	1077	-6.66774
rna16914	TRAF3IP3	0.000761477	0	29	-7.31188
rna60460	IL6ST	0.000791543	586	2607.67	-2.13168
rna39583	ULK2	0.000791543	0.333333	1251.33	-11.7817
rna37319	NAGLU	0.000815395	566.333	1.33333	8.78823
MSTRG.9771.12		0.000837022	8.66667	285.667	-5.02983
MSTRG.1791.6		0.000837573	0	121	-9.34916
rna27997	CHEK2	0.000877565	0	68.3333	-8.52673
MSTRG.7974.45		0.000888366	480.333	2	7.89446
rna73861	GEMIN8	0.000928052	0.333333	44.3333	-6.93059
rna34	FUOM	0.000932968	136.333	0	9.51763
MSTRG.11814.5		0.000936527	0	146.333	-9.61092
MSTRG.27866.2		0.00100577	175.333	1	7.40653
MSTRG.11890.26		0.00101308	60.6667	0	8.4286
MSTRG.28577.40		0.00105157	46	2.66667	4.15323
MSTRG.2129.10		0.00111809	0	236.667	-10.3136
MSTRG.13343.5		0.0011258	12.3333	92.6667	-2.91199
rna71425	ARSA	0.00118269	555.667	28.6667	4.2921
rna42442	SRRT	0.00118269	0	122.333	-9.34829
rna61859	PXMP4	0.00119047	0.666667	34.3333	-5.65323
MSTRG.18799.1		0.00119407	1.66667	727.333	-8.70383
MSTRG.4977.1		0.00124723	2022	0	13.3512
rna52992	ENOX1	0.00129448	42.3333	0.666667	6.03029
rna65831	TRAF3	0.00135748	151.667	11	3.76787
MSTRG.20016.2		0.00135748	0	445.333	-11.2663
rna8740	DMTN	0.00141286	22.6667	0	6.92727
rna56095	EIF2B5	0.00141286	317.333	867.667	-1.46708
rna48620	CEBPZOS	0.00141608	0	23	-6.98019
rna51868	CEP63	0.00141883	0	58.3333	-8.29526
MSTRG.17552.4		0.00142148	154	0.333333	8.8279
rna3120	LRRC28	0.00144069	43	0	7.89816
rna39595	LOC100073170	0.00144774	23	0	6.96061
rna21054	ING4	0.00145341	24.3333	0	7.03567
rna63918	LOC102149181	0.00148426	32.6667	0.666667	5.60559
MSTRG.15263.17		0.0015169	3540	1116.33	1.65162
MSTRG.14264.4		0.00155887	1	259	-8.0152
MSTRG.2470.14		0.00156045	0	959.333	-12.3262
MSTRG.239.1		0.00156045	883	67.6667	3.72431
MSTRG.18449.26		0.00157807	834	0.333333	11.2589
rna607	TCF7L2	0.00158819	0	13.6667	-6.21347
rna612	TCF7L2	0.00158819	0	13.6667	-6.21347
rna25595	LOC100059326	0.00162514	0	98.3333	-9.04562
rna64236	ECM2	0.00165691	0	434	-11.2218
MSTRG.1791.2		0.00166173	4.33333	501.333	-6.75526
MSTRG.4983.2		0.00168742	2	469.333	-7.84809
rna608	TCF7L2	0.00177545	0	13.3333	-6.1766
MSTRG.13121.20		0.00177545	370	2.33333	7.2749
rna32277	LRP3	0.00180895	19.3333	268.667	-3.75041
rna74759	MED12	0.00180895	56.6667	0	8.23052
MSTRG.482.15		0.00183762	216	0	10.201
rna9964	AP1AR	0.00184358	293.333	3.33333	6.53287
rna76390	LOC111767425	0.00184358	0	13.6667	-6.21529
MSTRG.14332.3		0.00184358	304	1.33333	7.79855
MSTRG.13638.5		0.00184726	3.33333	936.667	-8.13801
MSTRG.3017.4		0.00187258	243.667	0	10.2892
rna30843	LYPLA1	0.00188738	481.333	12.6667	5.30021
rna52505	SLC46A3	0.00190372	0	148.667	-9.65413
rna24668	ZNF202	0.00194232	0	15	-6.34334
MSTRG.19745.14		0.0019905	1.33333	447.333	-8.35328
rna55657	PTX3	0.00199071	10.6667	47	-2.1512
MSTRG.17037.17		0.00200579	782.333	0	11.9651
MSTRG.27034.6		0.00202565	1569.33	2	9.67904
MSTRG.26766.10		0.00204196	1.66667	170.667	-6.6713
rna41003	ATG2A	0.00207426	0	14	-6.24981
rna43643	USP7	0.00210186	81.3333	209.667	-1.36512
rna29774	DYM	0.00210194	587.667	212	1.48832
MSTRG.18308.1		0.0021451	94	12	2.96867
MSTRG.7421.2		0.00221385	0	1665	-13.1191
rna75218	RBM41	0.00221939	13.3333	1029	-6.30046
rna27898	HORMAD2	0.00226076	29.6667	1.33333	4.48022
MSTRG.24765.3		0.00226076	144.667	1.66667	6.43383
rna11543	TRMT10A	0.00226993	76.3333	4	4.23916
rna74633	LOC100061997	0.00229849	0.333333	28.6667	-6.30689
rna74961	APOOL	0.00229986	0.333333	22.3333	-5.9609
rna67869	TRAF2	0.00229986	223.333	13.6667	3.99833
rna39636	LLGL1	0.002332	26.3333	0	7.15337
rna36187	CYTH1	0.00236342	1.66667	80	-5.58622
rna12030	RCHY1	0.00237273	0	21.3333	-6.85978
rna39554	ZSWIM7	0.00237273	15.6667	0	6.43673
MSTRG.4024.13		0.00237447	291.667	6.66667	5.45955
rna15671	TMEM176A	0.00237995	0	40.3333	-7.7696
MSTRG.14735.25		0.0024406	899.333	6.66667	7.11153
MSTRG.6351.5		0.00247354	913	3.33333	8.03732
rna31906	EEF1D	0.00248816	103.667	0.666667	7.36974
rna55497	PARD3B	0.00248816	0	114	-9.26151
rna40769	BSCL2	0.00252594	297.667	1	8.23401
rna57201	ARL13B	0.00254474	27.6667	0	7.23977
MSTRG.14576.2		0.00261147	380.667	0.333333	10.1071
rna74082	POLA1	0.00263526	0	38.3333	-7.68578
rna43328	C13H16orf52	0.00264811	27.6667	0.666667	5.39479
rna40768	BSCL2	0.00266969	280.667	1	8.15394
rna47082	NPAS2	0.0027125	1.33333	135	-6.70995
rna42760	ASL	0.00281062	3.33333	724.667	-7.7527
rna12217	CENPC	0.00286199	58.3333	1.66667	5.08404
rna42219	LOC100067882	0.00288128	25.6667	0.333333	6.14206
MSTRG.23628.14		0.00289996	6	262.333	-5.42805
rna24194	FDXACB1	0.0030491	47.3333	0	8.02738
rna8934	INTS9	0.0030491	78	1	6.30514
rna28645	HCAR2	0.00308063	30.3333	113.333	-1.89352
MSTRG.23601.2		0.00308063	12.6667	0	6.11762
MSTRG.13365.29		0.00312518	982.333	42.3333	4.49413
MSTRG.21588.3		0.00313026	0	795	-12.0551
rna4168	BNIP2	0.00324007	1	26.3333	-4.71493
rna28145	ACACB	0.00325866	148	2.66667	5.83425
MSTRG.716.4		0.00328657	156.667	4.33333	5.12268
MSTRG.16846.2		0.00347105	4347.67	0.333333	13.7729
MSTRG.24830.2		0.00352722	0.666667	492.667	-9.48806
rna42250	ZNF655	0.00354154	0	97	-9.02118
rna36920	MRC2	0.003554	1	236.667	-7.93095
MSTRG.17511.4		0.00356145	0	45.6667	-7.93026
MSTRG.26765.11		0.00359605	1.66667	408.333	-7.89602
MSTRG.2064.5		0.0036062	273.667	1	8.1101
MSTRG.23304.4		0.00365565	80.6667	0	8.77946
rna62591	TFAP2C	0.00367192	54.6667	1.33333	5.32693
rna2381	SPRTN	0.00371178	6.33333	298.333	-5.53235
MSTRG.15311.2		0.00372939	125.667	836	-2.72792
rna21916	HDAC7	0.00379163	69.6667	6	3.52722
MSTRG.9382.2		0.00383906	222.667	925.333	-2.05603
rna10879	ZNF19	0.00388452	34.3333	0.666667	5.67469
MSTRG.19601.17		0.00388715	312.667	0	10.644
rna67799	NACC2	0.00391554	474.333	0	11.3472
MSTRG.7179.2		0.00398818	0.333333	82.6667	-7.88634
MSTRG.27872.3		0.00399734	68	232	-1.7668
rna72105	TAF3	0.00412905	37	189.333	-2.36934
rna31704	ZFAT	0.00412905	35.3333	0	7.56839
MSTRG.8915.3		0.00413821	45.3333	2	4.47939
rna66675	ALAD	0.00416389	495.333	192	1.35541
rna41912	ZFAND2A	0.00421823	18	0.333333	5.64932
rna77172	LOC106781940	0.00423327	0.666667	23.6667	-5.12644
rna24	MTG1	0.00423327	20	2	3.31537
MSTRG.6719.7		0.00423327	0.333333	65.6667	-7.48906
MSTRG.16338.31		0.00432225	216.667	2	6.76821
MSTRG.5354.1		0.0045054	7	182	-4.62737
rna68456	SMIM11A	0.00451961	42.3333	0	7.90797
MSTRG.10486.16		0.00451961	4.33333	176.667	-5.34627
MSTRG.5715.3		0.00463578	218.333	1	7.85799
MSTRG.26568.50		0.00474761	2.66667	68.3333	-4.65271
rna21206	KLRB1	0.00477082	0	11	-5.89973
MSTRG.15920.1		0.00477082	25.3333	119	-2.23158
MSTRG.28212.23		0.00482543	129.667	1.66667	6.24074
MSTRG.13032.8		0.00486705	0.666667	370.333	-9.14188
MSTRG.11119.1		0.00487697	35.6667	0.666667	5.75075
MSTRG.20316.3		0.00494646	362	0.333333	9.98668
MSTRG.26531.5		0.0050475	236.667	0.666667	8.48069
rna69875	ZNF596	0.00510124	0.333333	201	-9.12498
MSTRG.16963.1		0.00510124	26.3333	2.33333	3.50017
rna1920	CAMK2G	0.00514894	31.6667	0	7.46233
rna60090	CRTC1	0.00514894	0	22.3333	-6.93223
MSTRG.11949.9		0.00517334	0.333333	150.667	-8.70841
rna35087	PNISR	0.00522634	98.3333	258	-1.38828
rna49978	FOXP1	0.0052824	0.666667	205.333	-8.22635
MSTRG.15648.4		0.00530314	453.333	107.333	2.09452
rna64951	ABCD4	0.00534871	0	18	-6.60811
rna67161	SH2D3C	0.00544764	0	49.6667	-8.07778
MSTRG.7373.2		0.00553707	0	285.333	-10.5823
MSTRG.6719.8		0.00559209	0.333333	63	-7.42901
MSTRG.10323.19		0.00562104	0	12.6667	-6.09373
MSTRG.22929.10		0.00565316	1	69	-6.11484
rna62849	GMEB2	0.00572388	136	437.667	-1.68769
rna15765	GALNT11	0.00589637	1.33333	159	-6.93388
rna56610	CD86	0.00591629	0.333333	18	-5.63983
MSTRG.10323.8		0.00593046	0.333333	114.333	-8.2864
rna62383	ZMYND8	0.00593358	360.667	1.66667	7.71613
rna22471	HNRNPA1	0.00594523	53	269	-2.32248
MSTRG.4292.5		0.00604475	102.667	0.666667	7.31256
rna40086	MADD	0.00612128	0	58.3333	-8.29664
rna67529	RAPGEF1	0.00612128	0.333333	309.333	-9.76711
rna45620	CATSPER3	0.00618225	0.666667	35.6667	-5.74281
rna70570	TMEM263	0.00620857	2.33333	263	-6.81663
rna46730	PTCD2	0.00622605	22	0	6.88233
MSTRG.19522.1		0.00627375	121.333	2	5.97251
rna13994	CDK14	0.00631991	18.6667	0	6.69004
MSTRG.28442.11		0.00631991	44	2046	-5.51088
rna64595	PLEKHG3	0.00636161	0	243	-10.3351
rna39716	DHRS7B	0.00636321	20.6667	154	-2.88071
rna24823	CHEK1	0.00649462	188	2	6.50458
MSTRG.26100.3		0.00651872	860.667	2	8.82769
rna72154	ANKRD16	0.0066179	6.33333	55	-3.07379
rna74632	LOC100061997	0.0066179	38.6667	4.66667	3.03213
rna50229	DENND6A	0.00662547	230	626	-1.44413
rna32398	TMEM147	0.00684371	270.667	6.33333	5.4926
MSTRG.22939.4		0.00685392	0	476.333	-11.3688
MSTRG.3980.3		0.006936	53.3333	124	-1.21185
MSTRG.23349.11		0.00695167	116.333	0	9.22958
MSTRG.6029.8		0.00727877	274.667	0	10.6556
rna32754	PLEKHG2	0.00728384	1.66667	74	-5.39497
MSTRG.10986.3		0.00734775	125	1.66667	6.19034
rna68257	USP16	0.00739229	96.6667	835	-3.07039
MSTRG.18681.9		0.00748502	580.333	5	6.8047
rna60966	CLPTM1L	0.00753231	43.3333	1	5.38423
MSTRG.12515.4		0.00760444	0.333333	3449	-13.3751
MSTRG.22190.1		0.00764925	1.33333	26.3333	-4.32443
rna42251	ZNF655	0.00774207	0.333333	189	-9.00969
rna40746	EML3	0.00777889	430.333	155.333	1.45714
rna60858	TRIO	0.0078211	0	279.333	-10.6063
MSTRG.10171.5		0.00792436	53.3333	0	8.12436
MSTRG.10622.4		0.00805159	1.66667	107	-6.01744
MSTRG.10087.5		0.0080536	62.3333	0	8.42212
MSTRG.15341.1		0.00808583	6.66667	626.333	-6.49219
rna32156	LOC100064109	0.00819735	196	0	9.99138
MSTRG.19046.2		0.00821686	8.66667	546.667	-5.92379
rna37214	MEOX1	0.00834844	15	57.6667	-1.95675
rna4183	MYO1E	0.00836018	46.6667	245.667	-2.38327
MSTRG.2938.2		0.00836018	0	17.3333	-6.56113
MSTRG.7283.6		0.00862235	2	396.333	-7.5614
rna37125	GPATCH8	0.00870333	0	229	-10.2522
rna71272	GRAMD4	0.00882298	1	309.333	-8.24277
rna64305	STYX	0.00883318	1.66667	244.667	-7.15572
MSTRG.16909.8		0.00885228	8	133	-4.0244
rna32032	WDR97	0.00894855	11	0	5.92098
rna27128	NAV2	0.00894875	4	197.333	-5.57894
rna69746	DEFB4B	0.00896124	36.3333	419	-3.57409
rna66381	MSANTD3	0.00898193	232	1	7.97913
MSTRG.11530.9		0.00918372	382.333	6	6.00901
rna19207	C5H1orf52	0.00942477	11.6667	0	5.97664
rna8105	TNFRSF8	0.00946356	2.33333	190.333	-6.33673
MSTRG.23104.10		0.00946356	4.66667	185.333	-5.28246
MSTRG.28255.2		0.00946356	4.33333	86	-4.29269
rna21122	RBP5	0.00946591	1.33333	72.3333	-5.74657
rna21116	C1S	0.00952413	670.667	2591	-1.94138
MSTRG.23284.20		0.0096954	385.333	50	2.91457
rna13801	FIGNL1	0.00971609	0	15.3333	-6.36423
MSTRG.21325.8		0.00971609	0	143	-9.57557
MSTRG.7030.4		0.00980315	21	114.333	-2.43321
rna26	MTG1	0.00985115	3.66667	30.3333	-3.06455
MSTRG.7541.20		0.00985115	0.333333	148.667	-8.66377
MSTRG.6909.4		0.00985115	1.33333	487.667	-8.53937
MSTRG.27238.19		0.00988028	0	96.3333	-9.0025
rna57113	ST3GAL6	0.0100035	30.3333	0	7.4235
MSTRG.13404.1		0.0101363	693.333	14.6667	5.5617
rna6013	LOC102147580	0.0101971	1	131	-7.05393
MSTRG.6719.5		0.0101971	5	707.667	-7.14342
rna11499	BANK1	0.0102171	99.6667	0	9.03045
MSTRG.1973.22		0.0102492	0	208.333	-10.1816
MSTRG.25065.1		0.0102533	17.3333	0	6.6081
MSTRG.22015.15		0.0102533	3.66667	174	-5.48617
rna62970	CDC14B	0.0102562	0	20.6667	-6.83528
rna49973	FOXP1	0.0102562	2	231.333	-6.90822
rna30201	TSHZ1	0.0102822	6.66667	483.667	-6.1517
rna38584	FLOT2	0.0103559	0	57.3333	-8.32256
MSTRG.18324.1		0.0104418	4.33333	37.3333	-3.08472
rna10332	NUP93	0.0108127	3.33333	42.3333	-3.69085
rna66688	RGS3	0.0109212	49.6667	0.333333	7.06475
MSTRG.27440.1		0.0111409	0.333333	296.333	-9.6734
MSTRG.9466.13		0.0111604	137.667	1	7.11147
rna68268	LOC102149344	0.0113164	19.6667	0.666667	4.86167
rna68254	USP16	0.0114196	86.3333	12	2.86016
MSTRG.3219.6		0.0114196	35	0.666667	5.68503
rna67834	LOC111770637	0.0114684	12.3333	1368.33	-6.81265
MSTRG.5354.4		0.0114927	35.6667	116	-1.71329
rna77407	LOC111772202	0.0117848	0	10.6667	-5.84931
rna14883	IQUB	0.0120641	0	236.667	-10.3076
MSTRG.9570.14		0.0121879	5	295	-5.93047
rna8730	XPO7	0.0123353	151.333	0	9.70898
MSTRG.6719.6		0.0123353	1	68.3333	-6.00213
MSTRG.7604.8		0.0123572	128	0	9.38732
rna70895	MIEF1	0.0123791	3.66667	143.667	-5.32968
MSTRG.8255.4		0.0124342	63.6667	3.66667	4.08388
rna20525	HDAC4	0.0125308	228.333	1.33333	7.34938
MSTRG.18868.4		0.0125308	324.333	0.666667	8.969
rna67997	EHMT1	0.0128018	0.666667	161.333	-7.91456
rna70962	EP300	0.012833	9.33333	493.333	-5.70173
MSTRG.24515.1		0.0130642	1.66667	417.333	-7.88568
rna18252	RBM8A	0.0131462	178.333	3.33333	5.74419
MSTRG.587.11		0.0133782	0.333333	174	-8.93785
MSTRG.14436.1		0.0135843	0.666667	780.667	-10.2848
MSTRG.24130.7		0.0136222	144.333	2.33333	5.92964
MSTRG.3163.8		0.0136249	215	5.66667	5.19761
MSTRG.9740.3		0.0137903	202	9	4.50952
MSTRG.7179.6		0.014011	33.6667	0.333333	6.54417
MSTRG.20747.8		0.014011	302.667	92.6667	1.71598
rna20096	DOCK10	0.0141571	0	43	-7.90664
rna14267	ISPD	0.0143917	0	15.6667	-6.40422
rna47328	NPHP1	0.0143917	0	30.3333	-7.37059
MSTRG.24880.2		0.0145059	1.66667	273.333	-7.3409
rna35480	HDDC2	0.0145357	19.6667	0	6.78396
MSTRG.19539.2		0.0146022	138	0	9.6173
rna2781	ZNF592	0.0149344	128	0	9.39836
rna27977	EMID1	0.0149379	0	9.66667	-5.70934
rna6952	MAP7D1	0.0149658	6.33333	279.667	-5.46314
rna64991	EIF2B2	0.0150731	520.667	93.3333	2.44413
rna3972	INTS14	0.0150731	0	68	-8.49874
rna33190	ZNF112	0.0151649	28.3333	231.667	-2.98162
rna51084	FAM198A	0.0152852	1.33333	36.6667	-4.83254
MSTRG.26014.1		0.0153959	159.333	0.333333	8.83874
rna34755	MEI4	0.0153975	0	23	-6.94113
MSTRG.29060.1		0.0154937	10.6667	0	5.86646
rna22669	ZC3H10	0.0155079	6.66667	32.6667	-2.30476
MSTRG.10067.1		0.0156537	1.33333	342.333	-8.00366
MSTRG.34.13		0.0156537	69.6667	395.333	-2.53536
rna49900	LOC100059905	0.0160848	0.333333	96.6667	-8.08767
rna30939	SPIDR	0.0160848	0	26.6667	-7.18214
MSTRG.14522.14		0.0160848	289	7.33333	5.28243
MSTRG.12425.3		0.0161522	1.33333	35.6667	-4.7369
rna2162	ZNF239	0.0161954	1	195.667	-7.61737
MSTRG.4575.1		0.0161954	3.66667	62.3333	-4.05175
rna41268	PC	0.016223	104	0	9.14622
rna66227	SLC25A51	0.0162498	105.667	0	9.22552
MSTRG.2902.2		0.0163164	32	0	7.52047
MSTRG.3457.5		0.0164255	2.66667	83.3333	-4.93603
rna76858	LOC111771997	0.0165315	1	63.6667	-5.97726
rna40539	STX3	0.0165446	15	145.667	-3.32755
MSTRG.2860.12		0.0165452	1	222	-7.73738
rna67209	CIZ1	0.016572	0	31.3333	-7.38584
rna76328	LOC100052229	0.0165808	0	13.3333	-6.16542
rna75550	UTP14A	0.0166117	784.667	263.667	1.5572
rna33479	CYTH2	0.0166938	750.333	212	1.81474
MSTRG.26088.11		0.0167527	54.6667	2.33333	4.49863
rna11114	PLCG2	0.016859	0	184.333	-9.98498
MSTRG.13667.6		0.0169237	7	514.333	-6.19642
MSTRG.21160.7		0.0169237	3	210	-6.15395
MSTRG.11689.7		0.0170041	0.333333	1181.33	-11.6799
MSTRG.9407.7		0.0172231	199.333	8	4.69122
MSTRG.11720.1		0.0172573	124.333	0	9.38623
rna34748	MYO6	0.0173145	378	2.33333	7.36688
rna25606	LOC100059788	0.0173658	89.3333	1.66667	5.81833
rna15801	PAXIP1	0.0173872	3	44.6667	-3.85068
rna15354	DENND2A	0.0178895	0.666667	270	-8.58056
MSTRG.24478.13		0.0182138	9	266	-4.93181
rna16781	PTGS2	0.018235	21	194.667	-3.22198
MSTRG.26800.8		0.018235	5	432.333	-6.49873
rna44380	BTNL9	0.018395	171	0	9.86345
MSTRG.16550.1		0.0185071	825.333	4.66667	7.38237
MSTRG.8801.24		0.0185071	100.667	15	2.75619
MSTRG.6630.4		0.0189049	1	241	-7.93147
MSTRG.13637.17		0.0189269	1	121.333	-6.92477
rna30143	RTTN	0.0193714	0.333333	263	-9.49514
rna28265	PXN	0.0195033	191.667	8.33333	4.51369
MSTRG.23920.16		0.0195033	0.666667	498.333	-9.47662
rna24577	ARHGEF12	0.0195897	218.667	0	10.2192
rna71244	LOC106782728	0.0195923	83.3333	27.3333	1.60256
rna16725	C5H1orf21	0.0198814	767.667	25.3333	4.86764
MSTRG.10768.21		0.0199964	154.333	2.33333	6.04865
rna50006	UBA3	0.0206427	13	151.333	-3.53035
MSTRG.11966.7		0.0210314	7.33333	412.667	-5.8039
MSTRG.13765.2		0.0210314	6	164.333	-4.75117
rna69747	LOC106782648	0.0211484	0	14.6667	-6.29588
rna19565	CACHD1	0.0212435	8.33333	589.333	-6.12325
rna2147	ZNF32	0.0214961	43	3.33333	3.67642
MSTRG.9410.14		0.0216814	15.6667	1	3.96806
MSTRG.13625.1		0.0218287	71.3333	0.333333	7.74295
rna67640	REXO4	0.0219914	52.6667	115.333	-1.13486
rna52004	ZBTB38	0.0220056	0	148	-9.6547
MSTRG.23635.19		0.0220188	499.333	2.33333	7.69633
rna41649	LMNTD2	0.0220206	0	12.6667	-6.11902
MSTRG.7021.2		0.0220206	8.33333	963.667	-6.73782
MSTRG.9771.5		0.0220206	119.333	2	5.87485
rna16636	KIAA1614	0.0220864	107.333	2	5.69514
rna27465	CCDC74B	0.0225667	5.33333	26.6667	-2.30919
MSTRG.7688.3		0.0226543	0.333333	121.333	-8.44906
rna72374	CEP170	0.0226829	2.66667	250.667	-6.51387
MSTRG.22138.1		0.0227829	2.66667	682.333	-8.08087
MSTRG.8255.7		0.0228077	66.6667	4	4.02252
rna26163	XRRA1	0.0228237	0	26	-7.11609
MSTRG.19430.1		0.0228237	165	23.6667	2.80641
MSTRG.5793.8		0.0228324	2.33333	156	-6.07914
MSTRG.23081.13		0.0228509	1.66667	105.333	-5.95812
MSTRG.3211.3		0.0228509	5.33333	184.667	-5.13236
rna64721	ZFYVE26	0.0229855	17.3333	826	-5.63716
MSTRG.950.13		0.0229855	0.666667	234.667	-8.51726
MSTRG.15696.10		0.0234813	1	87.6667	-6.39777
MSTRG.2496.1		0.0234813	497	102	2.28026
rna43909	ZNF205	0.0238438	16.3333	1	4.06021
MSTRG.20704.1		0.0240112	3.33333	246.667	-6.24936
rna11732	PTPN13	0.0240129	0	133.667	-9.5099
MSTRG.24165.4		0.0240129	13	44.6667	-1.78326
MSTRG.27454.4		0.024077	1	1157.67	-10.2029
MSTRG.2298.13		0.0242858	45	2.33333	4.27182
rna59501	ELOVL5	0.024492	1787	106.333	4.06799
rna64704	PLEKHH1	0.024492	0.333333	82.6667	-7.88221
MSTRG.20705.6		0.024492	326	1.33333	7.90754
MSTRG.10712.2		0.0248843	3	424.667	-7.20474
rna58695	HSD17B8	0.0252401	42.3333	203.333	-2.25865
rna66094	RUSC2	0.0256678	2	73	-5.2512
MSTRG.23860.7		0.0257726	0.333333	998.333	-11.4884
MSTRG.20316.6		0.0259689	30	96	-1.6705
rna75665	FAM122B	0.0262915	0	28	-7.24641
rna65037	FOS	0.0262915	165.333	17339	-6.78537
MSTRG.9588.7		0.0265009	1	97	-6.63936
rna36109	RNF213	0.0267083	58	0.666667	6.49495
rna12929	LOC111772955	0.0268353	9.66667	0	5.74653
rna10718	ZFP90	0.0269191	2.33333	165.667	-6.09524
rna38729	SLC43A2	0.0270516	1	511.333	-8.99842
MSTRG.920.2		0.0270516	2.33333	92.6667	-5.32204
MSTRG.853.2		0.0270516	31.3333	970.333	-4.89582
MSTRG.19549.14		0.0271109	719	1.66667	8.64061
rna36502	FDXR	0.0271427	0	11.6667	-5.99325
rna18756	KIAA1324	0.0271427	64.6667	0.666667	6.55843
MSTRG.23659.7		0.0273199	0	117.667	-9.33018
rna55991	FXR1	0.0275909	64.3333	0.333333	7.43941
MSTRG.18925.14		0.0278723	115	310.667	-1.41978
rna15140	EXOC4	0.0282105	4	182.667	-5.52312
rna32243	ANKRD27	0.0282181	39	0	7.78739
MSTRG.24414.9		0.0282181	55.6667	297.333	-2.41792
rna22751	RBMS2	0.028281	73.6667	188.667	-1.36726
MSTRG.14313.6		0.028281	753.333	0.333333	11.129
rna67894	FUT7	0.0284032	32.6667	5.33333	2.59309
rna26193	C2CD3	0.0285302	0.666667	91	-6.9904
rna37038	PLEKHM1	0.0285842	0	100.667	-9.13808
rna65472	SERPINA3	0.0285842	443.333	1181.33	-1.41788
rna14933	ZNF800	0.0286286	0	35.6667	-7.6043
MSTRG.3143.5		0.0287703	159.667	30.3333	2.39369
MSTRG.5849.2		0.0288956	860	5.66667	7.19315
rna70512	WASHC4	0.0292367	337.333	0.666667	9.03375
rna50852	SCAP	0.0293893	5	110.333	-4.45135
MSTRG.6840.2		0.0294003	1.33333	49	-5.17293
rna42398	SAP25	0.029752	14.6667	1	3.86272
MSTRG.9671.2		0.0298339	90	1.33333	6.08226
rna59183	KLHDC3	0.0298951	70	1.33333	5.76081
rna8906	SCARA5	0.0299289	68	2299.33	-5.03632
rna72298	DIP2C	0.030133	626.333	0.333333	10.8223
MSTRG.18192.2		0.0304063	13.6667	640.667	-5.48279
rna35957	ASPSCR1	0.0309199	57	0	8.3172
MSTRG.15440.3		0.0309199	0	107.333	-9.19234
MSTRG.16034.3		0.0309199	415	17.3333	4.60111
rna19110	LRRC8D	0.031072	80.3333	454.667	-2.49875
rna9777	PRDM5	0.031072	0	62.6667	-8.40909
rna35608	LOC100073089	0.0311225	0	31	-7.38531
rna54027	ZRANB3	0.0313026	0	53.3333	-8.19002
MSTRG.13338.5		0.0313026	0	25.6667	-7.10935
rna74155	PRRG1	0.0314348	1.33333	61	-5.49867
MSTRG.15044.7		0.0314896	70.3333	15.6667	2.18243
MSTRG.4119.2		0.0319664	2092.33	85.6667	4.52573
MSTRG.23416.6		0.0322787	0.666667	91.3333	-7.05769
MSTRG.18966.12		0.0324324	88	0.333333	7.94663
rna38235	GGNBP2	0.0326489	11	53.3333	-2.25321
rna23215	LOC102149514	0.0331989	17	0	6.5449
rna44747	FBXW11	0.0334456	4	604.333	-7.25519
rna62104	MROH8	0.0334456	0	36.3333	-7.59511
rna15021	AHCYL2	0.0334503	483.667	12	5.30263
rna1802	MICU1	0.0335727	78	2	5.33392
rna1922	CAMK2G	0.0335984	31	0	7.43654
rna64562	LOC100062118	0.0335984	10.3333	0	5.81466
rna59038	NFYA	0.0338719	102.333	0.666667	7.22467
rna75532	SMARCA1	0.0340395	71.3333	625.667	-3.14786
MSTRG.22929.13		0.0340562	1	67.6667	-6.08009
rna49306	MBOAT2	0.0342342	2733.33	0	13.8856
MSTRG.22638.3		0.0343666	548	1	9.12405
MSTRG.9177.1		0.0343666	1.66667	116.333	-6.09385
MSTRG.10356.9		0.0347223	2.66667	226.667	-6.34908
MSTRG.13411.1		0.0348896	28.3333	733	-4.6903
MSTRG.2458.5		0.0348896	19.3333	125	-2.69587
MSTRG.23394.2		0.0355122	11.3333	40	-1.80989
rna15056	TMEM209	0.0357148	0	93.6667	-8.95915
rna66817	LOC102149958	0.035847	0.666667	46	-6.0732
rna48944	ASXL2	0.0358602	278.333	2.66667	6.81162
rna22472	HNRNPA1	0.0364655	8	4489	-9.12654
MSTRG.21964.6		0.0364655	77.3333	3.66667	4.43944
MSTRG.13432.2		0.0364655	38.3333	146.667	-1.90322
rna13136	LOC111773009	0.0368504	15.3333	0.666667	4.51492
MSTRG.10078.35		0.0371052	745.667	16.3333	5.49809
MSTRG.8812.4		0.0372071	399	1.33333	8.25628
rna45001	G3BP1	0.0372518	79.3333	15.3333	2.3971
MSTRG.3333.6		0.0373582	0	2574	-13.7737
MSTRG.21964.5		0.0374573	394	19.6667	4.33939
MSTRG.10078.27		0.0374801	1578.33	12	6.95382
MSTRG.26808.1		0.0376574	237.667	32	2.92663
rna25083	TECR	0.0377675	33	92.6667	-1.49986
rna62725	TAF4	0.0377895	444.333	22	4.26563
rna34392	ZNF524	0.0380668	88.3333	4.33333	4.35376
rna17162	LOC102150150	0.0388773	10.6667	0	5.82651
rna61477	C22H20orf27	0.0391119	18	57.6667	-1.68974
MSTRG.8189.9		0.0391227	87.6667	0	8.84976
MSTRG.15615.21		0.0391227	50.3333	194.333	-1.94597
MSTRG.25501.20		0.0391731	1.66667	781	-8.87001
rna61946	GGT7	0.039305	0	18	-6.59919
MSTRG.24861.8		0.039305	167.333	3	5.82457
MSTRG.9674.8		0.039305	585.667	20	4.84144
MSTRG.25349.2		0.039305	10	98.3333	-3.32161
MSTRG.8377.29		0.039305	65	6.33333	3.31978
rna14485	HOXA3	0.0396706	21.6667	0	6.83628
rna33679	PRMT1	0.0396706	409.333	1005.67	-1.3077
MSTRG.8255.30		0.0398793	122	650	-2.41517
MSTRG.20419.22		0.0399983	0.333333	637.333	-10.7658
rna41394	LRP5	0.0401845	14.6667	797.333	-5.76018
MSTRG.26753.1		0.0401845	562.333	151.333	1.88072
rna22124	LARP4	0.0401984	0.333333	478	-10.3494
rna58274	LOC102150905	0.0406831	243	3	6.25307
MSTRG.6070.2		0.0407665	1	93.6667	-6.51428
rna41886	GET4	0.0413033	2.33333	94.6667	-5.3448
MSTRG.21239.3		0.0413033	408.333	212	0.956007
MSTRG.27498.4		0.0413375	1030.67	633.333	0.705993
MSTRG.28664.1		0.0413732	214.333	26.6667	2.96558
MSTRG.15596.2		0.0414874	10.3333	898	-6.53511
rna5755	MIPOL1	0.0416584	40.6667	0	7.84
MSTRG.18014.6		0.0416622	155	4	5.35342
rna49107	LOC111768146	0.0417319	11	0.333333	4.92783
rna71254	PPARA	0.0418386	0.333333	522	-10.5447
rna39199	CHRNB1	0.0418504	0	7	-5.24743
rna3621	LMAN1L	0.0418504	0	7	-5.24743
rna48723	LOC100054688	0.0418504	36.3333	0.666667	5.8446
rna54286	CYTIP	0.0418944	2	118.667	-5.83819
MSTRG.5925.2		0.0420197	1.66667	662.333	-8.66241
rna24802	TMEM218	0.0421354	41.3333	296.667	-2.83459
MSTRG.13188.1		0.0422319	11	239	-4.43978
MSTRG.5304.9		0.0424755	16	661.333	-5.28103
MSTRG.16795.5		0.0429132	26	131.667	-2.30597
MSTRG.18983.7		0.0431674	58.3333	21.6667	1.41863
MSTRG.17462.4		0.0437774	16	0.333333	5.53282
rna49975	FOXP1	0.0438937	5.66667	161.667	-4.88599
rna50081	ATXN7	0.043963	36	0.666667	5.78844
rna72994	KDM5B	0.0444542	4000	760.667	2.39612
rna67309	WDR34	0.0446711	3.66667	328	-6.46804
MSTRG.3143.9		0.0448255	175.667	858.667	-2.28191
rna63397	ABHD17B	0.0450004	5.66667	223.667	-5.39541
MSTRG.1559.2		0.045185	141.333	459.333	-1.69783
MSTRG.4181.1		0.0452068	1987	0	13.3338
rna50538	RASSF1	0.0452122	61	1.66667	5.1883
MSTRG.20230.10		0.0452122	1950	0	13.4303
rna26160	XRRA1	0.0452193	1.66667	25.3333	-3.91218
MSTRG.27948.1		0.0457525	36.6667	0	7.68768
rna11828	THAP9	0.04674	189.667	8	4.49759
rna685	ADD3	0.0468783	1254.33	149.333	3.01827
rna31190	YWHAZ	0.0471052	1855.67	0	13.3157
MSTRG.2642.1		0.0474891	4.33333	699.333	-7.28132
rna58595	PBX2	0.0474964	236.667	17.3333	3.8148
MSTRG.2848.23		0.0474964	0.666667	163	-7.95343
MSTRG.1700.1		0.0474964	7.66667	633	-6.41951
MSTRG.4182.3		0.0474964	3.66667	118	-5.01021
rna65128	LOC102148208	0.0481837	68	0.333333	7.59437
rna20292	DIS3L2	0.0482001	572	123.333	2.18145
rna26336	NUP98	0.0484039	228	0.666667	8.48087
MSTRG.20928.1		0.0484039	145.667	2.66667	5.77941
rna70569	TMEM263	0.0488853	10.3333	346.333	-5.0261
MSTRG.19807.4		0.0488853	17.6667	595.333	-5.02968
rna44538	PDLIM7	0.048943	2.33333	72.6667	-4.92114
rna61550	PTPRA	0.0489776	40.3333	478	-3.57594
MSTRG.22728.1		0.0489776	10	240	-4.57042
MSTRG.11299.6		0.0490841	0.666667	312.333	-8.89066
MSTRG.13669.1		0.0490841	19	158	-3.03526
MSTRG.22530.5		0.0493488	501.333	108.333	2.19707
rna6162	CYB5RL	0.0499285	5.66667	65.6667	-3.52343
rna19003	CCDC18	0.0500972	0.666667	81.6667	-6.98559
MSTRG.10949.17		0.0508733	4.66667	108.333	-4.57571
rna14803	ASZ1	0.0509179	12.6667	0	6.09964
MSTRG.24549.10		0.0512165	322	9.66667	4.9496
MSTRG.7047.1		0.0515795	22.6667	848.333	-5.18915
rna23184	MIER2	0.0521167	34.6667	0	7.54207
MSTRG.4314.31		0.0521167	99.6667	1	6.56729
MSTRG.24958.7		0.0521167	23.3333	165.667	-2.82291
rna63508	LOC100050598	0.0522921	217	8.66667	4.68321
MSTRG.13553.2		0.0523489	1	81	-6.35929
MSTRG.6840.8		0.0525834	2	56.6667	-4.76886
MSTRG.633.13		0.0526092	163.667	2	6.4176
MSTRG.22376.4		0.0527693	1	46	-5.49368
MSTRG.10622.1		0.0527693	6.33333	118.333	-4.25229
rna4124	C2CD4B	0.0528696	0.666667	26.3333	-5.31902
rna61067	NINL	0.0528696	4.33333	258.333	-5.79875
MSTRG.13159.15		0.0528696	866	2.33333	8.59768
rna48616	CEBPZOS	0.0533314	1	36.3333	-5.18484
rna12338	CLOCK	0.053367	33	0	7.44361
rna55894	FNDC3B	0.053367	1	340.333	-8.50837
rna36221	TMC8	0.053367	58.6667	0.333333	7.40596
rna51622	ZNF385D	0.053367	0	27.3333	-7.24758
MSTRG.294.16		0.053367	153.333	0.666667	7.74354
MSTRG.24468.3		0.053367	100.667	7568.33	-6.18949
MSTRG.25513.9		0.0535969	286.333	20.3333	3.87625
MSTRG.15279.9		0.0536287	0	48.3333	-8.01306
MSTRG.15333.8		0.0543009	27	3	3.17824

## Sheet: Biological Pathways
Biological Pathway	-log(p-value)	Ratio	z-score
p53 Signaling	1.12	0.0408	-2
RhoGDI Signaling	0.474	0.0222	-2
Colorectal Cancer Metastasis Signaling	0.402	0.0197	-2
Role of NFAT in Cardiac Hypertrophy	1.61	0.0372	-1.342
Aryl Hydrocarbon Receptor Signaling	1.07	0.035	-1.342
ERK/MAPK Signaling	1.01	0.0309	-1.342
Production of Nitric Oxide and Reactive Oxygen Species in Macrophages	0.71	0.0265	-1.342
Integrin Signaling	0.565	0.0233	-1.342
Cardiac Hypertrophy Signaling	0.451	0.0207	-1.342
Opioid Signaling Pathway	0.417	0.02	-1.342
Synaptogenesis Signaling Pathway	0	0.016	-1.342
Thrombin Signaling	0.597	0.0239	1.342
HGF Signaling	3.31	0.0714	-1.134
Pyrimidine Ribonucleotides Interconversion	2.33	0.0952	-1
Pyrimidine Ribonucleotides De Novo Biosynthesis	2.25	0.0909	-1
Calcium Signaling	1.7	0.0388	-1
ERK5 Signaling	1.53	0.0556	-1
NGF Signaling	0.928	0.0348	-1
ILK Signaling	0.42	0.0208	-1
Osteoarthritis Pathway	0.341	0.0188	-1
Cell Cycle: G2/M DNA Damage Checkpoint Regulation	2.09	0.0816	1
Signaling by Rho Family GTPases	0.25	0.0164	1
Cardiac Hypertrophy Signaling (Enhanced)	0.996	0.0246	-0.905
PKCθ Signaling in T Lymphocytes	1.37	0.0385	-0.816
Phospholipase C Signaling	1.22	0.0311	0.707
PPARα/RXRα Activation	1.9	0.0421	-0.447
PPAR Signaling	1.56	0.0481	-0.447
D-myo-inositol-5-phosphate Metabolism	0.955	0.0321	-0.447
NF-κB Signaling	0.77	0.0278	-0.447
Ephrin Receptor Signaling	0.77	0.0278	-0.447
Superpathway of Inositol Phosphate Compounds	0.652	0.0251	-0.447
GNRH Signaling	0.818	0.0289	0.447
Actin Cytoskeleton Signaling	0.542	0.0227	0.447
Protein Kinase A Signaling	1.85	0.0326	0.302
CD27 Signaling in Lymphocytes	1.97	0.0755	0
RANK Signaling in Osteoclasts	1.24	0.0449	0
14-3-3-mediated Signaling	0.807	0.0312	0
D-myo-inositol (1,4,5,6)-Tetrakisphosphate Biosynthesis	0.706	0.0284	0
D-myo-inositol (3,4,5,6)-tetrakisphosphate Biosynthesis	0.706	0.0284	0
3-phosphoinositide Degradation	0.611	0.0258	0
3-phosphoinositide Biosynthesis	0.547	0.0241	0
B Cell Receptor Signaling	0.446	0.0215	0
Neuroinflammation Signaling Pathway	0.439	0.0199	0
Sirtuin Signaling Pathway	0	0.0137	0
Role of RIG1-like Receptors in Antiviral Innate Immunity	2.25	0.0909	0
Adipogenesis pathway	2.2	0.0522	0
Hereditary Breast Cancer Signaling	2.1	0.05	0
Molecular Mechanisms of Cancer	1.91	0.0332	0
Cell Cycle Control of Chromosomal Replication	1.89	0.0714	0
Huntington's Disease Signaling	1.79	0.0378	0
DNA Double-Strand Break Repair by Homologous Recombination	1.68	0.143	0
CD40 Signaling	1.65	0.0606	0
Telomere Extension by Telomerase	1.62	0.133	0
April Mediated Signaling	1.6	0.0769	0
B Cell Activating Factor Signaling	1.54	0.0732	0
TNFR1 Signaling	1.32	0.06	0
Assembly of RNA Polymerase II Complex	1.32	0.06	0
Biotin-carboxyl Carrier Protein Assembly	1.32	0.333	0
Methionine Degradation I (to Homocysteine)	1.31	0.0909	0
HIPPO signaling	1.3	0.0471	0
Cysteine Biosynthesis III (mammalia)	1.24	0.0833	0
Lymphotoxin β Receptor Signaling	1.24	0.0556	0
Retinoate Biosynthesis II	1.2	0.25	0
Estrogen Receptor Signaling	1.14	0.0365	0
Citrulline-Nitric Oxide Cycle	1.1	0.2	0
TNFR2 Signaling	1.07	0.0667	0
Pyridoxal 5'-phosphate Salvage Pathway	1.05	0.0462	0
Arginine Biosynthesis IV	1.03	0.167	0
Urea Cycle	1.03	0.167	0
Cell Cycle: G1/S Checkpoint Regulation	1.02	0.0448	0
RAR Activation	1.01	0.0309	0
Clathrin-mediated Endocytosis Signaling	1.01	0.0309	0
Telomerase Signaling	1	0.037	0
TWEAK Signaling	0.959	0.0571	0
Small Cell Lung Cancer Signaling	0.951	0.0417	0
Superpathway of Methionine Degradation	0.917	0.0541	0
Complement System	0.917	0.0541	0
TREM1 Signaling	0.91	0.04	0
GDNF Family Ligand-Receptor Interactions	0.886	0.039	0
Reelin Signaling in Neurons	0.863	0.038	0
Prostanoid Biosynthesis	0.863	0.111	0
Role of Macrophages, Fibroblasts and Endothelial Cells in Rheumatoid Arthritis	0.857	0.0256	0
Role of BRCA1 in DNA Damage Response	0.851	0.0375	0
Chemokine Signaling	0.851	0.0375	0
Role of PKR in Interferon Induction and Antiviral Response	0.845	0.0488	0
Triacylglycerol Biosynthesis	0.845	0.0488	0
Renal Cell Carcinoma Signaling	0.839	0.037	0
Cyclins and Cell Cycle Regulation	0.839	0.037	0
MIF Regulation of Innate Immunity	0.827	0.0476	0
Prolactin Signaling	0.827	0.0366	0
Protein Ubiquitination Pathway	0.801	0.0256	0
γ-glutamyl Cycle	0.783	0.0909	0
Acute Phase Response Signaling	0.777	0.0279	0
Role of Oct4 in Mammalian Embryonic Stem Cell Pluripotency	0.764	0.0435	0
Role of IL-17A in Psoriasis	0.717	0.0769	0
Leukotriene Biosynthesis	0.717	0.0769	0
Factors Promoting Cardiogenesis in Vertebrates	0.714	0.0323	0
α-Adrenergic Signaling	0.697	0.0316	0
FAK Signaling	0.688	0.0312	0
Glutaryl-CoA Degradation	0.688	0.0714	0
TGF-β Signaling	0.688	0.0312	0
ATM Signaling	0.68	0.0309	0
Salvage Pathways of Pyrimidine Ribonucleotides	0.68	0.0309	0
Superpathway of Citrulline Metabolism	0.662	0.0667	0
VEGF Signaling	0.646	0.0297	0
Neuropathic Pain Signaling In Dorsal Horn Neurons	0.636	0.0294	0
Unfolded protein response	0.636	0.0357	0
Role of CHK Proteins in Cell Cycle Checkpoint Control	0.625	0.0351	0
Chronic Myeloid Leukemia Signaling	0.622	0.0288	0
Mouse Embryonic Stem Cell Pluripotency	0.622	0.0288	0
IGF-1 Signaling	0.614	0.0286	0
Role of Pattern Recognition Receptors in Recognition of Bacteria and Viruses	0.611	0.0258	0
Nur77 Signaling in T Lymphocytes	0.604	0.0339	0
Gαs Signaling	0.599	0.028	0
Virus Entry via Endocytic Pathways	0.59	0.0278	0
Wnt/Ca+ pathway	0.573	0.0323	0
Activation of IRF by Cytosolic Pattern Recognition Receptors	0.564	0.0317	0
Thrombopoietin Signaling	0.554	0.0312	0
Granzyme A Signaling	0.554	0.05	0
CDP-diacylglycerol Biosynthesis I	0.554	0.05	0
The Visual Cycle	0.554	0.05	0
Fatty Acid α-oxidation	0.554	0.05	0
Role of Osteoblasts, Osteoclasts and Chondrocytes in Rheumatoid Arthritis	0.536	0.0226	0
Endoplasmic Reticulum Stress Pathway	0.536	0.0476	0
Phosphatidylglycerol Biosynthesis II (Non-plastidic)	0.519	0.0455	0
Tryptophan Degradation III (Eukaryotic)	0.519	0.0455	0
Cholecystokinin/Gastrin-mediated Signaling	0.516	0.0252	0
Glucocorticoid Receptor Signaling	0.51	0.0208	0
Natural Killer Cell Signaling	0.51	0.025	0
Germ Cell-Sertoli Cell Junction Signaling	0.509	0.0231	0
LXR/RXR Activation	0.503	0.0248	0
Differential Regulation of Cytokine Production in Intestinal Epithelial Cells by IL-17A and IL-17F	0.503	0.0435	0
T Cell Exhaustion Signaling Pathway	0.493	0.0227	0
RhoA Signaling	0.491	0.0244	0
Tumoricidal Function of Hepatic Natural Killer Cells	0.488	0.0417	0
TCA Cycle II (Eukaryotic)	0.488	0.0417	0
Melatonin Signaling	0.485	0.0278	0
Growth Hormone Signaling	0.485	0.0278	0
Ephrin B Signaling	0.485	0.0278	0
T Helper Cell Differentiation	0.478	0.0274	0
IL-17A Signaling in Gastric Cells	0.474	0.04	0
Role of JAK family kinases in IL-6-type Cytokine Signaling	0.474	0.04	0
D-myo-inositol (1,4,5)-Trisphosphate Biosynthesis	0.474	0.04	0
IL-6 Signaling	0.474	0.0238	0
Estrogen-Dependent Breast Cancer Signaling	0.462	0.0267	0
P2Y Purigenic Receptor Signaling Pathway	0.462	0.0234	0
Lipid Antigen Presentation by CD1	0.46	0.0385	0
Synaptic Long Term Potentiation	0.457	0.0233	0
Toll-like Receptor Signaling	0.455	0.0263	0
Erythropoietin Signaling	0.447	0.026	0
Neurotrophin/TRK Signaling	0.447	0.026	0
VDR/RXR Activation	0.441	0.0256	0
PI3K/AKT Signaling	0.44	0.0227	0
IL-12 Signaling and Production in Macrophages	0.435	0.0226	0
IL-3 Signaling	0.427	0.025	0
IL-17 Signaling	0.42	0.0247	0
PI3K Signaling in B Lymphocytes	0.41	0.0217	0
G Protein Signaling Mediated by Tubby	0.4	0.0323	0
VEGF Family Ligand-Receptor Interactions	0.395	0.0235	0
4-1BB Signaling in T Lymphocytes	0.389	0.0312	0
Fatty Acid β-oxidation I	0.389	0.0312	0
Breast Cancer Regulation by Stathmin1	0.384	0.0199	0
PDGF Signaling	0.383	0.023	0
Circadian Rhythm Signaling	0.379	0.0303	0
Corticotropin Releasing Hormone Signaling	0.377	0.0207	0
Crosstalk between Dendritic Cells and Natural Killer Cells	0.372	0.0225	0
Regulation of IL-2 Expression in Activated and Anergic T Lymphocytes	0.372	0.0225	0
Inhibition of Angiogenesis by TSP1	0.37	0.0294	0
MIF-mediated Glucocorticoid Regulation	0.37	0.0294	0
Retinoate Biosynthesis I	0.37	0.0294	0
CTLA4 Signaling in Cytotoxic T Lymphocytes	0.366	0.0222	0
Altered T Cell and B Cell Signaling in Rheumatoid Arthritis	0.366	0.0222	0
OX40 Signaling Pathway	0.366	0.0222	0
IL-17A Signaling in Fibroblasts	0.36	0.0286	0
B Cell Development	0.351	0.0278	0
Fcγ Receptor-mediated Phagocytosis in Macrophages and Monocytes	0.344	0.0213	0
CCR5 Signaling in Macrophages	0.344	0.0213	0
Melanocyte Development and Pigmentation Signaling	0.339	0.0211	0
ErbB Signaling	0.339	0.0211	0
GABA Receptor Signaling	0.339	0.0211	0
Neuregulin Signaling	0.333	0.0208	0
tRNA Charging	0.326	0.0256	0
UVA-Induced MAPK Signaling	0.324	0.0204	0
Apelin Cardiomyocyte Signaling Pathway	0.314	0.02	0
Estrogen Biosynthesis	0.311	0.0244	0
tRNA Splicing	0.303	0.0238	0
Retinol Biosynthesis	0.303	0.0238	0
Sumoylation Pathway	0.3	0.0194	0
NER Pathway	0.3	0.0194	0
Xenobiotic Metabolism Signaling	0.298	0.0174	0
Oncostatin M Signaling	0.296	0.0233	0
Cdc42 Signaling	0.291	0.018	0
Tight Junction Signaling	0.287	0.0179	0
CXCR4 Signaling	0.287	0.0179	0
iNOS Signaling	0.282	0.0222	0
Wnt/β-catenin Signaling	0.272	0.0173	0
Paxillin Signaling	0.271	0.0182	0
Type I Diabetes Mellitus Signaling	0.267	0.018	0
Glioma Signaling	0.267	0.018	0
Graft-versus-Host Disease Signaling	0.264	0.0208	0
iCOS-iCOSL Signaling in T Helper Cells	0.263	0.0179	0
Autoimmune Thyroid Disease Signaling	0.258	0.0204	0
Neuroprotective Role of THOP1 in Alzheimer's Disease	0.248	0.0172	0
Apelin Endothelial Signaling Pathway	0.248	0.0172	0
Thyroid Cancer Signaling	0.246	0.0196	0
UVC-Induced MAPK Signaling	0.246	0.0196	0
Role of NFAT in Regulation of the Immune Response	0.244	0.0165	0
Hepatic Cholestasis	0.239	0.0163	0
Renin-Angiotensin Signaling	0.238	0.0168	0
UVB-Induced MAPK Signaling	0.236	0.0189	0
Phototransduction Pathway	0.236	0.0189	0
Role of NANOG in Mammalian Embryonic Stem Cell Pluripotency	0.234	0.0167	0
CD28 Signaling in T Helper Cells	0.231	0.0165	0
Role of IL-17A in Arthritis	0.226	0.0182	0
EGF Signaling	0.221	0.0179	0
Cancer Drug Resistance By Drug Efflux	0.212	0.0172	0
Semaphorin Signaling in Neurons	0.203	0.0167	0
Induction of Apoptosis by HIV1	0.199	0.0164	0
CNTF Signaling	0.199	0.0164	0
Phospholipases	0.199	0.0164	0
IL-10 Signaling	0	0.0145	0
Leukocyte Extravasation Signaling	0	0.0151	0
Axonal Guidance Signaling	0	0.0103	0
Fc Epsilon RI Signaling	0	0.00847	0
Synaptic Long Term Depression	0	0.00535	0
NRF2-mediated Oxidative Stress Response	0	0.0105	0
LPS/IL-1 Mediated Inhibition of RXR Function	0	0.0134	0
Mitochondrial Dysfunction	0	0.00585	0
FXR/RXR Activation	0	0.00794	0
Ceramide Signaling	0	0.0112	0
PXR/RXR Activation	0	0.0154	0
TR/RXR Activation	0	0.0118	0
Caveolar-mediated Endocytosis Signaling	0	0.0137	0
IL-8 Signaling	0	0.01	0
FcγRIIB Signaling in B Lymphocytes	0	0.0132	0
LPS-stimulated MAPK Signaling	0	0.012	0
NF-κB Activation by Viruses	0	0.012	0
Calcium-induced T Lymphocyte Apoptosis	0	0.0152	0
IL-15 Production	0	0.00826	0
Dendritic Cell Maturation	0	0.0109	0
HIF1α Signaling	0	0.00877	0
Angiopoietin Signaling	0	0.0132	0
Cellular Effects of Sildenafil (Viagra)	0	0.00763	0
Endothelin-1 Signaling	0	0.016	0
Relaxin Signaling	0	0.0133	0
Agrin Interactions at Neuromuscular Junction	0	0.0128	0
Mitotic Roles of Polo-Like Kinase	0	0.0152	0
HMGB1 Signaling	0	0.00602	0
Human Embryonic Stem Cell Pluripotency	0	0.0147	0
Androgen Signaling	0	0.00735	0
Aldosterone Signaling in Epithelial Cells	0	0.00629	0
CREB Signaling in Neurons	0	0.0144	0
Basal Cell Carcinoma Signaling	0	0.0137	0
Allograft Rejection Signaling	0	0.0116	0
Acute Myeloid Leukemia Signaling	0	0.0111	0
Bladder Cancer Signaling	0	0.0103	0
Type II Diabetes Mellitus Signaling	0	0.014	0
Non-Small Cell Lung Cancer Signaling	0	0.0135	0
Gα12/13 Signaling	0	0.0153	0
p70S6K Signaling	0	0.0154	0
Myc Mediated Apoptosis Signaling	0	0.0152	0
Pancreatic Adenocarcinoma Signaling	0	0.00909	0
G Beta Gamma Signaling	0	0.0082	0
Communication between Innate and Adaptive Immune Cells	0	0.0104	0
Sphingosine-1-phosphate Signaling	0	0.00847	0
Systemic Lupus Erythematosus Signaling	0	0.013	0
EIF2 Signaling	0	0.00889	0
AMPK Signaling	0	0.0141	0
PAK Signaling	0	0.0102	0
Ovarian Cancer Signaling	0	0.0143	0
Atherosclerosis Signaling	0	0.00806	0
Regulation of eIF4 and p70S6K Signaling	0	0.00633	0
Leptin Signaling in Obesity	0	0.0133	0
IL-1 Signaling	0	0.011	0
Glioblastoma Multiforme Signaling	0	0.00602	0
Role of Wnt/GSK-3β Signaling in the Pathogenesis of Influenza	0	0.0128	0
Role of MAPK Signaling in the Pathogenesis of Influenza	0	0.0128	0
Role of PI3K/AKT Signaling in the Pathogenesis of Influenza	0	0.0154	0
IL-17A Signaling in Airway Cells	0	0.0154	0
Dopamine-DARPP32 Feedback in cAMP Signaling	0	0.00613	0
Sertoli Cell-Sertoli Cell Junction Signaling	0	0.0161	0
Gap Junction Signaling	0	0.00503	0
eNOS Signaling	0	0.0125	0
ErbB4 Signaling	0	0.0145	0
Antioxidant Action of Vitamin C	0	0.00935	0
Epithelial Adherens Junction Signaling	0	0.0131	0
Gαi Signaling	0	0.008	0
Gαq Signaling	0	0.00633	0
PEDF Signaling	0	0.012	0
Regulation of Cellular Mechanics by Calpain Protease	0	0.0152	0
Remodeling of Epithelial Adherens Junctions	0	0.0145	0
Regulation of the Epithelial-Mesenchymal Transition Pathway	0	0.00515	0
Sperm Motility	0	0.00452	0
Tec Kinase Signaling	0	0.0121	0
STAT3 Pathway	0	0.00741	0
Oxidative Phosphorylation	0	0.00917	0
SAPK/JNK Signaling	0	0.00971	0
Cardiac β-adrenergic Signaling	0	0.0143	0
IL-2 Signaling	0	0.0161	0
JAK/Stat Signaling	0	0.0123	0
Insulin Receptor Signaling	0	0.0143	0
Death Receptor Signaling	0	0.011	0
cAMP-mediated signaling	0	0.0132	0
p38 MAPK Signaling	0	0.00847	0
Apoptosis Signaling	0	0.0101	0
Hypoxia Signaling in the Cardiovascular System	0	0.0135	0
T Cell Receptor Signaling	0	0.00943	0
G-Protein Coupled Receptor Signaling	0	0.0147	0
BMP signaling pathway	0	0.0118	0
GPCR-Mediated Integration of Enteroendocrine Signaling Exemplified by an L Cell	0	0.0137	0
GPCR-Mediated Nutrient Sensing in Enteroendocrine Cells	0	0.00893	0
Gustation Pathway	0	0.0131	0
Phagosome Formation	0	0.0159	0
Phagosome Maturation	0	0.00667	0
Macropinocytosis Signaling	0	0.013	0
Th1 and Th2 Activation Pathway	0	0.00578	0
Th1 Pathway	0	0.00813	0
Th2 Pathway	0	0.00725	0
GP6 Signaling Pathway	0	0.00833	0
Adrenomedullin signaling pathway	0	0.0152	0
Iron homeostasis signaling pathway	0	0.0073	0
Th17 Activation Pathway	0	0.011	0
Endocannabinoid Neuronal Synapse Pathway	0	0.0156	0
Endocannabinoid Cancer Inhibition Pathway	0	0.00694	0
Systemic Lupus Erythematosus In T Cell Signaling Pathway	0	0.00597	0
GM-CSF Signaling	0	0.0141	0
Eicosanoid Signaling	0	0.0156	0
